# Supplementary material for: N6-Methyladenosine Landscape of Glioma Stem-Like Cells: METTL3 Is Essential for the Expression of Actively Transcribed Genes and Sustenance of the Oncogenic Signaling
Source: Genes (Basel). 2019 Feb 13;10(2):141. doi: 10.3390/genes10020141 (PMC6410051; doi:10.3390/genes10020141)
Supplement: Supplementary file 1 [file genes-10-00141-s001.zip]

Archive with 9 entries (9 files):
- suppl_table1.xlsx
- suppl_table2.xlsx
- suppl_table3.xlsx
- suppl_table4.xlsx
- suppl_table5.xlsx
- suppl_table6.xlsx
- suppl_table7.xlsx
- suppl_table8.xlsx
- Visvanathan et al., 2018 supplementary figures and figure legends.pdf
