# Supplementary material for: N6-Methyladenosine Landscape of Glioma Stem-Like Cells: METTL3 Is Essential for the Expression of Actively Transcribed Genes and Sustenance of the Oncogenic Signaling
Source: Genes (Basel). 2019 Feb 13;10(2):141. doi: 10.3390/genes10020141 (PMC6410051; doi:10.3390/genes10020141)
Supplement: Supplementary file 1 [file genes-10-00141-s001.zip › suppl_table1.xlsx]

## Sheet: Sheet1
Supplementary Table 1: m6A peaks identified in shNT GSC
Sr. No.	transcript ID	gene ID	gene symbol	gene name	Transcript type	peak start	peak end	log2 fold enrichment
1	ENST00000258149.9	ENSG00000135679.22	MDM2	MDM2 proto-oncogene	protein_coding	3451	5481	3.089
2	ENST00000258149.9	ENSG00000135679.22	MDM2	MDM2 proto-oncogene	protein_coding	3451	5481	3.089
3	ENST00000257290.9	ENSG00000134853.11	PDGFRA	platelet derived growth factor receptor alpha	protein_coding	3081	5001	2.831
4	ENST00000257290.9	ENSG00000134853.11	PDGFRA	platelet derived growth factor receptor alpha	protein_coding	3081	5001	2.831
5	ENST00000258149.9	ENSG00000135679.22	MDM2	MDM2 proto-oncogene	protein_coding	3451	5481	2.755
6	ENST00000258149.9	ENSG00000135679.22	MDM2	MDM2 proto-oncogene	protein_coding	3451	5481	2.755
7	ENST00000551568.5	ENSG00000135678.11	CPM	carboxypeptidase M	protein_coding	1801	1921	2.695
8	ENST00000414273.1	ENSG00000237973.1	MTCO1P12	MT-CO1 pseudogene 12	unprocessed_pseudogene	471	831	2.616
9	ENST00000258149.9	ENSG00000135679.22	MDM2	MDM2 proto-oncogene	protein_coding	5981	6211	2.61
10	ENST00000439189.1	ENSG00000236552.2	RPL13AP5	ribosomal protein L13a pseudogene 5	processed_pseudogene	1	612	2.407
11	ENST00000257290.9	ENSG00000134853.11	PDGFRA	platelet derived growth factor receptor alpha	protein_coding	3081	4221	2.377
12	ENST00000257290.9	ENSG00000134853.11	PDGFRA	platelet derived growth factor receptor alpha	protein_coding	3081	4221	2.377
13	ENST00000263921.7	ENSG00000109220.10	CHIC2	cysteine rich hydrophobic domain 2	protein_coding	781	1194	2.353
14	ENST00000592379.2	ENSG00000267135.2	AD000091.3		processed_pseudogene	1	191	2.287
15	ENST00000257290.9	ENSG00000134853.11	PDGFRA	platelet derived growth factor receptor alpha	protein_coding	3511	5001	2.216
16	ENST00000467930.1	ENSG00000244313.3	RP11-425L10.1		processed_pseudogene	31	498	2.119
17	ENST00000508433.1	ENSG00000250815.1	RP11-89B16.2		processed_pseudogene	161	401	1.935
18	ENST00000258149.9	ENSG00000135679.22	MDM2	MDM2 proto-oncogene	protein_coding	1291	2121	1.806
19	ENST00000387347.2	ENSG00000210082.2	MT-RNR2	mitochondrially encoded 16S RNA	Mt_rRNA	181	1061	1.74
20	ENST00000258149.9	ENSG00000135679.22	MDM2	MDM2 proto-oncogene	protein_coding	1291	1901	1.672
21	ENST00000361624.2	ENSG00000198804.2	MT-CO1	mitochondrially encoded cytochrome c oxidase I	protein_coding	551	1181	1.65
22	ENST00000361624.2	ENSG00000198804.2	MT-CO1	mitochondrially encoded cytochrome c oxidase I	protein_coding	551	1181	1.65
23	ENST00000257290.9	ENSG00000134853.11	PDGFRA	platelet derived growth factor receptor alpha	protein_coding	1141	2221	1.627
24	ENST00000416718.2	ENSG00000198744.5	MTCO3P12	MT-CO3 pseudogene 12	unprocessed_pseudogene	271	547	1.62
25	ENST00000600213.3	ENSG00000269028.3	MTRNR2L12	MT-RNR2 like 12	protein_coding	701	1049	1.613
26	ENST00000387347.2	ENSG00000210082.2	MT-RNR2	mitochondrially encoded 16S RNA	Mt_rRNA	31	1041	1.61
27	ENST00000361453.3	ENSG00000198763.3	MT-ND2	mitochondrially encoded NADH:ubiquinone oxidoreductase core subunit 2	protein_coding	641	1042	1.594
28	ENST00000361390.2	ENSG00000198888.2	MT-ND1	mitochondrially encoded NADH:ubiquinone oxidoreductase core subunit 1	protein_coding	131	431	1.589
29	ENST00000361390.2	ENSG00000198888.2	MT-ND1	mitochondrially encoded NADH:ubiquinone oxidoreductase core subunit 1	protein_coding	131	431	1.589
30	ENST00000361227.2	ENSG00000198840.2	MT-ND3	mitochondrially encoded NADH:ubiquinone oxidoreductase core subunit 3	protein_coding	101	346	1.571
31	ENST00000629969.1	ENSG00000281383.1	CH507-513H4.5		lincRNA	71	791	1.551
32	ENST00000629969.1	ENSG00000281383.1	CH507-513H4.5		lincRNA	71	791	1.551
33	ENST00000625598.1	ENSG00000280614.1	CH507-513H4.4		lincRNA	81	791	1.482
34	ENST00000625598.1	ENSG00000280614.1	CH507-513H4.4		lincRNA	81	791	1.482
35	ENST00000627981.1	ENSG00000281181.1	CH507-513H4.3		lincRNA	81	791	1.482
36	ENST00000627981.1	ENSG00000281181.1	CH507-513H4.3		lincRNA	81	791	1.482
37	ENST00000631211.1	ENSG00000280800.1	CH507-513H4.6		lincRNA	81	791	1.482
38	ENST00000631211.1	ENSG00000280800.1	CH507-513H4.6		lincRNA	81	791	1.482
39	ENST00000427426.1	ENSG00000229344.1	MTCO2P12	MT-CO2 pseudogene 12	unprocessed_pseudogene	181	521	1.442
40	ENST00000389680.2	ENSG00000211459.2	MT-RNR1	mitochondrially encoded 12S RNA	Mt_rRNA	261	761	1.413
41	ENST00000361390.2	ENSG00000198888.2	MT-ND1	mitochondrially encoded NADH:ubiquinone oxidoreductase core subunit 1	protein_coding	621	956	1.387
42	ENST00000361789.2	ENSG00000198727.2	MT-CYB	mitochondrially encoded cytochrome b	protein_coding	411	1141	1.386
43	ENST00000361381.2	ENSG00000198886.2	MT-ND4	mitochondrially encoded NADH:ubiquinone oxidoreductase core subunit 4	protein_coding	1	661	1.365
44	ENST00000361739.1	ENSG00000198712.1	MT-CO2	mitochondrially encoded cytochrome c oxidase II	protein_coding	1	651	1.331
45	ENST00000414273.1	ENSG00000237973.1	MTCO1P12	MT-CO1 pseudogene 12	unprocessed_pseudogene	901	1121	1.32
46	ENST00000361567.2	ENSG00000198786.2	MT-ND5	mitochondrially encoded NADH:ubiquinone oxidoreductase core subunit 5	protein_coding	431	1812	1.317
47	ENST00000361567.2	ENSG00000198786.2	MT-ND5	mitochondrially encoded NADH:ubiquinone oxidoreductase core subunit 5	protein_coding	431	1812	1.317
48	ENST00000361567.2	ENSG00000198786.2	MT-ND5	mitochondrially encoded NADH:ubiquinone oxidoreductase core subunit 5	protein_coding	431	1812	1.317
49	ENST00000361567.2	ENSG00000198786.2	MT-ND5	mitochondrially encoded NADH:ubiquinone oxidoreductase core subunit 5	protein_coding	431	1812	1.317
50	ENST00000514057.1	ENSG00000248527.1	MTATP6P1	MT-ATP6 pseudogene 1	unprocessed_pseudogene	1	251	1.31
51	ENST00000629969.1	ENSG00000281383.1	CH507-513H4.5		lincRNA	91	791	1.27
52	ENST00000629969.1	ENSG00000281383.1	CH507-513H4.5		lincRNA	91	791	1.27
53	ENST00000361453.3	ENSG00000198763.3	MT-ND2	mitochondrially encoded NADH:ubiquinone oxidoreductase core subunit 2	protein_coding	1	631	1.258
54	ENST00000361899.2	ENSG00000198899.2	MT-ATP6	mitochondrially encoded ATP synthase membrane subunit 6	protein_coding	1	251	1.238
55	ENST00000361567.2	ENSG00000198786.2	MT-ND5	mitochondrially encoded NADH:ubiquinone oxidoreductase core subunit 5	protein_coding	611	1812	1.237
56	ENST00000361567.2	ENSG00000198786.2	MT-ND5	mitochondrially encoded NADH:ubiquinone oxidoreductase core subunit 5	protein_coding	611	1812	1.237
57	ENST00000361567.2	ENSG00000198786.2	MT-ND5	mitochondrially encoded NADH:ubiquinone oxidoreductase core subunit 5	protein_coding	611	1812	1.237
58	ENST00000362079.2	ENSG00000198938.2	MT-CO3	mitochondrially encoded cytochrome c oxidase III	protein_coding	1	521	1.223
59	ENST00000361567.2	ENSG00000198786.2	MT-ND5	mitochondrially encoded NADH:ubiquinone oxidoreductase core subunit 5	protein_coding	131	431	1.222
60	ENST00000361381.2	ENSG00000198886.2	MT-ND4	mitochondrially encoded NADH:ubiquinone oxidoreductase core subunit 4	protein_coding	161	691	1.219
61	ENST00000361453.3	ENSG00000198763.3	MT-ND2	mitochondrially encoded NADH:ubiquinone oxidoreductase core subunit 2	protein_coding	1	631	1.216
62	ENST00000361899.2	ENSG00000198899.2	MT-ATP6	mitochondrially encoded ATP synthase membrane subunit 6	protein_coding	321	651	1.206
63	ENST00000361624.2	ENSG00000198804.2	MT-CO1	mitochondrially encoded cytochrome c oxidase I	protein_coding	1271	1491	1.197
64	ENST00000361624.2	ENSG00000198804.2	MT-CO1	mitochondrially encoded cytochrome c oxidase I	protein_coding	1271	1491	1.197
65	ENST00000361681.2	ENSG00000198695.2	MT-ND6	mitochondrially encoded NADH:ubiquinone oxidoreductase core subunit 6	protein_coding	161	525	1.173
66	ENST00000361381.2	ENSG00000198886.2	MT-ND4	mitochondrially encoded NADH:ubiquinone oxidoreductase core subunit 4	protein_coding	761	1378	1.171
67	ENST00000361624.2	ENSG00000198804.2	MT-CO1	mitochondrially encoded cytochrome c oxidase I	protein_coding	261	451	1.127
68	ENST00000361624.2	ENSG00000198804.2	MT-CO1	mitochondrially encoded cytochrome c oxidase I	protein_coding	261	451	1.127
69	ENST00000361851.1	ENSG00000228253.1	MT-ATP8	mitochondrially encoded ATP synthase membrane subunit 8	protein_coding	1	207	1.082
70	ENST00000263921.7	ENSG00000109220.10	CHIC2	cysteine rich hydrophobic domain 2	protein_coding	1	261	0.669
71	ENST00000457540.1	ENSG00000225630.1	MTND2P28	MT-ND2 pseudogene 28	unprocessed_pseudogene	361	571	0.665
72	ENST00000433675.1	ENSG00000233762.3	AC007969.5		processed_pseudogene	51	447	0.604
73	ENST00000414273.1	ENSG00000237973.1	MTCO1P12	MT-CO1 pseudogene 12	unprocessed_pseudogene	1311	1451	0.397
74	ENST00000457540.1	ENSG00000225630.1	MTND2P28	MT-ND2 pseudogene 28	unprocessed_pseudogene	641	981	0.336
75	ENST00000427426.1	ENSG00000229344.1	MTCO2P12	MT-CO2 pseudogene 12	unprocessed_pseudogene	1	121	0.198
76	ENST00000223210.4	ENSG00000106479.10	ZNF862	zinc finger protein 862	protein_coding	801	1241	5.199
77	ENST00000354475.4	ENSG00000105875.13	WDR91	WD repeat domain 91	protein_coding	2181	2701	4.775
78	ENST00000495270.1	ENSG00000136908.17	DPM2	dolichyl-phosphate mannosyltransferase subunit 2, regulatory	retained_intron	1361	1662	4.606
79	ENST00000369797.7	ENSG00000148843.13	PDCD11	programmed cell death 11	protein_coding	5611	5931	4.545
80	ENST00000481171.5	ENSG00000131748.15	STARD3	StAR related lipid transfer domain containing 3	retained_intron	2851	3441	4.482
81	ENST00000429829.5	ENSG00000229807.10	XIST	X inactive specific transcript	lincRNA	1	351	4.47
82	ENST00000344620.10	ENSG00000260280.5	SLX1B-SULT1A4	SLX1B-SULT1A4 readthrough (NMD candidate)	retained_intron	1	161	4.408
83	ENST00000332858.10	ENSG00000123416.15	TUBA1B	tubulin alpha 1b	retained_intron	2901	3198	4.396
84	ENST00000612233.1	ENSG00000101361.15	NOP56	NOP56 ribonucleoprotein	retained_intron	2481	2980	4.378
85	ENST00000216479.7	ENSG00000100591.7	AHSA1	activator of HSP90 ATPase activity 1	protein_coding	1021	1402	4.376
86	ENST00000536122.6	ENSG00000283182.1	GAS8	growth arrest specific 8	protein_coding	1151	1362	4.354
87	ENST00000436010.6	ENSG00000169855.19	ROBO1	roundabout guidance receptor 1	protein_coding	711	1031	4.317
88	ENST00000357529.7	ENSG00000166532.15	RIMKLB	ribosomal modification protein rimK like family member B	protein_coding	5181	5830	4.312
89	ENST00000472100.5	ENSG00000164877.18	MICALL2	MICAL like 2	retained_intron	4151	5011	4.282
90	ENST00000255882.10	ENSG00000241973.10	PI4KA	phosphatidylinositol 4-kinase alpha	protein_coding	6451	6752	4.257
91	ENST00000574285.2	ENSG00000182831.11	C16orf72	chromosome 16 open reading frame 72	protein_coding	301	531	4.241
92	ENST00000367204.5	ENSG00000143842.14	SOX13	SRY-box 13	protein_coding	1751	2291	4.228
93	ENST00000406875.7	ENSG00000064393.15	HIPK2	homeodomain interacting protein kinase 2	protein_coding	4081	4241	4.223
94	ENST00000337526.10	ENSG00000115310.17	RTN4	reticulon 4	protein_coding	4501	4790	4.217
95	ENST00000505892.5	ENSG00000037474.14	NSUN2	NOP2/Sun RNA methyltransferase family member 2	retained_intron	2501	3251	4.195
96	ENST00000527323.5	ENSG00000014216.15	CAPN1	calpain 1	protein_coding	2771	3086	4.193
97	ENST00000481096.6	ENSG00000187243.16	MAGED4B	MAGE family member D4B	retained_intron	3081	3230	4.186
98	ENST00000622683.4	ENSG00000275832.4	ARHGAP23	Rho GTPase activating protein 23	protein_coding	751	1241	4.175
99	ENST00000417736.2	ENSG00000176014.12	TUBB6	tubulin beta 6 class V	retained_intron	1731	2163	4.171
100	ENST00000355476.7	ENSG00000168214.20	RBPJ	recombination signal binding protein for immunoglobulin kappa J region	protein_coding	1691	2201	4.151
101	ENST00000294304.11	ENSG00000162337.11	LRP5	LDL receptor related protein 5	protein_coding	4781	5159	4.131
102	ENST00000636400.1	ENSG00000196628.14	TCF4	transcription factor 4	protein_coding	2851	3071	4.131
103	ENST00000487673.5	ENSG00000112655.15	PTK7	protein tyrosine kinase 7 (inactive)	retained_intron	5071	5282	4.124
104	ENST00000541916.5	ENSG00000102531.16	FNDC3A	fibronectin type III domain containing 3A	protein_coding	3801	3951	4.092
105	ENST00000327367.8	ENSG00000166949.15	SMAD3	SMAD family member 3	protein_coding	4801	6247	4.088
106	ENST00000568188.1	ENSG00000140675.12	SLC5A2	solute carrier family 5 member 2	retained_intron	2221	2467	4.08
107	ENST00000359863.8	ENSG00000196367.12	TRRAP	transformation/transcription domain associated protein	protein_coding	11591	12677	4.074
108	ENST00000520970.5	ENSG00000168487.17	BMP1	bone morphogenetic protein 1	nonsense_mediated_decay	3651	4081	4.063
109	ENST00000585916.5	ENSG00000078043.15	PIAS2	protein inhibitor of activated STAT 2	protein_coding	1781	2171	4.055
110	ENST00000356994.6	ENSG00000180900.17	SCRIB	scribbled planar cell polarity protein	protein_coding	5101	5218	4.054
111	ENST00000479281.5	ENSG00000154545.16	MAGED4	MAGE family member D4	processed_transcript	2871	3015	4.053
112	ENST00000225972.7	ENSG00000108829.9	LRRC59	leucine rich repeat containing 59	protein_coding	2731	2910	4.048
113	ENST00000360614.7	ENSG00000196365.11	LONP1	lon peptidase 1, mitochondrial	protein_coding	2861	3236	4.044
114	ENST00000343411.7	ENSG00000140943.16	MBTPS1	membrane bound transcription factor peptidase, site 1	protein_coding	3611	4241	4.041
115	ENST00000447274.6	ENSG00000172932.14	ANKRD13D	ankyrin repeat domain 13D	protein_coding	2601	2881	4.04
116	ENST00000277225.9	ENSG00000148143.12	ZNF462	zinc finger protein 462	protein_coding	7691	8531	4.023
117	ENST00000271332.3	ENSG00000143126.7	CELSR2	cadherin EGF LAG seven-pass G-type receptor 2	protein_coding	9001	9721	4.004
118	ENST00000264039.6	ENSG00000063660.8	GPC1	glypican 1	protein_coding	1	421	3.999
119	ENST00000277225.9	ENSG00000148143.12	ZNF462	zinc finger protein 462	protein_coding	7671	8501	3.962
120	ENST00000270061.11	ENSG00000130511.15	SSBP4	single stranded DNA binding protein 4	protein_coding	1061	1768	3.95
121	ENST00000519259.5	ENSG00000153914.15	SREK1	splicing regulatory glutamic acid and lysine rich protein 1	retained_intron	7281	7841	3.944
122	ENST00000583085.1	ENSG00000266173.5	STRADA	STE20-related kinase adaptor alpha	retained_intron	2791	3461	3.943
123	ENST00000269141.7	ENSG00000170558.8	CDH2	cadherin 2	protein_coding	2621	3411	3.939
124	ENST00000551245.5	ENSG00000135451.12	TROAP	trophinin associated protein	protein_coding	1341	1781	3.932
125	ENST00000078429.8	ENSG00000088256.8	GNA11	G protein subunit alpha 11	protein_coding	1571	3031	3.923
126	ENST00000359246.8	ENSG00000197724.10	PHF2	PHD finger protein 2	protein_coding	4231	4671	3.907
127	ENST00000399982.6	ENSG00000100888.12	CHD8	chromodomain helicase DNA binding protein 8	protein_coding	7571	8021	3.906
128	ENST00000308025.7	ENSG00000174243.9	DDX23	DEAD-box helicase 23	protein_coding	2651	3248	3.905
129	ENST00000220003.13	ENSG00000103653.16	CSK	C-terminal Src kinase	protein_coding	1921	2531	3.899
130	ENST00000290158.8	ENSG00000108424.9	KPNB1	karyopherin subunit beta 1	protein_coding	4111	4311	3.899
131	ENST00000333213.10	ENSG00000182173.12	TSEN54	tRNA splicing endonuclease subunit 54	protein_coding	1361	1944	3.889
132	ENST00000259818.7	ENSG00000137285.9	TUBB2B	tubulin beta 2B class IIb	protein_coding	1351	2020	3.878
133	ENST00000433867.5	ENSG00000105287.12	PRKD2	protein kinase D2	protein_coding	2931	3321	3.874
134	ENST00000488630.1	ENSG00000165233.17	CARD19	caspase recruitment domain family member 19	processed_transcript	2531	2690	3.872
135	ENST00000329399.6	ENSG00000107438.8	PDLIM1	PDZ and LIM domain 1	protein_coding	1311	1452	3.869
136	ENST00000342480.6	ENSG00000114631.10	PODXL2	podocalyxin like 2	protein_coding	1661	2186	3.868
137	ENST00000537553.5	ENSG00000110888.17	CAPRIN2	caprin family member 2	nonsense_mediated_decay	5611	6031	3.865
138	ENST00000264930.9	ENSG00000113504.20	SLC12A7	solute carrier family 12 member 7	protein_coding	4891	5280	3.855
139	ENST00000253122.9	ENSG00000130821.15	SLC6A8	solute carrier family 6 member 8	protein_coding	1	261	3.853
140	ENST00000312579.3	ENSG00000175602.3	CCDC85B	coiled-coil domain containing 85B	protein_coding	1241	1524	3.838
141	ENST00000622186.4	ENSG00000131389.16	SLC6A6	solute carrier family 6 member 6	protein_coding	4021	4241	3.838
142	ENST00000532489.5	ENSG00000126457.21	PRMT1	protein arginine methyltransferase 1	protein_coding	1561	1686	3.828
143	ENST00000562556.5	ENSG00000050820.16	BCAR1	BCAR1, Cas family scaffold protein	nonsense_mediated_decay	651	941	3.827
144	ENST00000372591.1	ENSG00000204060.6	FOXO6	forkhead box O6	protein_coding	1	341	3.811
145	ENST00000349496.9	ENSG00000168036.16	CTNNB1	catenin beta 1	protein_coding	2751	3441	3.802
146	ENST00000360184.8	ENSG00000197102.10	DYNC1H1	dynein cytoplasmic 1 heavy chain 1	protein_coding	2231	2481	3.797
147	ENST00000393021.7	ENSG00000108443.13	RPS6KB1	ribosomal protein S6 kinase B1	protein_coding	1971	2391	3.796
148	ENST00000268482.7	ENSG00000140829.11	DHX38	DEAH-box helicase 38	protein_coding	4251	4608	3.779
149	ENST00000536769.1	ENSG00000150991.14	UBC	ubiquitin C	protein_coding	3361	3745	3.775
150	ENST00000320876.10	ENSG00000101596.14	SMCHD1	structural maintenance of chromosomes flexible hinge domain containing 1	protein_coding	6481	6621	3.774
151	ENST00000520539.5	ENSG00000104517.12	UBR5	ubiquitin protein ligase E3 component n-recognin 5	protein_coding	9281	9521	3.754
152	ENST00000319788.11	ENSG00000167397.14	VKORC1	vitamin K epoxide reductase complex subunit 1	protein_coding	871	1077	3.752
153	ENST00000414282.5	ENSG00000233016.6	SNHG7	small nucleolar RNA host gene 7	antisense	451	691	3.74
154	ENST00000604729.5	ENSG00000214655.10	ZSWIM8	zinc finger SWIM-type containing 8	protein_coding	5691	6075	3.74
155	ENST00000361246.6	ENSG00000198752.10	CDC42BPB	CDC42 binding protein kinase beta	protein_coding	1	341	3.737
156	ENST00000300648.6	ENSG00000089154.10	GCN1	GCN1, eIF2 alpha kinase activator homolog	protein_coding	8221	8641	3.736
157	ENST00000359930.8	ENSG00000196562.14	SULF2	sulfatase 2	protein_coding	3481	4491	3.731
158	ENST00000331782.7	ENSG00000184916.8	JAG2	jagged 2	protein_coding	3591	4871	3.712
159	ENST00000379644.8	ENSG00000165102.14	HGSNAT	heparan-alpha-glucosaminide N-acetyltransferase	protein_coding	1881	2231	3.708
160	ENST00000315571.5	ENSG00000179241.12	LDLRAD3	low density lipoprotein receptor class A domain containing 3	protein_coding	3581	3798	3.7
161	ENST00000307149.9	ENSG00000168434.12	COG7	component of oligomeric golgi complex 7	protein_coding	2421	2926	3.691
162	ENST00000301067.11	ENSG00000167548.14	KMT2D	lysine methyltransferase 2D	protein_coding	11371	11491	3.688
163	ENST00000582970.5	ENSG00000173821.19	RNF213	ring finger protein 213	protein_coding	16401	16651	3.685
164	ENST00000429829.5	ENSG00000229807.10	XIST	X inactive specific transcript	lincRNA	17781	19275	3.68
165	ENST00000554427.1	ENSG00000259079.1	RP1-261D10.1		processed_pseudogene	251	397	3.679
166	ENST00000318560.5	ENSG00000097007.17	ABL1	ABL proto-oncogene 1, non-receptor tyrosine kinase	protein_coding	5591	5766	3.678
167	ENST00000310823.7	ENSG00000151694.12	ADAM17	ADAM metallopeptidase domain 17	protein_coding	2341	3151	3.675
168	ENST00000301455.6	ENSG00000167772.11	ANGPTL4	angiopoietin like 4	protein_coding	1321	1879	3.674
169	ENST00000360652.6	ENSG00000132635.16	PCED1A	PC-esterase domain containing 1A	protein_coding	1631	2016	3.67
170	ENST00000327026.7	ENSG00000176155.18	CCDC57	coiled-coil domain containing 57	processed_transcript	5081	5379	3.669
171	ENST00000380518.7	ENSG00000139219.17	COL2A1	collagen type II alpha 1 chain	protein_coding	4471	5071	3.665
172	ENST00000446488.7	ENSG00000170322.14	NFRKB	nuclear factor related to kappaB binding protein	protein_coding	3161	3681	3.665
173	ENST00000440970.5	ENSG00000103449.11	SALL1	spalt like transcription factor 1	protein_coding	4031	4481	3.662
174	ENST00000525586.5	ENSG00000076706.15	MCAM	melanoma cell adhesion molecule	retained_intron	4471	4865	3.661
175	ENST00000265138.3	ENSG00000113369.8	ARRDC3	arrestin domain containing 3	protein_coding	1411	2451	3.656
176	ENST00000298552.7	ENSG00000165699.13	TSC1	TSC complex subunit 1	protein_coding	8131	8561	3.649
177	ENST00000373658.7	ENSG00000121753.12	ADGRB2	adhesion G protein-coupled receptor B2	protein_coding	4831	5414	3.637
178	ENST00000557552.1	ENSG00000142208.15	AKT1	AKT serine/threonine kinase 1	retained_intron	8271	8396	3.625
179	ENST00000393271.6	ENSG00000154920.14	EME1	essential meiotic structure-specific endonuclease 1	protein_coding	1931	2354	3.618
180	ENST00000474114.5	ENSG00000141959.16	PFKL	phosphofructokinase, liver type	retained_intron	2101	2511	3.615
181	ENST00000612309.4	ENSG00000134574.11	DDB2	damage specific DNA binding protein 2	retained_intron	2651	3101	3.615
182	ENST00000256646.6	ENSG00000134250.18	NOTCH2	notch 2	protein_coding	7571	8471	3.603
183	ENST00000223357.7	ENSG00000106624.9	AEBP1	AE binding protein 1	protein_coding	3331	4081	3.599
184	ENST00000263208.5	ENSG00000100084.14	HIRA	histone cell cycle regulator	protein_coding	3691	3921	3.599
185	ENST00000223210.4	ENSG00000106479.10	ZNF862	zinc finger protein 862	protein_coding	1591	1771	3.595
186	ENST00000394817.6	ENSG00000120725.12	SIL1	SIL1 nucleotide exchange factor	protein_coding	1071	1791	3.594
187	ENST00000333628.3	ENSG00000137267.5	TUBB2A	tubulin beta 2A class IIa	protein_coding	1221	1595	3.588
188	ENST00000340855.10	ENSG00000010404.17	IDS	iduronate 2-sulfatase	protein_coding	5341	5461	3.587
189	ENST00000569558.5	ENSG00000141013.15	GAS8	growth arrest specific 8	retained_intron	2021	2451	3.586
190	ENST00000355468.7	ENSG00000141696.12	P3H4	prolyl 3-hydroxylase family member 4 (non-enzymatic)	protein_coding	1611	2731	3.585
191	ENST00000377988.6	ENSG00000137103.16	TMEM8B	transmembrane protein 8B	protein_coding	2461	3391	3.579
192	ENST00000336078.8	ENSG00000074657.13	ZNF532	zinc finger protein 532	protein_coding	4391	4921	3.578
193	ENST00000380648.8	ENSG00000088881.20	EBF4	early B cell factor 4	protein_coding	1911	2910	3.57
194	ENST00000394729.6	ENSG00000163932.13	PRKCD	protein kinase C delta	protein_coding	2361	2810	3.567
195	ENST00000525693.5	ENSG00000173039.18	RELA	RELA proto-oncogene, NF-kB subunit	protein_coding	2101	2761	3.564
196	ENST00000344204.8	ENSG00000038382.17	TRIO	trio Rho guanine nucleotide exchange factor	protein_coding	8561	9951	3.56
197	ENST00000262738.7	ENSG00000075275.16	CELSR1	cadherin EGF LAG seven-pass G-type receptor 1	protein_coding	8691	9711	3.556
198	ENST00000316292.13	ENSG00000156508.17	EEF1A1	eukaryotic translation elongation factor 1 alpha 1	protein_coding	2021	3611	3.549
199	ENST00000425673.5	ENSG00000090924.14	PLEKHG2	pleckstrin homology and RhoGEF domain containing G2	protein_coding	4601	5471	3.545
200	ENST00000378339.6	ENSG00000132563.15	REEP2	receptor accessory protein 2	protein_coding	881	1961	3.544
201	ENST00000463740.5	ENSG00000148303.16	RPL7A	ribosomal protein L7a	processed_transcript	931	1164	3.544
202	ENST00000374759.7	ENSG00000157637.12	SLC38A10	solute carrier family 38 member 10	protein_coding	2561	4300	3.54
203	ENST00000564288.5	ENSG00000127603.23	MACF1	microtubule-actin crosslinking factor 1	protein_coding	15281	15931	3.53
204	ENST00000396512.3	ENSG00000100412.15	ACO2	aconitase 2	protein_coding	2341	2811	3.524
205	ENST00000484488.5	ENSG00000101182.14	PSMA7	proteasome subunit alpha 7	processed_transcript	721	1023	3.524
206	ENST00000323853.9	ENSG00000144028.14	SNRNP200	small nuclear ribonucleoprotein U5 subunit 200	protein_coding	6391	6831	3.523
207	ENST00000359676.9	ENSG00000197183.13	NOL4L	nucleolar protein 4 like	protein_coding	1331	1951	3.517
208	ENST00000427960.5	ENSG00000115368.9	WDR75	WD repeat domain 75	nonsense_mediated_decay	4171	4297	3.517
209	ENST00000620552.4	ENSG00000188157.13	AGRN	agrin	protein_coding	7221	7394	3.515
210	ENST00000520539.5	ENSG00000104517.12	UBR5	ubiquitin protein ligase E3 component n-recognin 5	protein_coding	2491	2871	3.514
211	ENST00000428423.5	ENSG00000174353.17	STAG3L3	stromal antigen 3-like 3 (pseudogene)	processed_transcript	1601	2137	3.504
212	ENST00000225916.9	ENSG00000108773.10	KAT2A	lysine acetyltransferase 2A	protein_coding	2101	3109	3.495
213	ENST00000295082.2	ENSG00000162975.4	KCNF1	potassium voltage-gated channel modifier subfamily F member 1	protein_coding	1911	2289	3.495
214	ENST00000324460.6	ENSG00000044574.7	HSPA5	heat shock protein family A (Hsp70) member 5	protein_coding	1161	2751	3.489
215	ENST00000298552.7	ENSG00000165699.13	TSC1	TSC complex subunit 1	protein_coding	3351	4001	3.483
216	ENST00000405858.5	ENSG00000164631.18	ZNF12	zinc finger protein 12	protein_coding	4211	4461	3.478
217	ENST00000440970.5	ENSG00000103449.11	SALL1	spalt like transcription factor 1	protein_coding	2941	3311	3.477
218	ENST00000510241.5	ENSG00000113108.18	APBB3	amyloid beta precursor protein binding family B member 3	retained_intron	251	721	3.476
219	ENST00000399336.8	ENSG00000103226.17	NOMO3	NODAL modulator 3	protein_coding	1	351	3.469
220	ENST00000222345.10	ENSG00000105738.10	SIPA1L3	signal induced proliferation associated 1 like 3	protein_coding	2891	3531	3.463
221	ENST00000615285.4	ENSG00000149294.16	NCAM1	neural cell adhesion molecule 1	protein_coding	5401	6045	3.458
222	ENST00000541182.1	ENSG00000143761.14	ARF1	ADP ribosylation factor 1	protein_coding	1571	2006	3.456
223	ENST00000301732.9	ENSG00000167972.13	ABCA3	ATP binding cassette subfamily A member 3	protein_coding	5811	6381	3.454
224	ENST00000433104.2	ENSG00000068745.14	IP6K2	inositol hexakisphosphate kinase 2	nonsense_mediated_decay	1801	2271	3.454
225	ENST00000455485.5	ENSG00000228315.11	GUSBP11	glucuronidase, beta pseudogene 11	processed_transcript	2201	2531	3.454
226	ENST00000371222.3	ENSG00000177606.6	JUN	Jun proto-oncogene, AP-1 transcription factor subunit	protein_coding	2141	2981	3.449
227	ENST00000416938.5	ENSG00000221838.9	AP4M1	adaptor related protein complex 4 subunit mu 1	nonsense_mediated_decay	1271	1501	3.449
228	ENST00000392142.8	ENSG00000085511.19	MAP3K4	mitogen-activated protein kinase kinase kinase 4	protein_coding	1551	1881	3.444
229	ENST00000527076.1	ENSG00000090581.9	GNPTG	N-acetylglucosamine-1-phosphate transferase subunit gamma	retained_intron	2241	2391	3.442
230	ENST00000472413.5	ENSG00000183426.16	NPIPA1	nuclear pore complex interacting protein family member A1	processed_transcript	4561	4801	3.438
231	ENST00000301454.8	ENSG00000125648.14	SLC25A23	solute carrier family 25 member 23	protein_coding	3021	3425	3.432
232	ENST00000368336.9	ENSG00000132676.15	DAP3	death associated protein 3	protein_coding	1351	1661	3.432
233	ENST00000257963.8	ENSG00000135503.12	ACVR1B	activin A receptor type 1B	protein_coding	1621	1961	3.43
234	ENST00000428670.7	ENSG00000070961.15	ATP2B1	ATPase plasma membrane Ca2+ transporting 1	protein_coding	3671	4691	3.421
235	ENST00000591490.5	ENSG00000068137.14	PLEKHH3	pleckstrin homology, MyTH4 and FERM domain containing H3	retained_intron	3971	4339	3.415
236	ENST00000406902.5	ENSG00000075240.16	GRAMD4	GRAM domain containing 4	protein_coding	1801	2631	3.412
237	ENST00000276826.5	ENSG00000147799.11	ARHGAP39	Rho GTPase activating protein 39	protein_coding	2481	2611	3.411
238	ENST00000556147.5	ENSG00000165795.22	NDRG2	NDRG family member 2	protein_coding	2241	2880	3.407
239	ENST00000381280.4	ENSG00000198732.10	SMOC1	SPARC related modular calcium binding 1	protein_coding	1631	1891	3.404
240	ENST00000368073.7	ENSG00000132716.18	DCAF8	DDB1 and CUL4 associated factor 8	protein_coding	2021	2651	3.401
241	ENST00000290649.9	ENSG00000159461.14	AMFR	autocrine motility factor receptor	protein_coding	2251	2471	3.391
242	ENST00000469543.5	ENSG00000026025.14	VIM	vimentin	nonsense_mediated_decay	2481	2666	3.388
243	ENST00000543950.2	ENSG00000103647.12	CORO2B	coronin 2B	protein_coding	1511	2361	3.386
244	ENST00000310441.11	ENSG00000172534.13	HCFC1	host cell factor C1	protein_coding	8481	8869	3.383
245	ENST00000471215.1	ENSG00000071462.11	WBSCR22		retained_intron	3341	3886	3.383
246	ENST00000400274.5	ENSG00000160305.17	DIP2A	disco interacting protein 2 homolog A	protein_coding	4541	7023	3.379
247	ENST00000264555.9	ENSG00000070047.11	PHRF1	PHD and ring finger domains 1	protein_coding	4761	5523	3.376
248	ENST00000554912.1	ENSG00000197119.12	SLC25A29	solute carrier family 25 member 29	protein_coding	3471	5169	3.375
249	ENST00000334062.7	ENSG00000185989.10	RASA3	RAS p21 protein activator 3	protein_coding	3971	4151	3.37
250	ENST00000173898.11	ENSG00000067445.20	TRO	trophinin	protein_coding	3661	4411	3.368
251	ENST00000494748.1	ENSG00000078808.16	SDF4	stromal cell derived factor 4	retained_intron	3001	3516	3.362
252	ENST00000590891.1	ENSG00000153443.12	UBALD1	UBA like domain containing 1	protein_coding	1621	2321	3.36
253	ENST00000375964.10	ENSG00000204463.12	BAG6	BCL2 associated athanogene 6	protein_coding	3601	3815	3.356
254	ENST00000290607.11	ENSG00000159433.11	STARD9	StAR related lipid transfer domain containing 9	protein_coding	12191	12731	3.354
255	ENST00000596002.5	ENSG00000167775.10	CD320	CD320 molecule	nonsense_mediated_decay	1411	1729	3.353
256	ENST00000265565.9	ENSG00000114650.18	SCAP	SREBF chaperone	protein_coding	3891	4394	3.351
257	ENST00000370355.2	ENSG00000099194.5	SCD	stearoyl-CoA desaturase	protein_coding	4441	5362	3.35
258	ENST00000397281.6	ENSG00000214022.11	REPIN1	replication initiator 1	protein_coding	2081	2411	3.35
259	ENST00000563594.5	ENSG00000140995.16	DEF8	differentially expressed in FDCP 8 homolog	protein_coding	2421	2761	3.343
260	ENST00000497036.5	ENSG00000188130.13	MAPK12	mitogen-activated protein kinase 12	processed_transcript	1041	1751	3.342
261	ENST00000613421.4	ENSG00000125447.16	GGA3	golgi associated, gamma adaptin ear containing, ARF binding protein 3	retained_intron	3481	5156	3.34
262	ENST00000546361.6	ENSG00000085872.14	CHERP	calcium homeostasis endoplasmic reticulum protein	protein_coding	3241	4173	3.335
263	ENST00000372491.3	ENSG00000188483.7	IER5L	immediate early response 5 like	protein_coding	601	1921	3.334
264	ENST00000367240.6	ENSG00000143847.15	PPFIA4	PTPRF interacting protein alpha 4	protein_coding	1041	1231	3.334
265	ENST00000339859.8	ENSG00000166348.18	USP54	ubiquitin specific peptidase 54	protein_coding	3201	3991	3.333
266	ENST00000537345.5	ENSG00000163399.15	ATP1A1	ATPase Na+/K+ transporting subunit alpha 1	protein_coding	3451	3763	3.333
267	ENST00000318443.9	ENSG00000103855.17	CD276	CD276 molecule	protein_coding	2581	3469	3.332
268	ENST00000332231.9	ENSG00000183020.13	AP2A2	adaptor related protein complex 2 subunit alpha 2	protein_coding	3151	3401	3.332
269	ENST00000565219.1	ENSG00000181625.17	SLX1B	SLX1 homolog B, structure-specific endonuclease subunit	retained_intron	151	901	3.331
270	ENST00000232424.3	ENSG00000114315.3	HES1	hes family bHLH transcription factor 1	protein_coding	761	1361	3.325
271	ENST00000372409.7	ENSG00000100982.11	PCIF1	PDX1 C-terminal inhibiting factor 1	protein_coding	2381	2631	3.325
272	ENST00000261622.4	ENSG00000103257.8	SLC7A5	solute carrier family 7 member 5	protein_coding	4391	4537	3.323
273	ENST00000360737.4	ENSG00000197182.13	MIRLET7BHG	MIRLET7B host gene	lincRNA	2011	2161	3.315
274	ENST00000303375.9	ENSG00000011028.13	MRC2	mannose receptor C type 2	protein_coding	4751	5988	3.312
275	ENST00000562621.1	ENSG00000159322.17	ADPGK	ADP dependent glucokinase	retained_intron	4121	4551	3.308
276	ENST00000530122.1	ENSG00000254995.4	STX16-NPEPL1	STX16-NPEPL1 readthrough (NMD candidate)	nonsense_mediated_decay	221	431	3.308
277	ENST00000371554.2	ENSG00000096384.19	HSP90AB1	heat shock protein 90 alpha family class B member 1	protein_coding	2241	2674	3.306
278	ENST00000271640.9	ENSG00000143379.12	SETDB1	SET domain bifurcated 1	protein_coding	1921	3271	3.302
279	ENST00000568997.5	ENSG00000213599.10	SLX1A-SULT1A3	SLX1A-SULT1A3 readthrough (NMD candidate)	retained_intron	101	1051	3.301
280	ENST00000392318.7	ENSG00000128641.18	MYO1B	myosin IB	protein_coding	3671	3771	3.298
281	ENST00000328194.7	ENSG00000184014.7	DENND5A	DENN domain containing 5A	protein_coding	3971	4421	3.294
282	ENST00000242786.5	ENSG00000123146.19	ADGRE5	adhesion G protein-coupled receptor E5	protein_coding	2701	3188	3.293
283	ENST00000278836.9	ENSG00000124920.13	MYRF	myelin regulatory factor	protein_coding	3381	4681	3.291
284	ENST00000270645.7	ENSG00000142552.7	RCN3	reticulocalbin 3	protein_coding	1471	1859	3.289
285	ENST00000590083.5	ENSG00000099625.12	CBARP	CACN subunit beta associated regulatory protein	protein_coding	2441	2891	3.287
286	ENST00000373747.7	ENSG00000134644.15	PUM1	pumilio RNA binding family member 1	protein_coding	3951	4241	3.287
287	ENST00000382252.5	ENSG00000205903.6	ZNF316	zinc finger protein 316	protein_coding	1931	2921	3.281
288	ENST00000373627.9	ENSG00000137409.19	MTCH1	mitochondrial carrier 1	protein_coding	1371	1541	3.278
289	ENST00000395310.6	ENSG00000138674.16	SEC31A	SEC31 homolog A, COPII coat complex component	protein_coding	2501	4181	3.274
290	ENST00000395751.8	ENSG00000072310.16	SREBF1	sterol regulatory element binding transcription factor 1	nonsense_mediated_decay	3751	4653	3.271
291	ENST00000335255.9	ENSG00000141568.20	FOXK2	forkhead box K2	protein_coding	2071	3141	3.27
292	ENST00000441493.6	ENSG00000243156.7	MICAL3	microtubule associated monooxygenase, calponin and LIM domain containing 3	protein_coding	6851	7401	3.27
293	ENST00000243077.7	ENSG00000123384.13	LRP1	LDL receptor related protein 1	protein_coding	131	851	3.269
294	ENST00000287667.11	ENSG00000103512.14	NOMO1	NODAL modulator 1	protein_coding	1	561	3.269
295	ENST00000267116.7	ENSG00000139645.9	ANKRD52	ankyrin repeat domain 52	protein_coding	7291	7481	3.266
296	ENST00000325954.8	ENSG00000022840.15	RNF10	ring finger protein 10	protein_coding	2701	3181	3.263
297	ENST00000555818.5	ENSG00000197555.9	SIPA1L1	signal induced proliferation associated 1 like 1	protein_coding	1141	1261	3.263
298	ENST00000323871.9	ENSG00000089159.16	PXN	paxillin	nonsense_mediated_decay	1341	2901	3.261
299	ENST00000565081.1	ENSG00000132207.17	SLX1A	SLX1 homolog A, structure-specific endonuclease subunit	retained_intron	151	891	3.257
300	ENST00000281141.8	ENSG00000151465.13	CDC123	cell division cycle 123	protein_coding	1401	1542	3.257
301	ENST00000572684.1	ENSG00000108963.17	DPH1	diphthamide biosynthesis 1	retained_intron	2181	2607	3.254
302	ENST00000310137.4	ENSG00000239306.4	RBM14	RNA binding motif protein 14	protein_coding	2371	2828	3.251
303	ENST00000440944.5	ENSG00000160360.11	GPSM1	G protein signaling modulator 1	protein_coding	31	341	3.251
304	ENST00000377298.8	ENSG00000171603.16	CLSTN1	calsyntenin 1	protein_coding	5041	5221	3.248
305	ENST00000569100.5	ENSG00000215252.11	GOLGA8B	golgin A8 family member B	retained_intron	5881	6488	3.247
306	ENST00000469972.5	ENSG00000160271.14	RALGDS	ral guanine nucleotide dissociation stimulator	retained_intron	4751	5817	3.246
307	ENST00000560789.5	ENSG00000073417.14	PDE8A	phosphodiesterase 8A	retained_intron	4041	4481	3.245
308	ENST00000348261.10	ENSG00000196557.11	CACNA1H	calcium voltage-gated channel subunit alpha1 H	protein_coding	6591	7621	3.243
309	ENST00000381342.6	ENSG00000125835.18	SNRPB	small nuclear ribonucleoprotein polypeptides B and B1	protein_coding	961	1154	3.243
310	ENST00000319380.11	ENSG00000175931.12	UBE2O	ubiquitin conjugating enzyme E2 O	protein_coding	4401	5436	3.237
311	ENST00000481546.1	ENSG00000184787.18	UBE2G2	ubiquitin conjugating enzyme E2 G2	retained_intron	3591	4251	3.236
312	ENST00000521548.5	ENSG00000214050.7	FBXO16	F-box protein 16	nonsense_mediated_decay	2381	2983	3.234
313	ENST00000298532.2	ENSG00000165684.4	SNAPC4	small nuclear RNA activating complex polypeptide 4	protein_coding	2921	4461	3.233
314	ENST00000532739.1	ENSG00000227827.3	RP11-958N24.2		unprocessed_pseudogene	5461	6471	3.233
315	ENST00000531188.5	ENSG00000149273.14	RPS3	ribosomal protein S3	protein_coding	741	961	3.233
316	ENST00000325680.11	ENSG00000119596.17	YLPM1	YLP motif containing 1	protein_coding	3271	4611	3.23
317	ENST00000316403.14	ENSG00000120885.20	CLU	clusterin	protein_coding	1821	2331	3.228
318	ENST00000219782.10	ENSG00000103495.13	MAZ	MYC associated zinc finger protein	protein_coding	2111	2581	3.224
319	ENST00000528655.5	ENSG00000148926.9	ADM	adrenomedullin	protein_coding	1161	1721	3.224
320	ENST00000330537.10	ENSG00000185164.14	NOMO2	NODAL modulator 2	protein_coding	1	561	3.223
321	ENST00000378119.8	ENSG00000112308.12	C6orf62	chromosome 6 open reading frame 62	protein_coding	3001	3181	3.223
322	ENST00000613459.4	ENSG00000113716.12	HMGXB3	HMG-box containing 3	protein_coding	4381	5131	3.215
323	ENST00000618099.4	ENSG00000140564.10	FURIN	furin, paired basic amino acid cleaving enzyme	protein_coding	2161	3121	3.215
324	ENST00000481865.5	ENSG00000061938.16	TNK2	tyrosine kinase non receptor 2	retained_intron	5011	5940	3.214
325	ENST00000536140.5	ENSG00000110811.19	P3H3	prolyl 3-hydroxylase 3	retained_intron	2471	3226	3.213
326	ENST00000605794.5	ENSG00000270580.5	RP11-1186N24.5		lincRNA	2201	2561	3.213
327	ENST00000477853.5	ENSG00000127463.13	EMC1	ER membrane protein complex subunit 1	protein_coding	2911	3301	3.208
328	ENST00000319551.12	ENSG00000133619.17	KRBA1	KRAB-A domain containing 1	protein_coding	2681	4020	3.207
329	ENST00000401878.7	ENSG00000184863.10	RBM33	RNA binding motif protein 33	protein_coding	9641	10149	3.205
330	ENST00000360564.5	ENSG00000198598.6	MMP17	matrix metallopeptidase 17	protein_coding	1321	2371	3.202
331	ENST00000267085.8	ENSG00000139631.18	CSAD	cysteine sulfinic acid decarboxylase	protein_coding	1	321	3.199
332	ENST00000517894.5	ENSG00000181790.10	ADGRB1	adhesion G protein-coupled receptor B1	protein_coding	5391	6241	3.196
333	ENST00000388820.4	ENSG00000136378.14	ADAMTS7	ADAM metallopeptidase with thrombospondin type 1 motif 7	protein_coding	3241	4641	3.188
334	ENST00000580553.1	ENSG00000125695.12	RP11-51F16.8		nonsense_mediated_decay	1201	2128	3.185
335	ENST00000616163.1	ENSG00000176868.2	RP11-334J6.7		antisense	1	1241	3.185
336	ENST00000411539.6	ENSG00000185033.14	SEMA4B	semaphorin 4B	protein_coding	2561	3807	3.184
337	ENST00000589210.5	ENSG00000182473.21	EXOC7	exocyst complex component 7	protein_coding	4181	4751	3.184
338	ENST00000307564.8	ENSG00000106948.16	AKNA	AT-hook transcription factor	protein_coding	651	871	3.184
339	ENST00000488550.5	ENSG00000143995.19	MEIS1	Meis homeobox 1	protein_coding	3881	4491	3.183
340	ENST00000360843.7	ENSG00000198586.13	TLK1	tousled like kinase 1	protein_coding	2711	3021	3.182
341	ENST00000252891.8	ENSG00000105245.9	NUMBL	NUMB like, endocytic adaptor protein	protein_coding	1531	3291	3.18
342	ENST00000342981.8	ENSG00000114867.20	EIF4G1	eukaryotic translation initiation factor 4 gamma 1	protein_coding	5011	5667	3.179
343	ENST00000314133.3	ENSG00000176340.3	COX8A	cytochrome c oxidase subunit 8A	protein_coding	171	507	3.177
344	ENST00000367005.8	ENSG00000117625.13	RCOR3	REST corepressor 3	protein_coding	1441	1931	3.177
345	ENST00000493875.5	ENSG00000128683.13	GAD1	glutamate decarboxylase 1	nonsense_mediated_decay	3201	3988	3.176
346	ENST00000354546.9	ENSG00000197043.13	ANXA6	annexin A6	protein_coding	2291	2593	3.175
347	ENST00000382518.5	ENSG00000010278.12	CD9	CD9 molecule	protein_coding	1331	1511	3.175
348	ENST00000252818.4	ENSG00000130522.5	JUND	JunD proto-oncogene, AP-1 transcription factor subunit	protein_coding	571	1491	3.174
349	ENST00000265742.7	ENSG00000001629.9	ANKIB1	ankyrin repeat and IBR domain containing 1	protein_coding	3471	3831	3.174
350	ENST00000312515.6	ENSG00000175550.7	DRAP1	DR1 associated protein 1	protein_coding	851	989	3.174
351	ENST00000336086.10	ENSG00000106608.16	URGCP	upregulator of cell proliferation	protein_coding	2941	3261	3.173
352	ENST00000273308.8	ENSG00000257727.5	CNPY2	canopy FGF signaling regulator 2	protein_coding	1081	1214	3.167
353	ENST00000400677.4	ENSG00000215612.7	HMX1	H6 family homeobox 1	protein_coding	1081	1895	3.167
354	ENST00000412585.6	ENSG00000234745.9	HLA-B	major histocompatibility complex, class I, B	protein_coding	1011	1547	3.167
355	ENST00000307365.3	ENSG00000168209.4	DDIT4	DNA damage inducible transcript 4	protein_coding	761	1748	3.165
356	ENST00000480614.1	ENSG00000112715.20	VEGFA	vascular endothelial growth factor A	retained_intron	11391	12011	3.165
357	ENST00000368489.3	ENSG00000143515.16	ATP8B2	ATPase phospholipid transporting 8B2	protein_coding	3561	4911	3.164
358	ENST00000261507.10	ENSG00000052802.12	MSMO1	methylsterol monooxygenase 1	protein_coding	811	1361	3.16
359	ENST00000491910.5	ENSG00000178026.12	LRRC75B	leucine rich repeat containing 75B	retained_intron	2411	2871	3.155
360	ENST00000461749.1	ENSG00000242612.6	DECR2	2,4-dienoyl-CoA reductase 2	retained_intron	1901	2031	3.153
361	ENST00000480319.5	ENSG00000183506.16	PI4KAP2	phosphatidylinositol 4-kinase alpha pseudogene 2	retained_intron	3451	3872	3.152
362	ENST00000541960.5	ENSG00000139112.10	GABARAPL1	GABA type A receptor associated protein like 1	nonsense_mediated_decay	2931	3091	3.152
363	ENST00000493662.6	ENSG00000255152.8	MSH5-SAPCD1	MSH5-SAPCD1 readthrough (NMD candidate)	nonsense_mediated_decay	2981	3281	3.15
364	ENST00000359541.6	ENSG00000115207.13	GTF3C2	general transcription factor IIIC subunit 2	protein_coding	3121	3551	3.15
365	ENST00000396832.5	ENSG00000213923.10	CSNK1E	casein kinase 1 epsilon	protein_coding	1891	2791	3.143
366	ENST00000593731.1	ENSG00000268173.2	AC007192.4		nonsense_mediated_decay	2741	4031	3.142
367	ENST00000356183.8	ENSG00000077235.17	GTF3C1	general transcription factor IIIC subunit 1	protein_coding	6231	7018	3.139
368	ENST00000378623.5	ENSG00000134569.9	LRP4	LDL receptor related protein 4	protein_coding	7701	8076	3.135
369	ENST00000298229.6	ENSG00000165458.13	INPPL1	inositol polyphosphate phosphatase like 1	protein_coding	3131	4733	3.133
370	ENST00000472411.1	ENSG00000116857.16	TMEM9	transmembrane protein 9	processed_transcript	2141	2271	3.133
371	ENST00000370490.1	ENSG00000185985.8	SLITRK2	SLIT and NTRK like family member 2	protein_coding	4131	6201	3.132
372	ENST00000456909.5	ENSG00000144589.20	STK11IP	serine/threonine kinase 11 interacting protein	protein_coding	1531	1701	3.13
373	ENST00000311597.9	ENSG00000100427.15	MLC1	megalencephalic leukoencephalopathy with subcortical cysts 1	protein_coding	2771	3933	3.128
374	ENST00000585044.5	ENSG00000178927.17	C17orf62		retained_intron	2901	4327	3.128
375	ENST00000265062.7	ENSG00000075785.12	RAB7A	RAB7A, member RAS oncogene family	protein_coding	1301	2244	3.127
376	ENST00000585227.6	ENSG00000265018.6	AGAP12P	ArfGAP with GTPase domain, ankyrin repeat and PH domain 12, pseudogene	transcribed_unprocessed_pseudogene	2071	2251	3.125
377	ENST00000589123.5	ENSG00000141905.17	NFIC	nuclear factor I C	protein_coding	1551	3331	3.124
378	ENST00000393409.2	ENSG00000114554.11	PLXNA1	plexin A1	protein_coding	6581	7341	3.123
379	ENST00000545797.6	ENSG00000167657.12	DAPK3	death associated protein kinase 3	protein_coding	1271	2257	3.12
380	ENST00000587303.5	ENSG00000105426.15	PTPRS	protein tyrosine phosphatase, receptor type S	protein_coding	6061	6353	3.118
381	ENST00000377685.9	ENSG00000174437.16	ATP2A2	ATPase sarcoplasmic/endoplasmic reticulum Ca2+ transporting 2	nonsense_mediated_decay	3421	3881	3.114
382	ENST00000357325.9	ENSG00000143321.18	HDGF	heparin binding growth factor	protein_coding	2161	2380	3.113
383	ENST00000409757.8	ENSG00000132405.18	TBC1D14	TBC1 domain family member 14	protein_coding	2211	2561	3.111
384	ENST00000468624.5	ENSG00000155363.18	MOV10	Mov10 RISC complex RNA helicase	processed_transcript	4551	4689	3.11
385	ENST00000266014.9	ENSG00000016864.17	GLT8D1	glycosyltransferase 8 domain containing 1	protein_coding	1541	2149	3.102
386	ENST00000222673.5	ENSG00000105953.14	OGDH	oxoglutarate dehydrogenase	protein_coding	1	341	3.102
387	ENST00000229268.12	ENSG00000111667.13	USP5	ubiquitin specific peptidase 5	protein_coding	2711	2891	3.102
388	ENST00000443656.6	ENSG00000185504.16	FAAP100	FA core complex associated protein 100	nonsense_mediated_decay	3081	3541	3.1
389	ENST00000251241.8	ENSG00000108406.9	DHX40	DEAH-box helicase 40	protein_coding	2411	2931	3.1
390	ENST00000428670.7	ENSG00000070961.15	ATP2B1	ATPase plasma membrane Ca2+ transporting 1	protein_coding	181	741	3.099
391	ENST00000300131.7	ENSG00000166886.12	NAB2	NGFI-A binding protein 2	protein_coding	1951	2711	3.098
392	ENST00000276431.8	ENSG00000120889.12	TNFRSF10B	TNF receptor superfamily member 10b	protein_coding	1171	2481	3.096
393	ENST00000520539.5	ENSG00000104517.12	UBR5	ubiquitin protein ligase E3 component n-recognin 5	protein_coding	8821	9051	3.095
394	ENST00000265896.9	ENSG00000104549.11	SQLE	squalene epoxidase	protein_coding	491	1121	3.094
395	ENST00000290765.8	ENSG00000133433.10	GSTT2B	glutathione S-transferase theta 2B (gene/pseudogene)	protein_coding	811	1099	3.094
396	ENST00000314250.10	ENSG00000111077.17	TNS2	tensin 2	protein_coding	2241	2541	3.093
397	ENST00000562430.5	ENSG00000122257.18	RBBP6	RB binding protein 6, ubiquitin ligase	retained_intron	5091	5291	3.092
398	ENST00000444376.6	ENSG00000153187.17	HNRNPU	heterogeneous nuclear ribonucleoprotein U	protein_coding	2291	2881	3.089
399	ENST00000622829.4	ENSG00000277053.4	GTF2IP1	general transcription factor IIi pseudogene 1	processed_transcript	2401	3605	3.089
400	ENST00000316341.7	ENSG00000124067.16	SLC12A4	solute carrier family 12 member 4	protein_coding	3471	4131	3.088
401	ENST00000382252.5	ENSG00000205903.6	ZNF316	zinc finger protein 316	protein_coding	1271	1601	3.087
402	ENST00000241704.7	ENSG00000122218.14	COPA	coatomer protein complex subunit alpha	protein_coding	3941	4631	3.086
403	ENST00000564288.5	ENSG00000127603.23	MACF1	microtubule-actin crosslinking factor 1	protein_coding	12401	12851	3.086
404	ENST00000617310.4	ENSG00000102038.15	SMARCA1	SWI/SNF related, matrix associated, actin dependent regulator of chromatin, subfamily a, member 1	retained_intron	3551	3721	3.085
405	ENST00000429967.2	ENSG00000171388.11	APLN	apelin	protein_coding	2411	2661	3.085
406	ENST00000537638.6	ENSG00000166986.13	MARS	methionyl-tRNA synthetase	nonsense_mediated_decay	3161	3371	3.085
407	ENST00000281961.2	ENSG00000152154.10	TMEM178A	transmembrane protein 178A	protein_coding	551	1591	3.084
408	ENST00000233813.4	ENSG00000115461.4	IGFBP5	insulin like growth factor binding protein 5	protein_coding	5291	6215	3.083
409	ENST00000544802.5	ENSG00000233369.7	GTF2IP4	general transcription factor IIi pseudogene 4	processed_transcript	2411	3609	3.083
410	ENST00000368408.3	ENSG00000143590.13	EFNA3	ephrin A3	protein_coding	691	1782	3.082
411	ENST00000222345.10	ENSG00000105738.10	SIPA1L3	signal induced proliferation associated 1 like 3	protein_coding	291	751	3.081
412	ENST00000320254.5	ENSG00000176681.14	LRRC37A	leucine rich repeat containing 37A	protein_coding	3921	4191	3.077
413	ENST00000487245.5	ENSG00000204525.15	HLA-C	major histocompatibility complex, class I, C	retained_intron	1571	1880	3.076
414	ENST00000621361.4	ENSG00000225210.9	DUXAP9	double homeobox A pseudogene 9	processed_transcript	1881	2397	3.071
415	ENST00000621355.4	ENSG00000088826.17	SMOX	spermine oxidase	protein_coding	1101	1221	3.071
416	ENST00000221980.4	ENSG00000105376.4	ICAM5	intercellular adhesion molecule 5	protein_coding	2451	3000	3.067
417	ENST00000290649.9	ENSG00000159461.14	AMFR	autocrine motility factor receptor	protein_coding	3251	3421	3.067
418	ENST00000373271.5	ENSG00000124181.14	PLCG1	phospholipase C gamma 1	protein_coding	4191	5271	3.065
419	ENST00000216951.6	ENSG00000100983.9	GSS	glutathione synthetase	protein_coding	1791	1922	3.064
420	ENST00000473125.5	ENSG00000175265.17	GOLGA8A	golgin A8 family member A	retained_intron	5661	6233	3.059
421	ENST00000402802.7	ENSG00000197461.13	PDGFA	platelet derived growth factor subunit A	protein_coding	941	2305	3.058
422	ENST00000359246.8	ENSG00000197724.10	PHF2	PHD finger protein 2	protein_coding	3661	4061	3.057
423	ENST00000328194.7	ENSG00000184014.7	DENND5A	DENN domain containing 5A	protein_coding	41	461	3.056
424	ENST00000396617.7	ENSG00000196588.14	MKL1	megakaryoblastic leukemia (translocation) 1	protein_coding	2871	3701	3.054
425	ENST00000222254.12	ENSG00000105647.15	PIK3R2	phosphoinositide-3-kinase regulatory subunit 2	protein_coding	2801	4033	3.052
426	ENST00000311117.7	ENSG00000005483.20	KMT2E	lysine methyltransferase 2E	protein_coding	5771	6401	3.051
427	ENST00000360270.6	ENSG00000147065.16	MSN	moesin	protein_coding	3621	3944	3.05
428	ENST00000524558.5	ENSG00000149257.13	SERPINH1	serpin family H member 1	protein_coding	2631	3391	3.047
429	ENST00000011619.5	ENSG00000010017.12	RANBP9	RAN binding protein 9	protein_coding	1	211	3.046
430	ENST00000264444.6	ENSG00000059728.10	MXD1	MAX dimerization protein 1	protein_coding	3001	3311	3.045
431	ENST00000295688.7	ENSG00000163468.14	CCT3	chaperonin containing TCP1 subunit 3	protein_coding	1681	2150	3.044
432	ENST00000449870.5	ENSG00000129351.17	ILF3	interleukin enhancer binding factor 3	protein_coding	4291	5781	3.044
433	ENST00000394196.8	ENSG00000173575.19	CHD2	chromodomain helicase DNA binding protein 2	protein_coding	8781	9311	3.043
434	ENST00000397359.7	ENSG00000139880.19	CDH24	cadherin 24	protein_coding	1921	2261	3.04
435	ENST00000447898.5	ENSG00000206195.10	DUXAP8	double homeobox A pseudogene 8	lincRNA	1241	1871	3.034
436	ENST00000532739.1	ENSG00000227827.3	RP11-958N24.2		unprocessed_pseudogene	4071	5011	3.032
437	ENST00000375650.4	ENSG00000204388.6	HSPA1B	heat shock protein family A (Hsp70) member 1B	protein_coding	1281	2521	3.03
438	ENST00000262304.8	ENSG00000008710.18	PKD1	polycystin 1, transient receptor potential channel interacting	protein_coding	5971	7011	3.025
439	ENST00000337859.10	ENSG00000065548.17	ZC3H15	zinc finger CCCH-type containing 15	protein_coding	1751	2138	3.025
440	ENST00000346693.8	ENSG00000102181.20	CD99L2	CD99 molecule like 2	nonsense_mediated_decay	4331	4881	3.025
441	ENST00000549091.5	ENSG00000161996.18	WDR90	WD repeat domain 90	protein_coding	5341	5589	3.025
442	ENST00000336378.8	ENSG00000172661.17	FAM21C		protein_coding	3681	3871	3.024
443	ENST00000525239.5	ENSG00000133316.15	WDR74	WD repeat domain 74	protein_coding	1	261	3.023
444	ENST00000519716.6	ENSG00000130477.15	UNC13A	unc-13 homolog A	protein_coding	7671	7901	3.02
445	ENST00000270061.11	ENSG00000130511.15	SSBP4	single stranded DNA binding protein 4	protein_coding	1	321	3.019
446	ENST00000304658.9	ENSG00000169180.11	XPO6	exportin 6	protein_coding	3731	4422	3.018
447	ENST00000355300.6	ENSG00000169783.12	LINGO1	leucine rich repeat and Ig domain containing 1	protein_coding	1281	3055	3.017
448	ENST00000368984.7	ENSG00000166033.11	HTRA1	HtrA serine peptidase 1	protein_coding	1251	2120	3.015
449	ENST00000532415.5	ENSG00000254681.6	PKD1P5	polycystin 1, transient receptor potential channel interacting pseudogene 5	transcribed_unprocessed_pseudogene	5791	6851	3.014
450	ENST00000372391.6	ENSG00000151208.16	DLG5	discs large MAGUK scaffold protein 5	protein_coding	5601	7415	3.01
451	ENST00000304658.9	ENSG00000169180.11	XPO6	exportin 6	protein_coding	1281	1861	3.009
452	ENST00000261772.12	ENSG00000090861.15	AARS	alanyl-tRNA synthetase	protein_coding	2841	3477	3.008
453	ENST00000399537.8	ENSG00000182095.14	TNRC18	trinucleotide repeat containing 18	protein_coding	3741	4531	3.008
454	ENST00000306434.7	ENSG00000168906.12	MAT2A	methionine adenosyltransferase 2A	protein_coding	2041	2819	3.007
455	ENST00000572195.2	ENSG00000262664.2	OVCA2	OVCA2, serine hydrolase domain containing	protein_coding	691	1122	3.007
456	ENST00000082468.11	ENSG00000026950.16	BTN3A1	butyrophilin subfamily 3 member A1	retained_intron	1531	1891	3.007
457	ENST00000372398.5	ENSG00000107130.9	NCS1	neuronal calcium sensor 1	protein_coding	791	1231	3.004
458	ENST00000268712.7	ENSG00000141027.20	NCOR1	nuclear receptor corepressor 1	protein_coding	7411	8181	3.003
459	ENST00000382641.1	ENSG00000206028.1	CTA-373H7.7		lincRNA	1361	2241	2.998
460	ENST00000244745.3	ENSG00000124766.6	SOX4	SRY-box 4	protein_coding	2991	4381	2.997
461	ENST00000569100.5	ENSG00000215252.11	GOLGA8B	golgin A8 family member B	retained_intron	1361	1941	2.996
462	ENST00000417302.5	ENSG00000174775.16	HRAS	HRas proto-oncogene, GTPase	protein_coding	891	1233	2.995
463	ENST00000499810.6	ENSG00000120705.12	ETF1	eukaryotic translation termination factor 1	protein_coding	1821	2031	2.994
464	ENST00000310441.11	ENSG00000172534.13	HCFC1	host cell factor C1	protein_coding	81	1051	2.992
465	ENST00000422722.1	ENSG00000240720.7	LRRD1	leucine rich repeats and death domain containing 1	processed_transcript	3051	3201	2.992
466	ENST00000586078.5	ENSG00000129353.14	SLC44A2	solute carrier family 44 member 2	protein_coding	2881	3351	2.99
467	ENST00000615285.4	ENSG00000149294.16	NCAM1	neural cell adhesion molecule 1	protein_coding	5361	6045	2.989
468	ENST00000622683.4	ENSG00000275832.4	ARHGAP23	Rho GTPase activating protein 23	protein_coding	3601	4481	2.989
469	ENST00000223127.7	ENSG00000106397.11	PLOD3	procollagen-lysine,2-oxoglutarate 5-dioxygenase 3	protein_coding	2591	2920	2.987
470	ENST00000263253.8	ENSG00000100393.11	EP300	E1A binding protein p300	protein_coding	8171	8701	2.987
471	ENST00000303375.9	ENSG00000011028.13	MRC2	mannose receptor C type 2	protein_coding	4741	5988	2.986
472	ENST00000359930.8	ENSG00000196562.14	SULF2	sulfatase 2	protein_coding	1	431	2.986
473	ENST00000376630.4	ENSG00000204592.8	HLA-E	major histocompatibility complex, class I, E	protein_coding	1211	2051	2.985
474	ENST00000322652.9	ENSG00000178691.10	SUZ12	SUZ12, polycomb repressive complex 2 subunit	protein_coding	2321	2551	2.985
475	ENST00000582401.5	ENSG00000265972.5	TXNIP	thioredoxin interacting protein	protein_coding	2631	2926	2.981
476	ENST00000264080.11	ENSG00000125734.14	GPR108	G protein-coupled receptor 108	protein_coding	1	261	2.981
477	ENST00000329962.10	ENSG00000182272.11	B4GALNT4	beta-1,4-N-acetyl-galactosaminyltransferase 4	protein_coding	1531	2341	2.979
478	ENST00000525340.5	ENSG00000254772.9	EEF1G	eukaryotic translation elongation factor 1 gamma	retained_intron	1	1121	2.978
479	ENST00000251849.8	ENSG00000132155.11	RAF1	Raf-1 proto-oncogene, serine/threonine kinase	protein_coding	2151	3300	2.977
480	ENST00000591006.5	ENSG00000013306.15	SLC25A39	solute carrier family 25 member 39	retained_intron	1351	1461	2.977
481	ENST00000403097.5	ENSG00000106070.17	GRB10	growth factor receptor bound protein 10	protein_coding	2301	3361	2.976
482	ENST00000308511.8	ENSG00000158941.16	CCAR2	cell cycle and apoptosis regulator 2	protein_coding	3581	4853	2.975
483	ENST00000518288.5	ENSG00000104728.15	ARHGEF10	Rho guanine nucleotide exchange factor 10	protein_coding	3791	5648	2.975
484	ENST00000348261.10	ENSG00000196557.11	CACNA1H	calcium voltage-gated channel subunit alpha1 H	protein_coding	2001	2571	2.974
485	ENST00000532739.1	ENSG00000227827.3	RP11-958N24.2		unprocessed_pseudogene	4071	5171	2.974
486	ENST00000375201.8	ENSG00000213676.10	ATF6B	activating transcription factor 6 beta	protein_coding	2051	2624	2.973
487	ENST00000532437.1	ENSG00000149115.13	TNKS1BP1	tankyrase 1 binding protein 1	protein_coding	2601	4541	2.973
488	ENST00000277541.6	ENSG00000148400.9	NOTCH1	notch 1	protein_coding	6251	8161	2.972
489	ENST00000366756.3	ENSG00000198719.8	DLL1	delta like canonical Notch ligand 1	protein_coding	2521	2901	2.972
490	ENST00000277541.6	ENSG00000148400.9	NOTCH1	notch 1	protein_coding	8501	9371	2.971
491	ENST00000404537.5	ENSG00000124006.14	OBSL1	obscurin like 1	protein_coding	1	861	2.971
492	ENST00000164227.9	ENSG00000069399.13	BCL3	B cell CLL/lymphoma 3	protein_coding	1341	2038	2.969
493	ENST00000569100.5	ENSG00000215252.11	GOLGA8B	golgin A8 family member B	retained_intron	4121	4681	2.967
494	ENST00000506157.1	ENSG00000087274.16	ADD1	adducin 1	retained_intron	4701	5179	2.966
495	ENST00000373271.5	ENSG00000124181.14	PLCG1	phospholipase C gamma 1	protein_coding	4191	5261	2.965
496	ENST00000369367.7	ENSG00000139218.17	SCAF11	SR-related CTD associated factor 11	protein_coding	2041	2231	2.964
497	ENST00000348261.10	ENSG00000196557.11	CACNA1H	calcium voltage-gated channel subunit alpha1 H	protein_coding	7991	8208	2.964
498	ENST00000390645.2	ENSG00000188042.7	ARL4C	ADP ribosylation factor like GTPase 4C	protein_coding	961	2391	2.963
499	ENST00000584436.7	ENSG00000266074.8	BAHCC1	BAH domain and coiled-coil containing 1	protein_coding	851	2151	2.963
500	ENST00000472726.2	ENSG00000256500.5	RP11-73M18.2		protein_coding	2121	2505	2.962
501	ENST00000419869.6	ENSG00000023734.10	STRAP	serine/threonine kinase receptor associated protein	protein_coding	1571	1701	2.961
502	ENST00000549307.5	ENSG00000135506.15	OS9	OS9, endoplasmic reticulum lectin	retained_intron	2691	3591	2.959
503	ENST00000398073.6	ENSG00000175215.10	CTDSP2	CTD small phosphatase 2	protein_coding	1271	1541	2.959
504	ENST00000547374.5	ENSG00000185024.16	BRF1	BRF1, RNA polymerase III transcription initiation factor subunit	retained_intron	2421	3581	2.956
505	ENST00000216392.7	ENSG00000100504.16	PYGL	glycogen phosphorylase L	protein_coding	2751	2931	2.956
506	ENST00000348035.8	ENSG00000136238.17	RAC1	Rac family small GTPase 1	protein_coding	561	1021	2.954
507	ENST00000233616.8	ENSG00000115275.11	MOGS	mannosyl-oligosaccharide glucosidase	protein_coding	1891	2895	2.952
508	ENST00000311181.4	ENSG00000174684.6	B4GAT1	beta-1,4-glucuronyltransferase 1	protein_coding	1411	1971	2.952
509	ENST00000325327.3	ENSG00000176619.11	LMNB2	lamin B2	protein_coding	3881	4021	2.951
510	ENST00000467237.5	ENSG00000164896.19	FASTK	Fas activated serine/threonine kinase	retained_intron	2851	3011	2.949
511	ENST00000252804.8	ENSG00000130508.10	PXDN	peroxidasin	protein_coding	6441	6808	2.948
512	ENST00000249499.7	ENSG00000128709.12	HOXD9	homeobox D9	protein_coding	951	1411	2.947
513	ENST00000373658.7	ENSG00000121753.12	ADGRB2	adhesion G protein-coupled receptor B2	protein_coding	4181	4761	2.946
514	ENST00000435036.6	ENSG00000182979.17	MTA1	metastasis associated 1	protein_coding	2081	2888	2.945
515	ENST00000361198.9	ENSG00000198728.10	LDB1	LIM domain binding 1	protein_coding	1481	2285	2.944
516	ENST00000338128.12	ENSG00000105655.18	ISYNA1	inositol-3-phosphate synthase 1	protein_coding	1321	2420	2.943
517	ENST00000342771.8	ENSG00000158321.15	AUTS2	AUTS2, activator of transcription and developmental regulator	protein_coding	2871	4611	2.941
518	ENST00000586600.5	ENSG00000104957.13	CCDC130	coiled-coil domain containing 130	protein_coding	1251	1922	2.941
519	ENST00000215565.2	ENSG00000099795.6	NDUFB7	NADH:ubiquinone oxidoreductase subunit B7	protein_coding	301	531	2.939
520	ENST00000611716.4	ENSG00000140479.16	PCSK6	proprotein convertase subtilisin/kexin type 6	protein_coding	3131	4409	2.939
521	ENST00000542286.5	ENSG00000111364.15	DDX55	DEAD-box helicase 55	retained_intron	2561	2767	2.938
522	ENST00000520970.5	ENSG00000168487.17	BMP1	bone morphogenetic protein 1	nonsense_mediated_decay	2311	2751	2.935
523	ENST00000375640.7	ENSG00000204387.12	C6orf48	chromosome 6 open reading frame 48	protein_coding	921	1053	2.935
524	ENST00000356613.3	ENSG00000198576.3	ARC	activity regulated cytoskeleton associated protein	protein_coding	1201	1711	2.934
525	ENST00000310823.7	ENSG00000151694.12	ADAM17	ADAM metallopeptidase domain 17	protein_coding	3791	4349	2.933
526	ENST00000584436.7	ENSG00000266074.8	BAHCC1	BAH domain and coiled-coil containing 1	protein_coding	3471	4371	2.933
527	ENST00000491934.2	ENSG00000269926.1	RP11-442H21.2		antisense	1	171	2.931
528	ENST00000344204.8	ENSG00000038382.17	TRIO	trio Rho guanine nucleotide exchange factor	protein_coding	9971	11051	2.93
529	ENST00000601421.5	ENSG00000170949.17	ZNF160	zinc finger protein 160	protein_coding	4021	4688	2.93
530	ENST00000496007.5	ENSG00000221978.11	CCNL2	cyclin L2	retained_intron	3441	4411	2.928
531	ENST00000508906.6	ENSG00000186470.13	BTN3A2	butyrophilin subfamily 3 member A2	protein_coding	2071	2471	2.928
532	ENST00000615331.4	ENSG00000272391.5	POM121C	POM121 transmembrane nucleoporin C	protein_coding	5681	5835	2.927
533	ENST00000528896.6	ENSG00000007202.14	KIAA0100	KIAA0100	protein_coding	2001	3451	2.926
534	ENST00000622447.4	ENSG00000268350.7	FAM156A	family with sequence similarity 156 member A	protein_coding	2871	3757	2.926
535	ENST00000396516.6	ENSG00000122299.11	ZC3H7A	zinc finger CCCH-type containing 7A	protein_coding	3411	3581	2.925
536	ENST00000267116.7	ENSG00000139645.9	ANKRD52	ankyrin repeat domain 52	protein_coding	7571	7811	2.925
537	ENST00000360046.9	ENSG00000197576.13	HOXA4	homeobox A4	protein_coding	931	1747	2.924
538	ENST00000582970.5	ENSG00000173821.19	RNF213	ring finger protein 213	protein_coding	15731	15831	2.924
539	ENST00000221494.9	ENSG00000104897.9	SF3A2	splicing factor 3a subunit 2	protein_coding	1161	1861	2.92
540	ENST00000313143.7	ENSG00000161202.17	DVL3	dishevelled segment polarity protein 3	protein_coding	1	261	2.92
541	ENST00000623402.1	ENSG00000244486.8	SCARF2	scavenger receptor class F member 2	protein_coding	2141	3248	2.92
542	ENST00000357802.6	ENSG00000182841.12	RRP7BP	ribosomal RNA processing 7 homolog B, pseudogene	processed_transcript	1881	2375	2.919
543	ENST00000314888.9	ENSG00000137076.19	TLN1	talin 1	protein_coding	8331	8501	2.919
544	ENST00000382151.6	ENSG00000241878.10	PISD	phosphatidylserine decarboxylase	protein_coding	1471	1631	2.919
545	ENST00000473125.5	ENSG00000175265.17	GOLGA8A	golgin A8 family member A	retained_intron	1111	1691	2.916
546	ENST00000358536.8	ENSG00000164050.12	PLXNB1	plexin B1	protein_coding	6661	7308	2.915
547	ENST00000527372.6	ENSG00000196535.15	MYO18A	myosin XVIIIA	protein_coding	6451	6881	2.913
548	ENST00000622683.4	ENSG00000275832.4	ARHGAP23	Rho GTPase activating protein 23	protein_coding	3601	4451	2.913
549	ENST00000253024.9	ENSG00000130726.11	TRIM28	tripartite motif containing 28	protein_coding	31	811	2.909
550	ENST00000372391.6	ENSG00000151208.16	DLG5	discs large MAGUK scaffold protein 5	protein_coding	2281	3101	2.909
551	ENST00000219070.8	ENSG00000087245.12	MMP2	matrix metallopeptidase 2	protein_coding	2691	3071	2.909
552	ENST00000506734.5	ENSG00000205571.12	SMN2	survival of motor neuron 2, centromeric	nonsense_mediated_decay	961	1541	2.906
553	ENST00000339859.8	ENSG00000166348.18	USP54	ubiquitin specific peptidase 54	protein_coding	6081	6247	2.905
554	ENST00000361866.7	ENSG00000142156.14	COL6A1	collagen type VI alpha 1 chain	protein_coding	3191	4238	2.904
555	ENST00000263265.10	ENSG00000105559.11	PLEKHA4	pleckstrin homology domain containing A4	protein_coding	2931	3088	2.904
556	ENST00000262738.7	ENSG00000075275.16	CELSR1	cadherin EGF LAG seven-pass G-type receptor 1	protein_coding	9971	11271	2.903
557	ENST00000257118.5	ENSG00000134686.17	PHC2	polyhomeotic homolog 2	protein_coding	2541	3361	2.901
558	ENST00000532219.5	ENSG00000254996.5	ANKHD1-EIF4EBP3	ANKHD1-EIF4EBP3 readthrough	protein_coding	1	411	2.897
559	ENST00000271640.9	ENSG00000143379.12	SETDB1	SET domain bifurcated 1	protein_coding	1921	3271	2.897
560	ENST00000222005.6	ENSG00000105401.7	CDC37	cell division cycle 37	protein_coding	1191	1608	2.896
561	ENST00000354650.7	ENSG00000010810.17	FYN	FYN proto-oncogene, Src family tyrosine kinase	protein_coding	2131	2711	2.894
562	ENST00000393409.2	ENSG00000114554.11	PLXNA1	plexin A1	protein_coding	1	551	2.894
563	ENST00000409031.5	ENSG00000136699.19	SMPD4	sphingomyelin phosphodiesterase 4	protein_coding	3511	4896	2.892
564	ENST00000371856.6	ENSG00000124214.19	STAU1	staufen double-stranded RNA binding protein 1	protein_coding	2211	2441	2.892
565	ENST00000450554.6	ENSG00000063244.12	U2AF2	U2 small nuclear RNA auxiliary factor 2	protein_coding	2501	3022	2.891
566	ENST00000244745.3	ENSG00000124766.6	SOX4	SRY-box 4	protein_coding	1191	1711	2.89
567	ENST00000394266.8	ENSG00000103037.11	SETD6	SET domain containing 6	protein_coding	871	1401	2.89
568	ENST00000311481.10	ENSG00000174903.15	RAB1B	RAB1B, member RAS oncogene family	protein_coding	811	961	2.889
569	ENST00000488174.5	ENSG00000147162.13	OGT	O-linked N-acetylglucosamine (GlcNAc) transferase	retained_intron	5941	7181	2.888
570	ENST00000394023.7	ENSG00000139613.11	SMARCC2	SWI/SNF related, matrix associated, actin dependent regulator of chromatin subfamily c member 2	protein_coding	2431	2901	2.887
571	ENST00000591278.5	ENSG00000130803.14	ZNF317	zinc finger protein 317	nonsense_mediated_decay	4071	4186	2.887
572	ENST00000222219.7	ENSG00000105612.8	DNASE2	deoxyribonuclease 2, lysosomal	protein_coding	1131	1955	2.886
573	ENST00000355272.10	ENSG00000065000.15	AP3D1	adaptor related protein complex 3 subunit delta 1	protein_coding	3901	5034	2.883
574	ENST00000381760.8	ENSG00000154277.12	UCHL1	ubiquitin C-terminal hydrolase L1	retained_intron	1331	1578	2.883
575	ENST00000254508.6	ENSG00000132182.11	NUP210	nucleoporin 210	protein_coding	5241	7193	2.881
576	ENST00000265753.12	ENSG00000106682.14	EIF4H	eukaryotic translation initiation factor 4H	protein_coding	2371	2679	2.881
577	ENST00000326181.10	ENSG00000131653.12	TRAF7	TNF receptor associated factor 7	protein_coding	2401	3700	2.88
578	ENST00000370490.1	ENSG00000185985.8	SLITRK2	SLIT and NTRK like family member 2	protein_coding	6361	7391	2.88
579	ENST00000505306.5	ENSG00000005884.17	ITGA3	integrin subunit alpha 3	retained_intron	4201	5321	2.879
580	ENST00000536769.1	ENSG00000150991.14	UBC	ubiquitin C	protein_coding	621	1601	2.878
581	ENST00000271332.3	ENSG00000143126.7	CELSR2	cadherin EGF LAG seven-pass G-type receptor 2	protein_coding	1	211	2.877
582	ENST00000486500.1	ENSG00000160014.16	CALM3	calmodulin 3	retained_intron	901	1641	2.876
583	ENST00000532739.1	ENSG00000227827.3	RP11-958N24.2		unprocessed_pseudogene	3161	3741	2.875
584	ENST00000350763.8	ENSG00000041982.15	TNC	tenascin C	protein_coding	1011	2621	2.87
585	ENST00000196061.4	ENSG00000083444.16	PLOD1	procollagen-lysine,2-oxoglutarate 5-dioxygenase 1	protein_coding	1971	2940	2.867
586	ENST00000262768.11	ENSG00000035862.12	TIMP2	TIMP metallopeptidase inhibitor 2	protein_coding	2721	3652	2.867
587	ENST00000275603.8	ENSG00000146731.10	CCT6A	chaperonin containing TCP1 subunit 6A	protein_coding	1891	2211	2.866
588	ENST00000305135.9	ENSG00000163872.15	YEATS2	YEATS domain containing 2	protein_coding	5631	6506	2.864
589	ENST00000307808.10	ENSG00000172493.20	AFF1	AF4/FMR2 family member 1	protein_coding	2291	2861	2.864
590	ENST00000331923.8	ENSG00000159086.14	PAXBP1	PAX3 and PAX7 binding protein 1	protein_coding	3361	3521	2.863
591	ENST00000532415.5	ENSG00000254681.6	PKD1P5	polycystin 1, transient receptor potential channel interacting pseudogene 5	transcribed_unprocessed_pseudogene	4411	5561	2.862
592	ENST00000393561.5	ENSG00000091136.13	LAMB1	laminin subunit beta 1	protein_coding	3811	5766	2.861
593	ENST00000380325.3	ENSG00000125901.5	MRPS26	mitochondrial ribosomal protein S26	protein_coding	251	1127	2.86
594	ENST00000393800.6	ENSG00000110075.14	PPP6R3	protein phosphatase 6 regulatory subunit 3	protein_coding	4821	5093	2.86
595	ENST00000334554.11	ENSG00000099904.15	ZDHHC8	zinc finger DHHC-type containing 8	protein_coding	4031	4621	2.859
596	ENST00000393386.6	ENSG00000106278.11	PTPRZ1	protein tyrosine phosphatase, receptor type Z1	protein_coding	1651	2521	2.858
597	ENST00000488498.2	ENSG00000125462.16	C1orf61	chromosome 1 open reading frame 61	processed_transcript	3901	4774	2.858
598	ENST00000258796.11	ENSG00000136295.14	TTYH3	tweety family member 3	protein_coding	4051	4840	2.857
599	ENST00000336314.8	ENSG00000155506.16	LARP1	La ribonucleoprotein domain family member 1	protein_coding	3891	4991	2.857
600	ENST00000287957.3	ENSG00000157259.6	GATAD1	GATA zinc finger domain containing 1	protein_coding	2431	2561	2.856
601	ENST00000215739.12	ENSG00000099949.18	LZTR1	leucine zipper like transcription regulator 1	protein_coding	2751	3521	2.855
602	ENST00000599159.1	ENSG00000105202.7	FBL	fibrillarin	retained_intron	31	421	2.855
603	ENST00000361203.7	ENSG00000151914.19	DST	dystonin	protein_coding	22281	22431	2.855
604	ENST00000532415.5	ENSG00000254681.6	PKD1P5	polycystin 1, transient receptor potential channel interacting pseudogene 5	transcribed_unprocessed_pseudogene	3521	4101	2.854
605	ENST00000504366.5	ENSG00000170445.12	HARS	histidyl-tRNA synthetase	protein_coding	3021	3281	2.854
606	ENST00000248594.10	ENSG00000127947.15	PTPN12	protein tyrosine phosphatase, non-receptor type 12	protein_coding	1271	2301	2.853
607	ENST00000480614.1	ENSG00000112715.20	VEGFA	vascular endothelial growth factor A	retained_intron	10591	12011	2.852
608	ENST00000484654.1	ENSG00000181085.14	MAPK15	mitogen-activated protein kinase 15	retained_intron	1751	1941	2.851
609	ENST00000562622.5	ENSG00000070761.7	CFAP20	cilia and flagella associated protein 20	retained_intron	1221	1371	2.85
610	ENST00000268035.10	ENSG00000140443.13	IGF1R	insulin like growth factor 1 receptor	protein_coding	1	641	2.848
611	ENST00000290607.11	ENSG00000159433.11	STARD9	StAR related lipid transfer domain containing 9	protein_coding	14131	15171	2.848
612	ENST00000595618.5	ENSG00000099331.13	MYO9B	myosin IXB	protein_coding	5761	7623	2.846
613	ENST00000589503.1	ENSG00000105341.18	ATP5SL		retained_intron	2191	2317	2.845
614	ENST00000476405.1	ENSG00000093100.13	XXbac-B461K10.4		retained_intron	1751	2261	2.844
615	ENST00000544583.6	ENSG00000159842.14	ABR	ABR, RhoGEF and GTPase activating protein	protein_coding	4331	5595	2.844
616	ENST00000452145.6	ENSG00000204172.12	AGAP9	ArfGAP with GTPase domain, ankyrin repeat and PH domain 9	protein_coding	2181	2351	2.843
617	ENST00000420959.6	ENSG00000110880.10	CORO1C	coronin 1C	protein_coding	1491	2551	2.842
618	ENST00000540534.5	ENSG00000197457.9	STMN3	stathmin 3	protein_coding	2121	2351	2.841
619	ENST00000252809.3	ENSG00000130513.6	GDF15	growth differentiation factor 15	protein_coding	561	1200	2.84
620	ENST00000568188.1	ENSG00000140675.12	SLC5A2	solute carrier family 5 member 2	retained_intron	1131	1731	2.838
621	ENST00000335312.7	ENSG00000186111.9	PIP5K1C	phosphatidylinositol-4-phosphate 5-kinase type 1 gamma	protein_coding	4291	4431	2.838
622	ENST00000396872.7	ENSG00000164638.10	SLC29A4	solute carrier family 29 member 4	protein_coding	1661	3451	2.837
623	ENST00000246117.8	ENSG00000125912.10	NCLN	nicalin	protein_coding	2051	2771	2.836
624	ENST00000313766.5	ENSG00000177706.8	FAM20C	FAM20C, golgi associated secretory pathway kinase	protein_coding	1761	2751	2.834
625	ENST00000506239.6	ENSG00000172062.16	SMN1	survival of motor neuron 1, telomeric	nonsense_mediated_decay	961	1541	2.834
626	ENST00000223029.7	ENSG00000106305.9	AIMP2	aminoacyl tRNA synthetase complex interacting multifunctional protein 2	protein_coding	1121	1225	2.834
627	ENST00000264956.10	ENSG00000072840.12	EVC	EvC ciliary complex subunit 1	protein_coding	4901	5511	2.831
628	ENST00000360614.7	ENSG00000196365.11	LONP1	lon peptidase 1, mitochondrial	protein_coding	71	1111	2.829
629	ENST00000446198.5	ENSG00000128567.16	PODXL	podocalyxin like	nonsense_mediated_decay	1711	2571	2.829
630	ENST00000340857.3	ENSG00000189060.5	H1F0	H1 histone family member 0	protein_coding	1121	1351	2.829
631	ENST00000323871.9	ENSG00000089159.16	PXN	paxillin	nonsense_mediated_decay	5311	5457	2.828
632	ENST00000308511.8	ENSG00000158941.16	CCAR2	cell cycle and apoptosis regulator 2	protein_coding	3591	4853	2.827
633	ENST00000394126.5	ENSG00000008838.18	MED24	mediator complex subunit 24	protein_coding	3701	3896	2.824
634	ENST00000592895.5	ENSG00000133243.8	BTBD2	BTB domain containing 2	retained_intron	1771	2141	2.823
635	ENST00000262710.5	ENSG00000100813.14	ACIN1	apoptotic chromatin condensation inducer 1	protein_coding	4771	4935	2.822
636	ENST00000513899.1	ENSG00000249835.2	VCAN-AS1	VCAN antisense RNA 1	antisense	1	411	2.822
637	ENST00000336314.8	ENSG00000155506.16	LARP1	La ribonucleoprotein domain family member 1	protein_coding	3701	4981	2.821
638	ENST00000525340.5	ENSG00000254772.9	EEF1G	eukaryotic translation elongation factor 1 gamma	retained_intron	1	1141	2.821
639	ENST00000621332.4	ENSG00000275023.4	MLLT6	MLLT6, PHD finger containing	protein_coding	4681	5651	2.819
640	ENST00000327490.7	ENSG00000185262.8	UBALD2	UBA like domain containing 2	protein_coding	621	1161	2.818
641	ENST00000394196.8	ENSG00000173575.19	CHD2	chromodomain helicase DNA binding protein 2	protein_coding	5371	7121	2.818
642	ENST00000264554.10	ENSG00000129946.10	SHC2	SHC adaptor protein 2	protein_coding	1701	2441	2.817
643	ENST00000389562.6	ENSG00000183495.13	EP400	E1A binding protein p400	protein_coding	801	1531	2.817
644	ENST00000611716.4	ENSG00000140479.16	PCSK6	proprotein convertase subtilisin/kexin type 6	protein_coding	3131	4409	2.817
645	ENST00000396097.5	ENSG00000134324.11	LPIN1	lipin 1	protein_coding	4741	4961	2.817
646	ENST00000451099.1	ENSG00000235397.1	EPN2-AS1	EPN2 antisense RNA 1	antisense	311	491	2.816
647	ENST00000398665.7	ENSG00000104885.17	DOT1L	DOT1 like histone lysine methyltransferase	protein_coding	3521	5761	2.815
648	ENST00000366607.4	ENSG00000173726.10	TOMM20	translocase of outer mitochondrial membrane 20	protein_coding	2361	2581	2.813
649	ENST00000356663.7	ENSG00000182087.12	TMEM259	transmembrane protein 259	protein_coding	1411	2748	2.812
650	ENST00000355972.8	ENSG00000101040.19	ZMYND8	zinc finger MYND-type containing 8	protein_coding	3741	5351	2.81
651	ENST00000017003.6	ENSG00000015532.9	XYLT2	xylosyltransferase 2	protein_coding	2271	3151	2.809
652	ENST00000378623.5	ENSG00000134569.9	LRP4	LDL receptor related protein 4	protein_coding	5841	6941	2.809
653	ENST00000599564.5	ENSG00000089351.14	GRAMD1A	GRAM domain containing 1A	protein_coding	2681	2825	2.809
654	ENST00000338179.6	ENSG00000143815.14	LBR	lamin B receptor	protein_coding	3711	3812	2.808
655	ENST00000290037.10	ENSG00000148396.18	SEC16A	SEC16 homolog A, endoplasmic reticulum export factor	protein_coding	2551	3801	2.807
656	ENST00000618794.4	ENSG00000274602.4	PI4KAP1	phosphatidylinositol 4-kinase alpha pseudogene 1	processed_transcript	2261	2553	2.807
657	ENST00000556458.1	ENSG00000258504.2	RP11-638I2.6		lincRNA	1	291	2.806
658	ENST00000404371.6	ENSG00000143870.12	PDIA6	protein disulfide isomerase family A member 6	protein_coding	281	721	2.805
659	ENST00000378700.7	ENSG00000172201.11	ID4	inhibitor of DNA binding 4, HLH protein	protein_coding	921	1101	2.805
660	ENST00000330394.2	ENSG00000182580.2	EPHB3	EPH receptor B3	protein_coding	3331	4121	2.804
661	ENST00000263207.7	ENSG00000099889.13	ARVCF	ARVCF, delta catenin family member	protein_coding	3381	4041	2.803
662	ENST00000446231.6	ENSG00000157106.16	SMG1	SMG1, nonsense mediated mRNA decay associated PI3K related kinase	protein_coding	14221	14391	2.803
663	ENST00000368607.7	ENSG00000143578.15	CREB3L4	cAMP responsive element binding protein 3 like 4	protein_coding	1551	1752	2.803
664	ENST00000327237.6	ENSG00000140688.16	C16orf58	chromosome 16 open reading frame 58	protein_coding	1371	1761	2.802
665	ENST00000571227.5	ENSG00000262246.5	CORO7	coronin 7	nonsense_mediated_decay	3041	3261	2.802
666	ENST00000374759.7	ENSG00000157637.12	SLC38A10	solute carrier family 38 member 10	protein_coding	2561	4300	2.801
667	ENST00000615901.4	ENSG00000115306.15	SPTBN1	spectrin beta, non-erythrocytic 1	protein_coding	7171	7641	2.801
668	ENST00000288828.8	ENSG00000157954.14	WIPI2	WD repeat domain, phosphoinositide interacting 2	protein_coding	1531	1941	2.801
669	ENST00000472726.2	ENSG00000256500.5	RP11-73M18.2		protein_coding	1601	1861	2.8
670	ENST00000593093.5	ENSG00000099622.13	CIRBP	cold inducible RNA binding protein	retained_intron	451	841	2.8
671	ENST00000540052.5	ENSG00000085185.15	BCORL1	BCL6 corepressor like 1	protein_coding	431	621	2.799
672	ENST00000610347.1	ENSG00000167615.16	LENG8	leukocyte receptor cluster member 8	protein_coding	3921	5789	2.797
673	ENST00000252699.6	ENSG00000130402.11	ACTN4	actinin alpha 4	protein_coding	2821	4251	2.796
674	ENST00000438378.2	ENSG00000152117.17	AC093838.4		processed_transcript	2281	3785	2.796
675	ENST00000277540.6	ENSG00000148399.12	DPH7	diphthamide biosynthesis 7	protein_coding	1221	1847	2.795
676	ENST00000585485.2	ENSG00000071626.16	DAZAP1	DAZ associated protein 1	retained_intron	2761	3943	2.794
677	ENST00000390645.2	ENSG00000188042.7	ARL4C	ADP ribosylation factor like GTPase 4C	protein_coding	31	441	2.793
678	ENST00000612582.1	ENSG00000099954.18	CECR2	CECR2, histone acetyl-lysine reader	protein_coding	4401	4891	2.793
679	ENST00000499810.6	ENSG00000120705.12	ETF1	eukaryotic translation termination factor 1	protein_coding	2241	2441	2.791
680	ENST00000307365.3	ENSG00000168209.4	DDIT4	DNA damage inducible transcript 4	protein_coding	541	1748	2.79
681	ENST00000615901.4	ENSG00000115306.15	SPTBN1	spectrin beta, non-erythrocytic 1	protein_coding	7921	8501	2.79
682	ENST00000257879.10	ENSG00000135424.15	ITGA7	integrin subunit alpha 7	protein_coding	1	1481	2.789
683	ENST00000228345.9	ENSG00000002016.17	RAD52	RAD52 homolog, DNA repair protein	retained_intron	1391	2826	2.787
684	ENST00000564629.1	ENSG00000260267.1	RP11-452L6.5		antisense	2561	2851	2.787
685	ENST00000361574.9	ENSG00000198858.9	R3HDM4	R3H domain containing 4	protein_coding	1621	1815	2.787
686	ENST00000517894.5	ENSG00000181790.10	ADGRB1	adhesion G protein-coupled receptor B1	protein_coding	171	1211	2.785
687	ENST00000552941.5	ENSG00000125954.12	CHURC1-FNTB	CHURC1-FNTB readthrough	nonsense_mediated_decay	1341	1531	2.785
688	ENST00000474026.5	ENSG00000162909.17	CAPN2	calpain 2	processed_transcript	2971	3201	2.782
689	ENST00000215754.7	ENSG00000240972.1	MIF	macrophage migration inhibitory factor	protein_coding	1	461	2.781
690	ENST00000372398.5	ENSG00000107130.9	NCS1	neuronal calcium sensor 1	protein_coding	1771	1971	2.781
691	ENST00000609998.1	ENSG00000273151.1	RP11-449P15.2		antisense	6281	6591	2.781
692	ENST00000362042.7	ENSG00000082641.15	NFE2L1	nuclear factor, erythroid 2 like 1	protein_coding	101	761	2.78
693	ENST00000296702.9	ENSG00000113649.11	TCERG1	transcription elongation regulator 1	protein_coding	2981	4171	2.779
694	ENST00000492936.5	ENSG00000131584.18	ACAP3	ArfGAP with coiled-coil, ankyrin repeat and PH domains 3	retained_intron	4071	4411	2.776
695	ENST00000635855.1	ENSG00000283239.1	KBTBD11-OT1	KBTBD11 overlapping transcript 1	nonsense_mediated_decay	4211	5441	2.774
696	ENST00000446231.6	ENSG00000157106.16	SMG1	SMG1, nonsense mediated mRNA decay associated PI3K related kinase	protein_coding	15481	15641	2.773
697	ENST00000269391.10	ENSG00000141576.14	RNF157	ring finger protein 157	protein_coding	2091	3301	2.771
698	ENST00000284694.11	ENSG00000154493.17	C10orf90	chromosome 10 open reading frame 90	protein_coding	371	751	2.771
699	ENST00000525200.5	ENSG00000172890.11	NADSYN1	NAD synthetase 1	nonsense_mediated_decay	991	1261	2.771
700	ENST00000402198.5	ENSG00000168137.15	SETD5	SET domain containing 5	protein_coding	4061	5441	2.77
701	ENST00000474221.5	ENSG00000142102.15	ATHL1		retained_intron	3321	4418	2.77
702	ENST00000518288.5	ENSG00000104728.15	ARHGEF10	Rho guanine nucleotide exchange factor 10	protein_coding	3791	5648	2.77
703	ENST00000360031.6	ENSG00000197586.12	ENTPD6	ectonucleoside triphosphate diphosphohydrolase 6 (putative)	protein_coding	1361	2331	2.769
704	ENST00000397276.6	ENSG00000100836.10	PABPN1	poly(A) binding protein nuclear 1	protein_coding	1771	2231	2.768
705	ENST00000601390.1	ENSG00000105193.8	RPS16	ribosomal protein S16	retained_intron	251	421	2.768
706	ENST00000326974.8	ENSG00000124702.17	KLHDC3	kelch domain containing 3	protein_coding	1411	1561	2.767
707	ENST00000593731.1	ENSG00000268173.2	AC007192.4		nonsense_mediated_decay	2741	4031	2.765
708	ENST00000467672.5	ENSG00000100068.11	LRP5L	LDL receptor related protein 5 like	retained_intron	3341	3581	2.765
709	ENST00000230321.10	ENSG00000112559.13	MDFI	MyoD family inhibitor	protein_coding	1	221	2.764
710	ENST00000296550.11	ENSG00000170390.15	DCLK2	doublecortin like kinase 2	protein_coding	2951	4265	2.764
711	ENST00000329047.12	ENSG00000184640.17	2009-09-01		protein_coding	1	1151	2.763
712	ENST00000615301.4	ENSG00000187164.18	SHTN1	shootin 1	protein_coding	2241	2621	2.762
713	ENST00000254322.2	ENSG00000132002.7	DNAJB1	DnaJ heat shock protein family (Hsp40) member B1	protein_coding	951	1301	2.761
714	ENST00000495596.5	ENSG00000135390.17	ATP5G2		retained_intron	1851	1976	2.761
715	ENST00000335999.6	ENSG00000167566.16	NCKAP5L	NCK associated protein 5 like	protein_coding	4041	4441	2.76
716	ENST00000339859.8	ENSG00000166348.18	USP54	ubiquitin specific peptidase 54	protein_coding	4991	5961	2.758
717	ENST00000266058.8	ENSG00000187122.16	SLIT1	slit guidance ligand 1	protein_coding	4701	5551	2.757
718	ENST00000396420.7	ENSG00000085998.13	POMGNT1	protein O-linked mannose N-acetylglucosaminyltransferase 1 (beta 1,2-)	protein_coding	121	481	2.757
719	ENST00000415136.6	ENSG00000244038.9	DDOST	dolichyl-diphosphooligosaccharide--protein glycosyltransferase non-catalytic subunit	protein_coding	1401	2126	2.756
720	ENST00000623022.1	ENSG00000279095.1	AC092066.1		TEC	1781	2028	2.755
721	ENST00000318522.9	ENSG00000143924.18	EML4	echinoderm microtubule associated protein like 4	protein_coding	5271	5421	2.754
722	ENST00000251413.7	ENSG00000131462.7	TUBG1	tubulin gamma 1	protein_coding	1411	1611	2.752
723	ENST00000326648.4	ENSG00000180357.9	ZNF609	zinc finger protein 609	protein_coding	1871	2051	2.752
724	ENST00000551625.5	ENSG00000187778.13	MCRS1	microspherule protein 1	retained_intron	2331	2450	2.751
725	ENST00000225655.5	ENSG00000108518.7	PFN1	profilin 1	protein_coding	1091	1291	2.75
726	ENST00000366425.3	ENSG00000203618.5	GP1BB	glycoprotein Ib platelet subunit beta	protein_coding	991	1553	2.75
727	ENST00000620277.4	ENSG00000130826.16	DKC1	dyskerin pseudouridine synthase 1	protein_coding	2071	3079	2.75
728	ENST00000252699.6	ENSG00000130402.11	ACTN4	actinin alpha 4	protein_coding	2801	4051	2.749
729	ENST00000427497.3	ENSG00000264187.1	RP11-45M22.4		nonsense_mediated_decay	1351	1693	2.749
730	ENST00000514667.1	ENSG00000273217.1	CTC-432M15.3		protein_coding	4251	4611	2.747
731	ENST00000326195.12	ENSG00000204574.12	ABCF1	ATP binding cassette subfamily F member 1	protein_coding	2451	3481	2.746
732	ENST00000584436.7	ENSG00000266074.8	BAHCC1	BAH domain and coiled-coil containing 1	protein_coding	6931	7391	2.746
733	ENST00000619021.4	ENSG00000276550.4	HERC2P2	hect domain and RLD 2 pseudogene 2	processed_transcript	4931	5701	2.746
734	ENST00000321394.11	ENSG00000120438.11	TCP1	t-complex 1	protein_coding	1781	2051	2.745
735	ENST00000500447.1	ENSG00000247095.2	MIR210HG	MIR210 host gene	lincRNA	31	671	2.745
736	ENST00000468100.1	ENSG00000217769.4	RP11-76H14.2		processed_pseudogene	31	304	2.744
737	ENST00000335999.6	ENSG00000167566.16	NCKAP5L	NCK associated protein 5 like	protein_coding	1741	2611	2.743
738	ENST00000395751.8	ENSG00000072310.16	SREBF1	sterol regulatory element binding transcription factor 1	nonsense_mediated_decay	3751	4653	2.743
739	ENST00000557159.5	ENSG00000100823.11	APEX1	apurinic/apyrimidinic endodeoxyribonuclease 1	retained_intron	1571	1803	2.743
740	ENST00000368884.7	ENSG00000159352.15	PSMD4	proteasome 26S subunit, non-ATPase 4	protein_coding	1111	1350	2.742
741	ENST00000617444.4	ENSG00000189339.11	SLC35E2B	solute carrier family 35 member E2B	protein_coding	1871	2781	2.741
742	ENST00000484616.2	ENSG00000112306.7	RPS12	ribosomal protein S12	retained_intron	411	639	2.74
743	ENST00000397167.5	ENSG00000198879.11	SFMBT2	Scm like with four mbt domains 2	protein_coding	4041	4461	2.74
744	ENST00000261622.4	ENSG00000103257.8	SLC7A5	solute carrier family 7 member 5	protein_coding	2891	4021	2.739
745	ENST00000587642.5	ENSG00000132471.11	WBP2	WW domain binding protein 2	retained_intron	3151	3718	2.739
746	ENST00000359947.8	ENSG00000142949.16	PTPRF	protein tyrosine phosphatase, receptor type F	protein_coding	6241	7727	2.738
747	ENST00000372715.6	ENSG00000119333.11	WDR34	WD repeat domain 34	protein_coding	1211	1755	2.736
748	ENST00000597643.5	ENSG00000074855.10	ANO8	anoctamin 8	nonsense_mediated_decay	1531	2791	2.734
749	ENST00000637812.1	ENSG00000125386.15	FAM193A	family with sequence similarity 193 member A	protein_coding	3761	4885	2.734
750	ENST00000578846.5	ENSG00000169718.17	DUS1L	dihydrouridine synthase 1 like	retained_intron	4221	4456	2.734
751	ENST00000361297.6	ENSG00000086015.20	MAST2	microtubule associated serine/threonine kinase 2	protein_coding	3151	5738	2.733
752	ENST00000307126.9	ENSG00000172432.18	GTPBP2	GTP binding protein 2	protein_coding	2641	2871	2.733
753	ENST00000573035.5	ENSG00000263001.5	GTF2I	general transcription factor IIi	protein_coding	3341	4548	2.731
754	ENST00000446198.5	ENSG00000128567.16	PODXL	podocalyxin like	nonsense_mediated_decay	5171	6170	2.73
755	ENST00000254846.9	ENSG00000132510.10	KDM6B	lysine demethylase 6B	protein_coding	2581	3681	2.729
756	ENST00000392142.8	ENSG00000085511.19	MAP3K4	mitogen-activated protein kinase kinase kinase 4	protein_coding	4871	5141	2.729
757	ENST00000525693.5	ENSG00000173039.18	RELA	RELA proto-oncogene, NF-kB subunit	protein_coding	1161	1731	2.728
758	ENST00000319080.11	ENSG00000175727.13	MLXIP	MLX interacting protein	protein_coding	2961	5061	2.727
759	ENST00000325722.7	ENSG00000142687.17	KIAA0319L	KIAA0319 like	protein_coding	481	611	2.727
760	ENST00000281928.7	ENSG00000123066.7	MED13L	mediator complex subunit 13 like	protein_coding	6911	7431	2.726
761	ENST00000613218.4	ENSG00000171456.16	ASXL1	ASXL transcriptional regulator 1	protein_coding	4371	4571	2.726
762	ENST00000358392.6	ENSG00000060718.19	COL11A1	collagen type XI alpha 1 chain	protein_coding	5511	6841	2.725
763	ENST00000221930.5	ENSG00000105329.9	TGFB1	transforming growth factor beta 1	protein_coding	1	1051	2.724
764	ENST00000344204.8	ENSG00000038382.17	TRIO	trio Rho guanine nucleotide exchange factor	protein_coding	1	1301	2.724
765	ENST00000329153.9	ENSG00000054690.13	PLEKHH1	pleckstrin homology, MyTH4 and FERM domain containing H1	protein_coding	261	1411	2.723
766	ENST00000319380.11	ENSG00000175931.12	UBE2O	ubiquitin conjugating enzyme E2 O	protein_coding	3351	3891	2.722
767	ENST00000229405.8	ENSG00000065029.14	ZNF76	zinc finger protein 76	nonsense_mediated_decay	4451	4651	2.722
768	ENST00000269141.7	ENSG00000170558.8	CDH2	cadherin 2	protein_coding	4021	4271	2.722
769	ENST00000588173.1	ENSG00000160888.6	IER2	immediate early response 2	protein_coding	1551	2541	2.715
770	ENST00000289921.7	ENSG00000158863.21	FAM160B2	family with sequence similarity 160 member B2	protein_coding	2231	3811	2.714
771	ENST00000593845.5	ENSG00000011243.17	AKAP8L	A-kinase anchoring protein 8 like	retained_intron	2381	2749	2.714
772	ENST00000452825.7	ENSG00000126012.11	KDM5C	lysine demethylase 5C	protein_coding	4681	6081	2.713
773	ENST00000615901.4	ENSG00000115306.15	SPTBN1	spectrin beta, non-erythrocytic 1	protein_coding	7911	8501	2.713
774	ENST00000290037.10	ENSG00000148396.18	SEC16A	SEC16 homolog A, endoplasmic reticulum export factor	protein_coding	7381	7681	2.712
775	ENST00000262395.9	ENSG00000076604.14	TRAF4	TNF receptor associated factor 4	protein_coding	1301	2301	2.711
776	ENST00000311268.7	ENSG00000250510.7	GPR162	G protein-coupled receptor 162	protein_coding	2071	2768	2.711
777	ENST00000532415.5	ENSG00000254681.6	PKD1P5	polycystin 1, transient receptor potential channel interacting pseudogene 5	transcribed_unprocessed_pseudogene	4361	5361	2.709
778	ENST00000454935.1	ENSG00000235823.1	OLMALINC	oligodendrocyte maturation-associated long intergenic non-coding RNA	lincRNA	2161	2461	2.709
779	ENST00000264930.9	ENSG00000113504.20	SLC12A7	solute carrier family 12 member 7	protein_coding	3131	4421	2.708
780	ENST00000372628.5	ENSG00000196507.10	TCEAL3	transcription elongation factor A like 3	protein_coding	51	991	2.707
781	ENST00000378980.7	ENSG00000122756.14	CNTFR	ciliary neurotrophic factor receptor	protein_coding	1	171	2.707
782	ENST00000377298.8	ENSG00000171603.16	CLSTN1	calsyntenin 1	protein_coding	3481	4701	2.705
783	ENST00000375733.6	ENSG00000116809.11	ZBTB17	zinc finger and BTB domain containing 17	protein_coding	2501	2770	2.705
784	ENST00000371691.5	ENSG00000165716.10	FAM69B	family with sequence similarity 69 member B	protein_coding	1831	2410	2.704
785	ENST00000267102.12	ENSG00000139636.15	LMBR1L	limb development membrane protein 1 like	protein_coding	1831	2071	2.703
786	ENST00000290607.11	ENSG00000159433.11	STARD9	StAR related lipid transfer domain containing 9	protein_coding	10781	11111	2.703
787	ENST00000559668.5	ENSG00000225151.10	GOLGA2P7	GOLGA2 pseudogene 7	processed_transcript	2461	4253	2.703
788	ENST00000462494.5	ENSG00000075624.13	ACTB	actin beta	retained_intron	1	1001	2.701
789	ENST00000252575.10	ENSG00000130287.13	NCAN	neurocan	protein_coding	4971	6387	2.699
790	ENST00000294129.6	ENSG00000213672.7	NCKIPSD	NCK interacting protein with SH3 domain	protein_coding	2091	2989	2.699
791	ENST00000593751.7	ENSG00000179304.16	FAM156B	family with sequence similarity 156 member B	protein_coding	2081	2942	2.699
792	ENST00000360184.8	ENSG00000197102.10	DYNC1H1	dynein cytoplasmic 1 heavy chain 1	protein_coding	421	641	2.699
793	ENST00000429829.5	ENSG00000229807.10	XIST	X inactive specific transcript	lincRNA	11771	14151	2.697
794	ENST00000575842.5	ENSG00000184009.9	ACTG1	actin gamma 1	protein_coding	1431	2191	2.697
795	ENST00000286091.8	ENSG00000155660.10	PDIA4	protein disulfide isomerase family A member 4	protein_coding	1521	2903	2.694
796	ENST00000436747.5	ENSG00000180902.17	D2HGDH	D-2-hydroxyglutarate dehydrogenase	nonsense_mediated_decay	3481	4549	2.694
797	ENST00000301740.12	ENSG00000167978.16	SRRM2	serine/arginine repetitive matrix 2	protein_coding	8841	9353	2.692
798	ENST00000321867.5	ENSG00000177169.9	ULK1	unc-51 like autophagy activating kinase 1	protein_coding	3511	4491	2.692
799	ENST00000303210.8	ENSG00000172354.9	GNB2	G protein subunit beta 2	protein_coding	1511	1878	2.691
800	ENST00000376033.2	ENSG00000204469.12	PRRC2A	proline rich coiled-coil 2A	protein_coding	2881	3571	2.691
801	ENST00000450554.6	ENSG00000063244.12	U2AF2	U2 small nuclear RNA auxiliary factor 2	protein_coding	21	911	2.691
802	ENST00000318006.9	ENSG00000166887.15	VPS39	VPS39, HOPS complex subunit	protein_coding	2691	3571	2.687
803	ENST00000453495.2	ENSG00000099814.15	CEP170B	centrosomal protein 170B	protein_coding	2101	3891	2.685
804	ENST00000256413.7	ENSG00000134030.13	CTIF	cap binding complex dependent translation initiation factor	protein_coding	2031	2291	2.685
805	ENST00000263574.9	ENSG00000084234.16	APLP2	amyloid beta precursor like protein 2	protein_coding	2311	2681	2.684
806	ENST00000598497.1	ENSG00000121413.12	ZSCAN18	zinc finger and SCAN domain containing 18	retained_intron	4701	5729	2.683
807	ENST00000612696.4	ENSG00000244306.9	LINC01296		processed_transcript	1341	1871	2.681
808	ENST00000235329.9	ENSG00000116688.16	MFN2	mitofusin 2	protein_coding	2721	2931	2.681
809	ENST00000621356.2	ENSG00000124614.13	RPS10	ribosomal protein S10	protein_coding	1	271	2.681
810	ENST00000627109.2	ENSG00000044115.20	CTNNA1	catenin alpha 1	protein_coding	2901	3121	2.681
811	ENST00000458332.1	ENSG00000189343.7	RPS2P46	ribosomal protein S2 pseudogene 46	processed_pseudogene	51	301	2.68
812	ENST00000360839.6	ENSG00000131503.20	ANKHD1	ankyrin repeat and KH domain containing 1	protein_coding	1	501	2.679
813	ENST00000429829.5	ENSG00000229807.10	XIST	X inactive specific transcript	lincRNA	17781	19275	2.678
814	ENST00000525846.6	ENSG00000205746.9	RP11-1212A22.1		transcribed_unprocessed_pseudogene	471	911	2.678
815	ENST00000547374.5	ENSG00000185024.16	BRF1	BRF1, RNA polymerase III transcription initiation factor subunit	retained_intron	2511	3581	2.678
816	ENST00000326648.4	ENSG00000180357.9	ZNF609	zinc finger protein 609	protein_coding	631	791	2.678
817	ENST00000602669.1	ENSG00000269940.1	RP11-73M18.7		sense_intronic	421	611	2.678
818	ENST00000492936.5	ENSG00000131584.18	ACAP3	ArfGAP with coiled-coil, ankyrin repeat and PH domains 3	retained_intron	3491	3731	2.677
819	ENST00000301904.3	ENSG00000168077.13	SCARA3	scavenger receptor class A member 3	protein_coding	1401	1801	2.676
820	ENST00000262304.8	ENSG00000008710.18	PKD1	polycystin 1, transient receptor potential channel interacting	protein_coding	3491	5761	2.675
821	ENST00000488946.1	ENSG00000142541.16	RPL13A	ribosomal protein L13a	retained_intron	1381	2312	2.675
822	ENST00000597636.5	ENSG00000126456.15	IRF3	interferon regulatory factor 3	nonsense_mediated_decay	1961	2471	2.675
823	ENST00000370986.8	ENSG00000116717.11	GADD45A	growth arrest and DNA damage inducible alpha	protein_coding	181	311	2.675
824	ENST00000325327.3	ENSG00000176619.11	LMNB2	lamin B2	protein_coding	2251	2421	2.675
825	ENST00000425797.2	ENSG00000186704.9	DTX2P1	DTX2 pseudogene 1	transcribed_unprocessed_pseudogene	641	891	2.675
826	ENST00000394947.7	ENSG00000169375.15	SIN3A	SIN3 transcription regulator family member A	protein_coding	3961	4781	2.674
827	ENST00000446231.6	ENSG00000157106.16	SMG1	SMG1, nonsense mediated mRNA decay associated PI3K related kinase	protein_coding	11691	11981	2.671
828	ENST00000301873.9	ENSG00000168056.15	LTBP3	latent transforming growth factor beta binding protein 3	protein_coding	3751	4443	2.67
829	ENST00000319380.11	ENSG00000175931.12	UBE2O	ubiquitin conjugating enzyme E2 O	protein_coding	1	471	2.669
830	ENST00000401878.7	ENSG00000184863.10	RBM33	RNA binding motif protein 33	protein_coding	3701	4331	2.668
831	ENST00000622186.4	ENSG00000131389.16	SLC6A6	solute carrier family 6 member 6	protein_coding	5871	6001	2.668
832	ENST00000318602.11	ENSG00000175899.14	A2M	alpha-2-macroglobulin	protein_coding	4631	4844	2.667
833	ENST00000342160.7	ENSG00000086758.15	HUWE1	HECT, UBA and WWE domain containing 1, E3 ubiquitin protein ligase	protein_coding	10531	10801	2.667
834	ENST00000496704.1	ENSG00000152076.18	CCDC74B	coiled-coil domain containing 74B	retained_intron	3201	3385	2.666
835	ENST00000396872.7	ENSG00000164638.10	SLC29A4	solute carrier family 29 member 4	protein_coding	1661	3451	2.664
836	ENST00000454682.5	ENSG00000196531.10	NACA	nascent polypeptide associated complex subunit alpha	protein_coding	6001	6629	2.664
837	ENST00000369682.4	ENSG00000130827.6	PLXNA3	plexin A3	protein_coding	6001	7051	2.663
838	ENST00000256495.3	ENSG00000134107.4	BHLHE40	basic helix-loop-helix family member e40	protein_coding	971	2331	2.662
839	ENST00000587642.5	ENSG00000132471.11	WBP2	WW domain binding protein 2	retained_intron	3171	3718	2.662
840	ENST00000382199.6	ENSG00000073792.15	IGF2BP2	insulin like growth factor 2 mRNA binding protein 2	protein_coding	1931	3688	2.661
841	ENST00000389266.7	ENSG00000106105.13	GARS	glycyl-tRNA synthetase	protein_coding	2351	2634	2.661
842	ENST00000376300.6	ENSG00000125633.10	CCDC93	coiled-coil domain containing 93	protein_coding	2181	2591	2.661
843	ENST00000251287.2	ENSG00000099822.2	HCN2	hyperpolarization activated cyclic nucleotide gated potassium and sodium channel 2	protein_coding	2111	3408	2.657
844	ENST00000252599.8	ENSG00000130309.10	COLGALT1	collagen beta(1-O)galactosyltransferase 1	protein_coding	3251	3704	2.656
845	ENST00000549525.1	ENSG00000111775.2	COX6A1	cytochrome c oxidase subunit 6A1	retained_intron	541	767	2.655
846	ENST00000222254.12	ENSG00000105647.15	PIK3R2	phosphoinositide-3-kinase regulatory subunit 2	protein_coding	2801	4033	2.655
847	ENST00000327026.7	ENSG00000176155.18	CCDC57	coiled-coil domain containing 57	processed_transcript	1691	2431	2.654
848	ENST00000534336.1	ENSG00000251562.7	MALAT1	metastasis associated lung adenocarcinoma transcript 1	lincRNA	1201	1481	2.653
849	ENST00000358392.6	ENSG00000060718.19	COL11A1	collagen type XI alpha 1 chain	protein_coding	5511	6841	2.652
850	ENST00000429829.5	ENSG00000229807.10	XIST	X inactive specific transcript	lincRNA	391	2471	2.652
851	ENST00000329153.9	ENSG00000054690.13	PLEKHH1	pleckstrin homology, MyTH4 and FERM domain containing H1	protein_coding	6211	6601	2.652
852	ENST00000294244.8	ENSG00000168005.8	C11orf84		protein_coding	1901	2024	2.651
853	ENST00000353047.10	ENSG00000164733.20	CTSB	cathepsin B	protein_coding	3451	3711	2.651
854	ENST00000281043.3	ENSG00000134323.10	MYCN	MYCN proto-oncogene, bHLH transcription factor	protein_coding	1511	1881	2.65
855	ENST00000530769.5	ENSG00000166012.15	TAF1D	TATA-box binding protein associated factor, RNA polymerase I subunit D	retained_intron	4231	4358	2.65
856	ENST00000597017.5	ENSG00000105438.8	KDELR1	KDEL endoplasmic reticulum protein retention receptor 1	protein_coding	1291	1594	2.649
857	ENST00000622447.4	ENSG00000268350.7	FAM156A	family with sequence similarity 156 member A	protein_coding	31	601	2.648
858	ENST00000372836.4	ENSG00000137161.16	CNPY3	canopy FGF signaling regulator 3	protein_coding	971	1704	2.646
859	ENST00000357304.8	ENSG00000130723.17	PRRC2B	proline rich coiled-coil 2B	protein_coding	9801	11042	2.645
860	ENST00000397276.6	ENSG00000100836.10	PABPN1	poly(A) binding protein nuclear 1	protein_coding	2361	2768	2.645
861	ENST00000520539.5	ENSG00000104517.12	UBR5	ubiquitin protein ligase E3 component n-recognin 5	protein_coding	7471	7811	2.645
862	ENST00000581296.2	ENSG00000214425.7	LRRC37A4P	leucine rich repeat containing 37 member A4, pseudogene	transcribed_unprocessed_pseudogene	4041	4551	2.644
863	ENST00000610347.1	ENSG00000167615.16	LENG8	leukocyte receptor cluster member 8	protein_coding	3921	5789	2.643
864	ENST00000578681.5	ENSG00000198231.12	DDX42	DEAD-box helicase 42	protein_coding	2361	3791	2.642
865	ENST00000262947.7	ENSG00000074842.7	MYDGF	myeloid derived growth factor	protein_coding	631	1018	2.641
866	ENST00000359947.8	ENSG00000142949.16	PTPRF	protein tyrosine phosphatase, receptor type F	protein_coding	6241	7727	2.64
867	ENST00000490362.1	ENSG00000115457.9	IGFBP2	insulin like growth factor binding protein 2	retained_intron	3411	3571	2.64
868	ENST00000508032.5	ENSG00000109606.12	DHX15	DEAH-box helicase 15	processed_transcript	2481	2941	2.64
869	ENST00000366667.4	ENSG00000135744.7	AGT	angiotensinogen	protein_coding	391	1061	2.639
870	ENST00000518288.5	ENSG00000104728.15	ARHGEF10	Rho guanine nucleotide exchange factor 10	protein_coding	3791	5648	2.639
871	ENST00000450554.6	ENSG00000063244.12	U2AF2	U2 small nuclear RNA auxiliary factor 2	protein_coding	2501	3022	2.638
872	ENST00000485713.5	ENSG00000164889.13	SLC4A2	solute carrier family 4 member 2	protein_coding	1561	1981	2.637
873	ENST00000360289.6	ENSG00000156515.21	HK1	hexokinase 1	protein_coding	2521	2661	2.637
874	ENST00000331483.8	ENSG00000185624.14	P4HB	prolyl 4-hydroxylase subunit beta	protein_coding	1271	2603	2.636
875	ENST00000473311.5	ENSG00000161204.11	ABCF3	ATP binding cassette subfamily F member 3	retained_intron	2571	2811	2.635
876	ENST00000411486.6	ENSG00000123485.11	HJURP	Holliday junction recognition protein	protein_coding	2091	2591	2.634
877	ENST00000204005.13	ENSG00000090006.17	LTBP4	latent transforming growth factor beta binding protein 4	protein_coding	511	951	2.633
878	ENST00000356834.7	ENSG00000197226.12	TBC1D9B	TBC1 domain family member 9B	protein_coding	3171	5173	2.633
879	ENST00000226253.8	ENSG00000109107.13	ALDOC	aldolase, fructose-bisphosphate C	protein_coding	1771	1982	2.631
880	ENST00000480614.1	ENSG00000112715.20	VEGFA	vascular endothelial growth factor A	retained_intron	10141	11601	2.631
881	ENST00000451497.1	ENSG00000132967.9	HMGB1P5	high mobility group box 1 pseudogene 5	processed_transcript	721	985	2.63
882	ENST00000295709.7	ENSG00000163482.11	STK36	serine/threonine kinase 36	protein_coding	4251	4851	2.63
883	ENST00000557552.1	ENSG00000142208.15	AKT1	AKT serine/threonine kinase 1	retained_intron	4361	4461	2.63
884	ENST00000359947.8	ENSG00000142949.16	PTPRF	protein tyrosine phosphatase, receptor type F	protein_coding	1	751	2.629
885	ENST00000448973.6	ENSG00000130731.15	C16orf13		retained_intron	221	451	2.629
886	ENST00000374695.7	ENSG00000142798.17	HSPG2	heparan sulfate proteoglycan 2	protein_coding	31	141	2.628
887	ENST00000362042.7	ENSG00000082641.15	NFE2L1	nuclear factor, erythroid 2 like 1	protein_coding	2771	3621	2.627
888	ENST00000252804.8	ENSG00000130508.10	PXDN	peroxidasin	protein_coding	6061	6381	2.627
889	ENST00000369682.4	ENSG00000130827.6	PLXNA3	plexin A3	protein_coding	1	1161	2.626
890	ENST00000573600.5	ENSG00000175826.11	CTDNEP1	CTD nuclear envelope phosphatase 1	protein_coding	1151	1321	2.626
891	ENST00000325404.2	ENSG00000181449.3	SOX2	SRY-box 2	protein_coding	681	2011	2.623
892	ENST00000617199.1	ENSG00000140545.14	MFGE8	milk fat globule-EGF factor 8 protein	processed_transcript	731	931	2.623
893	ENST00000634901.1	ENSG00000148337.20	CIZ1	CDKN1A interacting zinc finger protein 1	protein_coding	3191	3462	2.623
894	ENST00000536769.1	ENSG00000150991.14	UBC	ubiquitin C	protein_coding	621	1601	2.622
895	ENST00000436978.5	ENSG00000163629.12	PTPN13	protein tyrosine phosphatase, non-receptor type 13	protein_coding	1081	1651	2.622
896	ENST00000485727.5	ENSG00000175455.14	CCDC14	coiled-coil domain containing 14	protein_coding	5741	6991	2.622
897	ENST00000399138.4	ENSG00000091542.8	ALKBH5	alkB homolog 5, RNA demethylase	protein_coding	2451	2748	2.622
898	ENST00000262710.5	ENSG00000100813.14	ACIN1	apoptotic chromatin condensation inducer 1	protein_coding	3991	4631	2.621
899	ENST00000361464.7	ENSG00000198408.13	MGEA5		protein_coding	2991	3531	2.619
900	ENST00000429829.5	ENSG00000229807.10	XIST	X inactive specific transcript	lincRNA	391	2471	2.618
901	ENST00000323456.9	ENSG00000108389.9	MTMR4	myotubularin related protein 4	protein_coding	2001	2441	2.617
902	ENST00000420959.6	ENSG00000110880.10	CORO1C	coronin 1C	protein_coding	1431	2531	2.616
903	ENST00000255641.12	ENSG00000133275.15	CSNK1G2	casein kinase 1 gamma 2	protein_coding	101	861	2.615
904	ENST00000380817.7	ENSG00000100241.20	SBF1	SET binding factor 1	protein_coding	2761	3131	2.615
905	ENST00000616144.4	ENSG00000126453.9	BCL2L12	BCL2 like 12	protein_coding	71	341	2.615
906	ENST00000628027.2	ENSG00000007516.13	BAIAP3	BAI1 associated protein 3	protein_coding	3781	4732	2.613
907	ENST00000399017.6	ENSG00000182670.13	TTC3	tetratricopeptide repeat domain 3	protein_coding	9741	9981	2.613
908	ENST00000530167.1	ENSG00000188486.3	H2AFX	H2A histone family member X	protein_coding	841	1614	2.612
909	ENST00000243253.7	ENSG00000058262.9	SEC61A1	Sec61 translocon alpha 1 subunit	protein_coding	1571	2911	2.609
910	ENST00000449870.5	ENSG00000129351.17	ILF3	interleukin enhancer binding factor 3	protein_coding	4291	5781	2.608
911	ENST00000458669.1	ENSG00000244257.5	PKD1P1	polycystin 1, transient receptor potential channel interacting pseudogene 1	unprocessed_pseudogene	691	1141	2.607
912	ENST00000252891.8	ENSG00000105245.9	NUMBL	NUMB like, endocytic adaptor protein	protein_coding	1501	3291	2.606
913	ENST00000370298.8	ENSG00000143033.17	MTF2	metal response element binding transcription factor 2	protein_coding	1661	2281	2.605
914	ENST00000530994.5	ENSG00000019144.17	PHLDB1	pleckstrin homology like domain family B member 1	nonsense_mediated_decay	1491	2001	2.605
915	ENST00000303904.7	ENSG00000168090.9	COPS6	COP9 signalosome subunit 6	protein_coding	921	1231	2.603
916	ENST00000252444.9	ENSG00000130164.12	LDLR	low density lipoprotein receptor	protein_coding	2831	5337	2.602
917	ENST00000299106.8	ENSG00000166086.12	JAM3	junctional adhesion molecule 3	protein_coding	2711	3751	2.602
918	ENST00000523235.5	ENSG00000134824.13	FADS2	fatty acid desaturase 2	retained_intron	4451	4891	2.602
919	ENST00000423902.6	ENSG00000171316.11	CHD7	chromodomain helicase DNA binding protein 7	protein_coding	7691	9871	2.601
920	ENST00000397281.6	ENSG00000214022.11	REPIN1	replication initiator 1	protein_coding	2851	3292	2.6
921	ENST00000492431.1	ENSG00000134222.16	PSRC1	proline and serine rich coiled-coil 1	retained_intron	1261	1870	2.6
922	ENST00000264203.7	ENSG00000077549.17	CAPZB	capping actin protein of muscle Z-line subunit beta	protein_coding	1511	1831	2.6
923	ENST00000370355.2	ENSG00000099194.5	SCD	stearoyl-CoA desaturase	protein_coding	4441	5362	2.599
924	ENST00000426263.7	ENSG00000117394.19	SLC2A1	solute carrier family 2 member 1	protein_coding	1581	2961	2.599
925	ENST00000309602.4	ENSG00000173621.8	LRFN4	leucine rich repeat and fibronectin type III domain containing 4	protein_coding	1171	1481	2.599
926	ENST00000368474.8	ENSG00000160710.15	ADAR	adenosine deaminase, RNA specific	protein_coding	6181	6625	2.599
927	ENST00000615285.4	ENSG00000149294.16	NCAM1	neural cell adhesion molecule 1	protein_coding	2931	3571	2.596
928	ENST00000372695.5	ENSG00000102409.9	BEX4	brain expressed X-linked 4	protein_coding	871	1328	2.595
929	ENST00000378073.5	ENSG00000105429.12	MEGF8	multiple EGF like domains 8	protein_coding	7651	11034	2.595
930	ENST00000397256.5	ENSG00000250151.9	ARPC4-TTLL3	ARPC4-TTLL3 readthrough	protein_coding	1611	2466	2.595
931	ENST00000323927.2	ENSG00000176248.8	ANAPC2	anaphase promoting complex subunit 2	protein_coding	1	891	2.593
932	ENST00000257552.6	ENSG00000135097.6	MSI1	musashi RNA binding protein 1	protein_coding	1581	1841	2.593
933	ENST00000370060.5	ENSG00000198910.12	L1CAM	L1 cell adhesion molecule	protein_coding	3751	5113	2.592
934	ENST00000274853.7	ENSG00000146112.11	PPP1R18	protein phosphatase 1 regulatory subunit 18	protein_coding	2811	3021	2.591
935	ENST00000257829.7	ENSG00000135372.8	NAT10	N-acetyltransferase 10	protein_coding	2971	4002	2.59
936	ENST00000377034.8	ENSG00000204681.10	GABBR1	gamma-aminobutyric acid type B receptor subunit 1	protein_coding	3041	3461	2.59
937	ENST00000331738.11	ENSG00000111011.17	RSRC2	arginine and serine rich coiled-coil 2	protein_coding	1391	1601	2.59
938	ENST00000222673.5	ENSG00000105953.14	OGDH	oxoglutarate dehydrogenase	protein_coding	3901	4141	2.589
939	ENST00000263207.7	ENSG00000099889.13	ARVCF	ARVCF, delta catenin family member	protein_coding	1141	1721	2.588
940	ENST00000397708.1	ENSG00000160294.10	MCM3AP	minichromosome maintenance complex component 3 associated protein	protein_coding	21	1621	2.588
941	ENST00000608286.1	ENSG00000272872.1	LL22NC03-N14H11.1		sense_intronic	271	694	2.587
942	ENST00000389562.6	ENSG00000183495.13	EP400	E1A binding protein p400	protein_coding	8931	10811	2.586
943	ENST00000473757.5	ENSG00000242294.6	STAG3L5P	stromal antigen 3-like 5 pseudogene	retained_intron	921	1151	2.585
944	ENST00000006275.8	ENSG00000007255.10	TRAPPC6A	trafficking protein particle complex 6A	protein_coding	621	741	2.585
945	ENST00000531383.5	ENSG00000149541.9	B3GAT3	beta-1,3-glucuronyltransferase 3	protein_coding	1651	2056	2.585
946	ENST00000373312.3	ENSG00000136830.11	FAM129B	family with sequence similarity 129 member B	protein_coding	2191	3957	2.583
947	ENST00000536689.5	ENSG00000129347.19	KRI1	KRI1 homolog	retained_intron	2641	3651	2.583
948	ENST00000598497.1	ENSG00000121413.12	ZSCAN18	zinc finger and SCAN domain containing 18	retained_intron	1611	2061	2.583
949	ENST00000621332.4	ENSG00000275023.4	MLLT6	MLLT6, PHD finger containing	protein_coding	4741	5651	2.583
950	ENST00000262189.10	ENSG00000055609.17	KMT2C	lysine methyltransferase 2C	protein_coding	2201	2631	2.582
951	ENST00000571735.2	ENSG00000172270.18	BSG	basigin (Ok blood group)	retained_intron	1	1061	2.581
952	ENST00000300952.6	ENSG00000167470.12	MIDN	midnolin	protein_coding	2741	3790	2.58
953	ENST00000393758.6	ENSG00000067840.12	PDZD4	PDZ domain containing 4	protein_coding	971	1551	2.58
954	ENST00000588582.3	ENSG00000257103.8	LSM14A	LSM14A, mRNA processing body assembly factor	retained_intron	2081	2301	2.58
955	ENST00000474221.5	ENSG00000142102.15	ATHL1		retained_intron	1041	1911	2.579
956	ENST00000325327.3	ENSG00000176619.11	LMNB2	lamin B2	protein_coding	2601	2701	2.579
957	ENST00000374759.7	ENSG00000157637.12	SLC38A10	solute carrier family 38 member 10	protein_coding	1951	2441	2.578
958	ENST00000300648.6	ENSG00000089154.10	GCN1	GCN1, eIF2 alpha kinase activator homolog	protein_coding	7301	7471	2.577
959	ENST00000393633.6	ENSG00000223705.9	NSUN5P1	NOP2/Sun RNA methyltransferase family member 5 pseudogene 1	processed_transcript	2331	2511	2.577
960	ENST00000262316.10	ENSG00000007384.15	RHBDF1	rhomboid 5 homolog 1	protein_coding	2081	2992	2.576
961	ENST00000316448.9	ENSG00000179218.13	CALR	calreticulin	protein_coding	881	1903	2.576
962	ENST00000532219.5	ENSG00000254996.5	ANKHD1-EIF4EBP3	ANKHD1-EIF4EBP3 readthrough	protein_coding	2311	3091	2.575
963	ENST00000378357.8	ENSG00000107159.12	CA9	carbonic anhydrase 9	protein_coding	11	321	2.575
964	ENST00000326427.10	ENSG00000135916.15	ITM2C	integral membrane protein 2C	protein_coding	621	2078	2.572
965	ENST00000377601.2	ENSG00000183148.6	ANKRD20A2	ankyrin repeat domain 20 family member A2	protein_coding	1231	2261	2.572
966	ENST00000456554.2	ENSG00000229146.2	SNX18P4	sorting nexin 18 pseudogene 4	processed_pseudogene	521	838	2.57
967	ENST00000446716.5	ENSG00000198925.10	ATG9A	autophagy related 9A	nonsense_mediated_decay	1251	1351	2.569
968	ENST00000498729.6	ENSG00000130294.14	KIF1A	kinesin family member 1A	protein_coding	5721	6061	2.569
969	ENST00000421699.6	ENSG00000167110.16	GOLGA2	golgin A2	protein_coding	3141	4260	2.567
970	ENST00000257118.5	ENSG00000134686.17	PHC2	polyhomeotic homolog 2	protein_coding	2541	3361	2.566
971	ENST00000253122.9	ENSG00000130821.15	SLC6A8	solute carrier family 6 member 8	protein_coding	3621	3763	2.563
972	ENST00000267085.8	ENSG00000139631.18	CSAD	cysteine sulfinic acid decarboxylase	protein_coding	1641	2641	2.563
973	ENST00000593751.7	ENSG00000179304.16	FAM156B	family with sequence similarity 156 member B	protein_coding	1	381	2.56
974	ENST00000397359.7	ENSG00000139880.19	CDH24	cadherin 24	protein_coding	3361	3552	2.56
975	ENST00000418300.1	ENSG00000242590.1	RP11-54O7.14		sense_intronic	1	402	2.558
976	ENST00000043402.7	ENSG00000040608.13	RTN4R	reticulon 4 receptor	protein_coding	1121	2157	2.557
977	ENST00000301071.11	ENSG00000167552.13	TUBA1A	tubulin alpha 1a	protein_coding	1391	1915	2.557
978	ENST00000405201.5	ENSG00000196498.13	NCOR2	nuclear receptor corepressor 2	protein_coding	7391	8361	2.557
979	ENST00000368086.5	ENSG00000162729.13	IGSF8	immunoglobulin superfamily member 8	protein_coding	1111	1231	2.557
980	ENST00000455120.1	ENSG00000231390.1	SNX18P8	sorting nexin 18 pseudogene 8	unprocessed_pseudogene	571	874	2.556
981	ENST00000265362.8	ENSG00000075213.10	SEMA3A	semaphorin 3A	protein_coding	2191	3341	2.554
982	ENST00000253107.11	ENSG00000130810.19	PPAN	peter pan homolog (Drosophila)	protein_coding	1031	1657	2.554
983	ENST00000395474.7	ENSG00000178252.17	WDR6	WD repeat domain 6	protein_coding	331	941	2.553
984	ENST00000426333.6	ENSG00000108883.12	EFTUD2	elongation factor Tu GTP binding domain containing 2	protein_coding	3361	3731	2.553
985	ENST00000607242.1	ENSG00000214182.5	PTMAP5	prothymosin alpha pseudogene 5	processed_transcript	981	1162	2.552
986	ENST00000342160.7	ENSG00000086758.15	HUWE1	HECT, UBA and WWE domain containing 1, E3 ubiquitin protein ligase	protein_coding	13801	13951	2.551
987	ENST00000496007.5	ENSG00000221978.11	CCNL2	cyclin L2	retained_intron	531	1001	2.55
988	ENST00000618229.4	ENSG00000148248.13	SURF4	surfeit 4	protein_coding	871	1851	2.55
989	ENST00000491910.5	ENSG00000178026.12	LRRC75B	leucine rich repeat containing 75B	retained_intron	291	491	2.55
990	ENST00000392818.7	ENSG00000164897.12	TMUB1	transmembrane and ubiquitin like domain containing 1	protein_coding	871	1563	2.549
991	ENST00000307980.6	ENSG00000172613.7	RAD9A	RAD9 checkpoint clamp component A	protein_coding	1201	2119	2.547
992	ENST00000237654.8	ENSG00000118816.9	CCNI	cyclin I	protein_coding	2611	2772	2.546
993	ENST00000344423.9	ENSG00000186918.13	ZNF395	zinc finger protein 395	protein_coding	1501	2891	2.546
994	ENST00000252444.9	ENSG00000130164.12	LDLR	low density lipoprotein receptor	protein_coding	2771	5337	2.545
995	ENST00000393561.5	ENSG00000091136.13	LAMB1	laminin subunit beta 1	protein_coding	3811	5766	2.545
996	ENST00000395799.7	ENSG00000090905.18	TNRC6A	trinucleotide repeat containing 6A	protein_coding	671	3421	2.545
997	ENST00000496007.5	ENSG00000221978.11	CCNL2	cyclin L2	retained_intron	3441	4411	2.544
998	ENST00000301015.13	ENSG00000103335.20	PIEZO1	piezo type mechanosensitive ion channel component 1	protein_coding	4191	4531	2.542
999	ENST00000375592.7	ENSG00000037637.10	FBXO42	F-box protein 42	protein_coding	1271	2601	2.542
1000	ENST00000369682.4	ENSG00000130827.6	PLXNA3	plexin A3	protein_coding	8231	10885	2.541
1001	ENST00000557008.2	ENSG00000258643.5	BCL2L2-PABPN1	BCL2L2-PABPN1 readthrough	protein_coding	1231	1366	2.541
1002	ENST00000233813.4	ENSG00000115461.4	IGFBP5	insulin like growth factor binding protein 5	protein_coding	3391	4681	2.54
1003	ENST00000355621.7	ENSG00000186591.11	UBE2H	ubiquitin conjugating enzyme E2 H	protein_coding	21	291	2.54
1004	ENST00000421699.6	ENSG00000167110.16	GOLGA2	golgin A2	protein_coding	3141	4260	2.539
1005	ENST00000429829.5	ENSG00000229807.10	XIST	X inactive specific transcript	lincRNA	391	2651	2.539
1006	ENST00000374050.3	ENSG00000136888.6	ATP6V1G1	ATPase H+ transporting V1 subunit G1	protein_coding	891	1080	2.539
1007	ENST00000358536.8	ENSG00000164050.12	PLXNB1	plexin B1	protein_coding	1	1221	2.537
1008	ENST00000433083.6	ENSG00000111752.10	PHC1	polyhomeotic homolog 1	protein_coding	2881	4311	2.536
1009	ENST00000549477.1	ENSG00000257342.1	RP11-571M6.7		antisense	261	611	2.536
1010	ENST00000397261.7	ENSG00000241553.12	ARPC4	actin related protein 2/3 complex subunit 4	protein_coding	1311	1421	2.535
1011	ENST00000475415.5	ENSG00000106263.17	EIF3B	eukaryotic translation initiation factor 3 subunit B	retained_intron	2581	3501	2.533
1012	ENST00000221855.7	ENSG00000105254.11	TBCB	tubulin folding cofactor B	protein_coding	1351	1473	2.533
1013	ENST00000569248.5	ENSG00000103266.10	STUB1	STIP1 homology and U-box containing protein 1	retained_intron	1481	1853	2.533
1014	ENST00000249499.7	ENSG00000128709.12	HOXD9	homeobox D9	protein_coding	1	231	2.532
1015	ENST00000400269.4	ENSG00000196476.11	C20orf96	chromosome 20 open reading frame 96	protein_coding	1271	1608	2.532
1016	ENST00000428670.7	ENSG00000070961.15	ATP2B1	ATPase plasma membrane Ca2+ transporting 1	protein_coding	1121	1651	2.53
1017	ENST00000334512.9	ENSG00000108175.16	ZMIZ1	zinc finger MIZ-type containing 1	protein_coding	3551	5041	2.529
1018	ENST00000367204.5	ENSG00000143842.14	SOX13	SRY-box 13	protein_coding	3381	3587	2.529
1019	ENST00000378073.5	ENSG00000105429.12	MEGF8	multiple EGF like domains 8	protein_coding	7651	11034	2.528
1020	ENST00000572621.5	ENSG00000174231.16	PRPF8	pre-mRNA processing factor 8	protein_coding	7271	7445	2.528
1021	ENST00000476391.5	ENSG00000116478.11	HDAC1	histone deacetylase 1	retained_intron	1891	2001	2.528
1022	ENST00000322723.8	ENSG00000115053.15	NCL	nucleolin	protein_coding	891	1351	2.527
1023	ENST00000370461.5	ENSG00000060491.16	OGFR	opioid growth factor receptor	protein_coding	2671	4211	2.527
1024	ENST00000525522.5	ENSG00000023191.16	RNH1	ribonuclease/angiogenin inhibitor 1	retained_intron	3181	3281	2.527
1025	ENST00000591490.5	ENSG00000068137.14	PLEKHH3	pleckstrin homology, MyTH4 and FERM domain containing H3	retained_intron	1	861	2.526
1026	ENST00000405858.5	ENSG00000164631.18	ZNF12	zinc finger protein 12	protein_coding	2841	3271	2.525
1027	ENST00000598497.1	ENSG00000121413.12	ZSCAN18	zinc finger and SCAN domain containing 18	retained_intron	3231	4631	2.522
1028	ENST00000506955.5	ENSG00000146067.15	FAM193B	family with sequence similarity 193 member B	nonsense_mediated_decay	3001	4071	2.521
1029	ENST00000175506.8	ENSG00000070669.16	ASNS	asparagine synthetase (glutamine-hydrolyzing)	protein_coding	2161	2356	2.521
1030	ENST00000439999.1	ENSG00000235706.7	DICER1-AS1	DICER1 antisense RNA 1	antisense	2031	2323	2.521
1031	ENST00000371648.4	ENSG00000107223.12	EDF1	endothelial differentiation related factor 1	protein_coding	391	521	2.52
1032	ENST00000263574.9	ENSG00000084234.16	APLP2	amyloid beta precursor like protein 2	protein_coding	3261	3727	2.518
1033	ENST00000439696.2	ENSG00000185650.9	ZFP36L1	ZFP36 ring finger protein like 1	protein_coding	2031	2551	2.518
1034	ENST00000620552.4	ENSG00000188157.13	AGRN	agrin	protein_coding	4981	7121	2.518
1035	ENST00000496391.5	ENSG00000128563.13	PRKRIP1	PRKR interacting protein 1	protein_coding	2161	2431	2.518
1036	ENST00000613780.4	ENSG00000225783.6	MIAT	myocardial infarction associated transcript	lincRNA	1071	2701	2.517
1037	ENST00000330871.3	ENSG00000184557.4	SOCS3	suppressor of cytokine signaling 3	protein_coding	1251	1511	2.516
1038	ENST00000586078.5	ENSG00000129353.14	SLC44A2	solute carrier family 44 member 2	protein_coding	1991	2471	2.515
1039	ENST00000380605.2	ENSG00000088882.7	CPXM1	carboxypeptidase X, M14 family member 1	protein_coding	1911	2391	2.515
1040	ENST00000429829.5	ENSG00000229807.10	XIST	X inactive specific transcript	lincRNA	16431	17711	2.513
1041	ENST00000506955.5	ENSG00000146067.15	FAM193B	family with sequence similarity 193 member B	nonsense_mediated_decay	4291	4604	2.513
1042	ENST00000295956.8	ENSG00000136068.14	FLNB	filamin B	protein_coding	3291	3931	2.511
1043	ENST00000433083.6	ENSG00000111752.10	PHC1	polyhomeotic homolog 1	protein_coding	4381	5033	2.511
1044	ENST00000474787.1	ENSG00000197355.10	UAP1L1	UDP-N-acetylglucosamine pyrophosphorylase 1 like 1	retained_intron	3711	4412	2.511
1045	ENST00000482925.5	ENSG00000168758.10	SEMA4C	semaphorin 4C	retained_intron	2051	3671	2.51
1046	ENST00000572855.1	ENSG00000261959.1	RP11-893F2.14		antisense	1381	1794	2.51
1047	ENST00000313143.7	ENSG00000161202.17	DVL3	dishevelled segment polarity protein 3	protein_coding	3681	5254	2.509
1048	ENST00000400822.7	ENSG00000130396.20	MLLT4		protein_coding	3641	6841	2.509
1049	ENST00000409031.5	ENSG00000136699.19	SMPD4	sphingomyelin phosphodiesterase 4	protein_coding	111	571	2.509
1050	ENST00000394457.7	ENSG00000173209.22	AHSA2		protein_coding	3481	3701	2.509
1051	ENST00000405201.5	ENSG00000196498.13	NCOR2	nuclear receptor corepressor 2	protein_coding	2481	2831	2.508
1052	ENST00000393561.5	ENSG00000091136.13	LAMB1	laminin subunit beta 1	protein_coding	3801	5766	2.507
1053	ENST00000578794.1	ENSG00000266086.1	RP11-159D12.5		protein_coding	461	711	2.507
1054	ENST00000249373.7	ENSG00000128602.9	SMO	smoothened, frizzled class receptor	protein_coding	2341	3171	2.507
1055	ENST00000370275.8	ENSG00000101199.12	ARFGAP1	ADP ribosylation factor GTPase activating protein 1	protein_coding	2591	3261	2.505
1056	ENST00000373312.3	ENSG00000136830.11	FAM129B	family with sequence similarity 129 member B	protein_coding	2191	3957	2.503
1057	ENST00000553142.5	ENSG00000135454.13	B4GALNT1	beta-1,4-N-acetyl-galactosaminyltransferase 1	retained_intron	2011	2941	2.503
1058	ENST00000223398.10	ENSG00000106665.15	CLIP2	CAP-Gly domain containing linker protein 2	protein_coding	1901	2951	2.502
1059	ENST00000309311.6	ENSG00000167658.15	EEF2	eukaryotic translation elongation factor 2	protein_coding	2321	3164	2.501
1060	ENST00000529006.6	ENSG00000173120.14	KDM2A	lysine demethylase 2A	protein_coding	1571	1901	2.499
1061	ENST00000543572.6	ENSG00000255819.7	KLRC4-KLRK1	KLRC4-KLRK1 readthrough	nonsense_mediated_decay	761	1750	2.497
1062	ENST00000244020.4	ENSG00000124193.14	SRSF6	serine and arginine rich splicing factor 6	protein_coding	971	1481	2.497
1063	ENST00000368408.3	ENSG00000143590.13	EFNA3	ephrin A3	protein_coding	691	1782	2.496
1064	ENST00000568909.5	ENSG00000205336.11	ADGRG1	adhesion G protein-coupled receptor G1	protein_coding	1891	4251	2.496
1065	ENST00000622188.4	ENSG00000124785.8	NRN1	neuritin 1	protein_coding	1191	1795	2.496
1066	ENST00000392485.2	ENSG00000161547.15	SRSF2	serine and arginine rich splicing factor 2	protein_coding	2621	2885	2.496
1067	ENST00000449103.5	ENSG00000196576.14	PLXNB2	plexin B2	protein_coding	1	1161	2.495
1068	ENST00000318006.9	ENSG00000166887.15	VPS39	VPS39, HOPS complex subunit	protein_coding	3821	4844	2.493
1069	ENST00000511181.5	ENSG00000049860.13	HEXB	hexosaminidase subunit beta	protein_coding	1741	2021	2.493
1070	ENST00000622764.2	ENSG00000205307.11	SAP25	Sin3A associated protein 25	protein_coding	1	201	2.493
1071	ENST00000350763.8	ENSG00000041982.15	TNC	tenascin C	protein_coding	6251	7641	2.492
1072	ENST00000396432.6	ENSG00000107863.17	ARHGAP21	Rho GTPase activating protein 21	protein_coding	4571	7167	2.491
1073	ENST00000375094.3	ENSG00000204308.7	RNF5	ring finger protein 5	protein_coding	161	271	2.491
1074	ENST00000407426.7	ENSG00000163811.11	WDR43	WD repeat domain 43	protein_coding	1871	2451	2.49
1075	ENST00000487177.5	ENSG00000131591.17	C1orf159	chromosome 1 open reading frame 159	retained_intron	2551	2851	2.489
1076	ENST00000382409.3	ENSG00000177030.16	DEAF1	DEAF1, transcription factor	protein_coding	2101	2500	2.489
1077	ENST00000536349.5	ENSG00000177239.14	MAN1B1	mannosidase alpha class 1B member 1	retained_intron	4371	5048	2.488
1078	ENST00000397901.7	ENSG00000131165.14	CHMP1A	charged multivesicular body protein 1A	protein_coding	981	1271	2.488
1079	ENST00000422154.6	ENSG00000123562.16	MORF4L2	mortality factor 4 like 2	protein_coding	651	1091	2.487
1080	ENST00000357681.9	ENSG00000058668.14	ATP2B4	ATPase plasma membrane Ca2+ transporting 4	protein_coding	1031	1351	2.487
1081	ENST00000486749.5	ENSG00000059804.15	SLC2A3	solute carrier family 2 member 3	retained_intron	2581	3211	2.486
1082	ENST00000255641.12	ENSG00000133275.15	CSNK1G2	casein kinase 1 gamma 2	protein_coding	1591	2861	2.485
1083	ENST00000395474.7	ENSG00000178252.17	WDR6	WD repeat domain 6	protein_coding	3511	4041	2.485
1084	ENST00000370490.1	ENSG00000185985.8	SLITRK2	SLIT and NTRK like family member 2	protein_coding	4131	6191	2.484
1085	ENST00000416281.6	ENSG00000173020.10	GRK2	G protein-coupled receptor kinase 2	retained_intron	4141	4493	2.484
1086	ENST00000264039.6	ENSG00000063660.8	GPC1	glypican 1	protein_coding	1731	2741	2.483
1087	ENST00000486749.5	ENSG00000059804.15	SLC2A3	solute carrier family 2 member 3	retained_intron	1041	1401	2.482
1088	ENST00000425974.5	ENSG00000225649.5	AC064875.2		lincRNA	1211	1381	2.482
1089	ENST00000392325.8	ENSG00000141580.15	WDR45B	WD repeat domain 45B	protein_coding	941	1801	2.481
1090	ENST00000261622.4	ENSG00000103257.8	SLC7A5	solute carrier family 7 member 5	protein_coding	1671	2341	2.48
1091	ENST00000261735.3	ENSG00000089248.6	ERP29	endoplasmic reticulum protein 29	protein_coding	691	1361	2.48
1092	ENST00000268035.10	ENSG00000140443.13	IGF1R	insulin like growth factor 1 receptor	protein_coding	751	1311	2.479
1093	ENST00000402412.5	ENSG00000179912.20	R3HDM2	R3H domain containing 2	protein_coding	2961	4372	2.479
1094	ENST00000429829.5	ENSG00000229807.10	XIST	X inactive specific transcript	lincRNA	10481	11611	2.479
1095	ENST00000379803.5	ENSG00000127511.9	SIN3B	SIN3 transcription regulator family member B	protein_coding	3241	4341	2.478
1096	ENST00000254722.8	ENSG00000132386.10	SERPINF1	serpin family F member 1	protein_coding	1171	1548	2.477
1097	ENST00000272542.7	ENSG00000144136.10	SLC20A1	solute carrier family 20 member 1	protein_coding	1621	2861	2.477
1098	ENST00000436346.5	ENSG00000115355.15	CCDC88A	coiled-coil domain containing 88A	protein_coding	11	471	2.476
1099	ENST00000487159.5	ENSG00000182606.14	TRAK1	trafficking kinesin protein 1	protein_coding	2841	3351	2.476
1100	ENST00000534358.5	ENSG00000118058.20	KMT2A	lysine methyltransferase 2A	protein_coding	11981	12191	2.476
1101	ENST00000380394.8	ENSG00000137154.12	RPS6	ribosomal protein S6	protein_coding	711	931	2.475
1102	ENST00000389680.2	ENSG00000211459.2	MT-RNR1	mitochondrially encoded 12S RNA	Mt_rRNA	811	954	2.475
1103	ENST00000486749.5	ENSG00000059804.15	SLC2A3	solute carrier family 2 member 3	retained_intron	3751	4414	2.475
1104	ENST00000219782.10	ENSG00000103495.13	MAZ	MYC associated zinc finger protein	protein_coding	1501	1851	2.474
1105	ENST00000261313.2	ENSG00000089220.4	PEBP1	phosphatidylethanolamine binding protein 1	protein_coding	1521	1697	2.474
1106	ENST00000326181.10	ENSG00000131653.12	TRAF7	TNF receptor associated factor 7	protein_coding	2381	3700	2.474
1107	ENST00000393386.6	ENSG00000106278.11	PTPRZ1	protein tyrosine phosphatase, receptor type Z1	protein_coding	3381	5361	2.474
1108	ENST00000346693.8	ENSG00000102181.20	CD99L2	CD99 molecule like 2	nonsense_mediated_decay	2151	3381	2.472
1109	ENST00000481797.5	ENSG00000143624.13	INTS3	integrator complex subunit 3	retained_intron	101	311	2.472
1110	ENST00000526183.5	ENSG00000160972.9	PPP1R16A	protein phosphatase 1 regulatory subunit 16A	retained_intron	4161	4311	2.472
1111	ENST00000239938.4	ENSG00000120738.7	EGR1	early growth response 1	protein_coding	1551	3138	2.471
1112	ENST00000538291.5	ENSG00000073060.15	SCARB1	scavenger receptor class B member 1	retained_intron	1811	2241	2.471
1113	ENST00000562196.5	ENSG00000260691.5	ANKRD20A1	ankyrin repeat domain 20 family member A1	protein_coding	1381	3211	2.471
1114	ENST00000389378.6	ENSG00000145901.14	TNIP1	TNFAIP3 interacting protein 1	protein_coding	2051	2935	2.469
1115	ENST00000496846.1	ENSG00000235859.5	AC006978.6		processed_pseudogene	581	731	2.469
1116	ENST00000268035.10	ENSG00000140443.13	IGF1R	insulin like growth factor 1 receptor	protein_coding	7971	10691	2.468
1117	ENST00000270221.10	ENSG00000142227.10	EMP3	epithelial membrane protein 3	protein_coding	1	381	2.467
1118	ENST00000468778.5	ENSG00000005448.16	WDR54	WD repeat domain 54	retained_intron	681	1721	2.467
1119	ENST00000343289.9	ENSG00000076685.18	NT5C2	5'-nucleotidase, cytosolic II	protein_coding	2721	3191	2.467
1120	ENST00000289013.10	ENSG00000158106.13	RHPN1	rhophilin Rho GTPase binding protein 1	protein_coding	1701	3683	2.466
1121	ENST00000310441.11	ENSG00000172534.13	HCFC1	host cell factor C1	protein_coding	3911	5431	2.466
1122	ENST00000371527.5	ENSG00000186416.13	NKRF	NFKB repressing factor	protein_coding	3331	3701	2.466
1123	ENST00000489591.5	ENSG00000141756.18	FKBP10	FK506 binding protein 10	nonsense_mediated_decay	1	251	2.465
1124	ENST00000290037.10	ENSG00000148396.18	SEC16A	SEC16 homolog A, endoplasmic reticulum export factor	protein_coding	2651	3801	2.464
1125	ENST00000302926.6	ENSG00000169992.9	NLGN2	neuroligin 2	protein_coding	1891	2941	2.464
1126	ENST00000228506.7	ENSG00000110917.7	MLEC	malectin	protein_coding	941	1641	2.463
1127	ENST00000335972.10	ENSG00000130985.16	UBA1	ubiquitin like modifier activating enzyme 1	protein_coding	1481	2081	2.463
1128	ENST00000511164.1	ENSG00000249936.3	RAC1P2	Rac family small GTPase 1 pseudogene 2	processed_pseudogene	211	579	2.463
1129	ENST00000324460.6	ENSG00000044574.7	HSPA5	heat shock protein family A (Hsp70) member 5	protein_coding	1161	2751	2.46
1130	ENST00000379803.5	ENSG00000127511.9	SIN3B	SIN3 transcription regulator family member B	protein_coding	4421	5129	2.459
1131	ENST00000395474.7	ENSG00000178252.17	WDR6	WD repeat domain 6	protein_coding	1171	1691	2.457
1132	ENST00000474787.1	ENSG00000197355.10	UAP1L1	UDP-N-acetylglucosamine pyrophosphorylase 1 like 1	retained_intron	2611	3101	2.457
1133	ENST00000222374.2	ENSG00000105767.2	CADM4	cell adhesion molecule 4	protein_coding	861	2178	2.455
1134	ENST00000360839.6	ENSG00000131503.20	ANKHD1	ankyrin repeat and KH domain containing 1	protein_coding	2401	3191	2.455
1135	ENST00000399537.8	ENSG00000182095.14	TNRC18	trinucleotide repeat containing 18	protein_coding	701	2751	2.454
1136	ENST00000423828.5	ENSG00000139644.12	TMBIM6	transmembrane BAX inhibitor motif containing 6	protein_coding	2691	3254	2.454
1137	ENST00000378292.7	ENSG00000198467.13	TPM2	tropomyosin 2	protein_coding	871	1061	2.454
1138	ENST00000305135.9	ENSG00000163872.15	YEATS2	YEATS domain containing 2	protein_coding	4971	5451	2.453
1139	ENST00000564521.6	ENSG00000149925.17	ALDOA	aldolase, fructose-bisphosphate A	retained_intron	371	1411	2.453
1140	ENST00000162749.6	ENSG00000067182.7	TNFRSF1A	TNF receptor superfamily member 1A	protein_coding	1371	2223	2.452
1141	ENST00000450941.1	ENSG00000226221.1	RPL26P19	ribosomal protein L26 pseudogene 19	processed_pseudogene	1	438	2.452
1142	ENST00000534336.1	ENSG00000251562.7	MALAT1	metastasis associated lung adenocarcinoma transcript 1	lincRNA	1541	3321	2.452
1143	ENST00000613780.4	ENSG00000225783.6	MIAT	myocardial infarction associated transcript	lincRNA	1071	2701	2.452
1144	ENST00000360031.6	ENSG00000197586.12	ENTPD6	ectonucleoside triphosphate diphosphohydrolase 6 (putative)	protein_coding	1	221	2.45
1145	ENST00000279281.7	ENSG00000149823.7	VPS51	VPS51, GARP complex subunit	protein_coding	1061	1321	2.449
1146	ENST00000634759.1	ENSG00000099984.11	GSTT2	glutathione S-transferase theta 2 (gene/pseudogene)	polymorphic_pseudogene	901	1184	2.449
1147	ENST00000266383.9	ENSG00000139044.10	B4GALNT3	beta-1,4-N-acetyl-galactosaminyltransferase 3	protein_coding	1681	2191	2.447
1148	ENST00000248958.4	ENSG00000128228.4	SDF2L1	stromal cell derived factor 2 like 1	protein_coding	621	865	2.447
1149	ENST00000278559.7	ENSG00000149260.15	CAPN5	calpain 5	protein_coding	2111	4397	2.446
1150	ENST00000418783.1	ENSG00000237214.3	RP11-12M9.3		processed_pseudogene	371	582	2.445
1151	ENST00000628027.2	ENSG00000007516.13	BAIAP3	BAI1 associated protein 3	protein_coding	3431	4732	2.444
1152	ENST00000392521.6	ENSG00000122966.14	CIT	citron rho-interacting serine/threonine kinase	protein_coding	7911	8708	2.442
1153	ENST00000397981.7	ENSG00000076984.17	MAP2K7	mitogen-activated protein kinase kinase 7	protein_coding	1221	1601	2.442
1154	ENST00000325404.2	ENSG00000181449.3	SOX2	SRY-box 2	protein_coding	681	1781	2.441
1155	ENST00000281928.7	ENSG00000123066.7	MED13L	mediator complex subunit 13 like	protein_coding	181	511	2.441
1156	ENST00000565916.1	ENSG00000261312.1	AC002550.5		antisense	431	541	2.441
1157	ENST00000609998.1	ENSG00000273151.1	RP11-449P15.2		antisense	3791	4101	2.44
1158	ENST00000243776.10	ENSG00000123989.13	CHPF	chondroitin polymerizing factor	protein_coding	2551	3013	2.439
1159	ENST00000278559.7	ENSG00000149260.15	CAPN5	calpain 5	protein_coding	2111	4397	2.439
1160	ENST00000471215.1	ENSG00000071462.11	WBSCR22		retained_intron	1131	1951	2.439
1161	ENST00000326391.6	ENSG00000272655.2	POLR2J4	RNA polymerase II subunit J4, pseudogene	processed_transcript	491	631	2.439
1162	ENST00000322764.9	ENSG00000159840.15	ZYX	zyxin	protein_coding	2271	2493	2.438
1163	ENST00000329687.8	ENSG00000109736.14	MFSD10	major facilitator superfamily domain containing 10	protein_coding	231	551	2.437
1164	ENST00000517894.5	ENSG00000181790.10	ADGRB1	adhesion G protein-coupled receptor B1	protein_coding	1411	1981	2.436
1165	ENST00000278823.6	ENSG00000149480.6	MTA2	metastasis associated 1 family member 2	protein_coding	2941	3058	2.436
1166	ENST00000368623.7	ENSG00000143570.17	SLC39A1	solute carrier family 39 member 1	protein_coding	2621	2723	2.435
1167	ENST00000493662.6	ENSG00000255152.8	MSH5-SAPCD1	MSH5-SAPCD1 readthrough (NMD candidate)	nonsense_mediated_decay	3651	3991	2.435
1168	ENST00000336078.8	ENSG00000074657.13	ZNF532	zinc finger protein 532	protein_coding	2181	2591	2.434
1169	ENST00000290037.10	ENSG00000148396.18	SEC16A	SEC16 homolog A, endoplasmic reticulum export factor	protein_coding	7941	8982	2.433
1170	ENST00000257879.10	ENSG00000135424.15	ITGA7	integrin subunit alpha 7	protein_coding	3461	4120	2.43
1171	ENST00000398319.6	ENSG00000099991.17	CABIN1	calcineurin binding protein 1	protein_coding	5421	5901	2.43
1172	ENST00000564440.5	ENSG00000067225.17	PKM	pyruvate kinase M1/2	retained_intron	1	921	2.43
1173	ENST00000374695.7	ENSG00000142798.17	HSPG2	heparan sulfate proteoglycan 2	protein_coding	13181	13541	2.429
1174	ENST00000336032.3	ENSG00000146278.10	PNRC1	proline rich nuclear receptor coactivator 1	protein_coding	871	1301	2.427
1175	ENST00000543796.5	ENSG00000132341.11	RAN	RAN, member RAS oncogene family	protein_coding	981	1331	2.427
1176	ENST00000613503.4	ENSG00000005206.16	SPPL2B	signal peptide peptidase like 2B	protein_coding	1601	3456	2.426
1177	ENST00000262189.10	ENSG00000055609.17	KMT2C	lysine methyltransferase 2C	protein_coding	10141	11991	2.425
1178	ENST00000216019.11	ENSG00000100201.19	DDX17	DEAD-box helicase 17	retained_intron	4121	5951	2.424
1179	ENST00000290277.10	ENSG00000078061.12	ARAF	A-Raf proto-oncogene, serine/threonine kinase	protein_coding	2131	2504	2.424
1180	ENST00000223398.10	ENSG00000106665.15	CLIP2	CAP-Gly domain containing linker protein 2	protein_coding	361	1151	2.422
1181	ENST00000252599.8	ENSG00000130309.10	COLGALT1	collagen beta(1-O)galactosyltransferase 1	protein_coding	1241	3001	2.421
1182	ENST00000398665.7	ENSG00000104885.17	DOT1L	DOT1 like histone lysine methyltransferase	protein_coding	3141	5761	2.419
1183	ENST00000369367.7	ENSG00000139218.17	SCAF11	SR-related CTD associated factor 11	protein_coding	3151	3391	2.419
1184	ENST00000568194.5	ENSG00000167965.17	MLST8	MTOR associated protein, LST8 homolog	retained_intron	1441	1711	2.417
1185	ENST00000475415.5	ENSG00000106263.17	EIF3B	eukaryotic translation initiation factor 3 subunit B	retained_intron	3561	3745	2.415
1186	ENST00000507166.5	ENSG00000282278.1	RP11-231C18.3		protein_coding	331	721	2.415
1187	ENST00000559199.5	ENSG00000090487.10	SPG21	SPG21, maspardin	protein_coding	1501	1801	2.413
1188	ENST00000338863.11	ENSG00000007866.18	TEAD3	TEA domain transcription factor 3	protein_coding	1661	2001	2.413
1189	ENST00000533871.6	ENSG00000080854.14	IGSF9B	immunoglobulin superfamily member 9B	protein_coding	1	271	2.413
1190	ENST00000249330.2	ENSG00000128564.6	VGF	VGF nerve growth factor inducible	protein_coding	1061	1651	2.412
1191	ENST00000395728.7	ENSG00000204371.11	EHMT2	euchromatic histone lysine methyltransferase 2	protein_coding	3891	4129	2.412
1192	ENST00000538336.5	ENSG00000122642.10	FKBP9	FK506 binding protein 9	protein_coding	2581	3621	2.411
1193	ENST00000498518.1	ENSG00000146963.17	LUC7L2	LUC7 like 2, pre-mRNA splicing factor	retained_intron	2481	2681	2.411
1194	ENST00000303127.11	ENSG00000169223.14	LMAN2	lectin, mannose binding 2	protein_coding	121	411	2.411
1195	ENST00000534164.5	ENSG00000183458.13	RP11-958N24.1		transcribed_unprocessed_pseudogene	4731	5391	2.409
1196	ENST00000418390.6	ENSG00000011007.12	TCEB3		protein_coding	1551	1811	2.409
1197	ENST00000309422.6	ENSG00000173511.9	VEGFB	vascular endothelial growth factor B	protein_coding	721	1380	2.408
1198	ENST00000324093.8	ENSG00000004399.12	PLXND1	plexin D1	protein_coding	5791	7094	2.406
1199	ENST00000610347.1	ENSG00000167615.16	LENG8	leukocyte receptor cluster member 8	protein_coding	3491	3851	2.405
1200	ENST00000581241.5	ENSG00000141551.14	CSNK1D	casein kinase 1 delta	retained_intron	4031	4611	2.404
1201	ENST00000361464.7	ENSG00000198408.13	MGEA5		protein_coding	1	761	2.403
1202	ENST00000392325.8	ENSG00000141580.15	WDR45B	WD repeat domain 45B	protein_coding	1851	2551	2.403
1203	ENST00000342981.8	ENSG00000114867.20	EIF4G1	eukaryotic translation initiation factor 4 gamma 1	protein_coding	3721	4141	2.401
1204	ENST00000406772.5	ENSG00000100083.18	GGA1	golgi associated, gamma adaptin ear containing, ARF binding protein 1	protein_coding	2191	3205	2.401
1205	ENST00000489591.5	ENSG00000141756.18	FKBP10	FK506 binding protein 10	nonsense_mediated_decay	1591	2826	2.401
1206	ENST00000484568.1	ENSG00000139239.7	RPL14P1	ribosomal protein L14 pseudogene 1	processed_pseudogene	191	645	2.4
1207	ENST00000398484.6	ENSG00000127418.14	FGFRL1	fibroblast growth factor receptor like 1	protein_coding	1721	2311	2.399
1208	ENST00000481546.1	ENSG00000184787.18	UBE2G2	ubiquitin conjugating enzyme E2 G2	retained_intron	1791	2381	2.399
1209	ENST00000225737.10	ENSG00000108599.14	AKAP10	A-kinase anchoring protein 10	protein_coding	601	941	2.398
1210	ENST00000627109.2	ENSG00000044115.20	CTNNA1	catenin alpha 1	protein_coding	3541	3671	2.398
1211	ENST00000470741.1	ENSG00000100243.20	CYB5R3	cytochrome b5 reductase 3	retained_intron	3811	3938	2.397
1212	ENST00000399017.6	ENSG00000182670.13	TTC3	tetratricopeptide repeat domain 3	protein_coding	1081	1271	2.395
1213	ENST00000440944.5	ENSG00000160360.11	GPSM1	G protein signaling modulator 1	protein_coding	2001	3633	2.394
1214	ENST00000271715.6	ENSG00000143442.21	POGZ	pogo transposable element derived with ZNF domain	protein_coding	3011	6626	2.393
1215	ENST00000429416.7	ENSG00000127616.17	SMARCA4	SWI/SNF related, matrix associated, actin dependent regulator of chromatin, subfamily a, member 4	protein_coding	4101	5691	2.393
1216	ENST00000480614.1	ENSG00000112715.20	VEGFA	vascular endothelial growth factor A	retained_intron	6541	6991	2.393
1217	ENST00000356286.9	ENSG00000125826.19	RBCK1	RANBP2-type and C3HC4-type zinc finger containing 1	protein_coding	181	421	2.393
1218	ENST00000215739.12	ENSG00000099949.18	LZTR1	leucine zipper like transcription regulator 1	protein_coding	3641	4572	2.392
1219	ENST00000488550.5	ENSG00000143995.19	MEIS1	Meis homeobox 1	protein_coding	4831	5011	2.392
1220	ENST00000564774.5	ENSG00000103168.16	TAF1C	TATA-box binding protein associated factor, RNA polymerase I subunit C	retained_intron	2731	4637	2.391
1221	ENST00000362042.7	ENSG00000082641.15	NFE2L1	nuclear factor, erythroid 2 like 1	protein_coding	1641	2261	2.39
1222	ENST00000200453.5	ENSG00000087074.7	PPP1R15A	protein phosphatase 1 regulatory subunit 15A	protein_coding	1891	2378	2.389
1223	ENST00000326586.6	ENSG00000181524.6	RPL24P4	ribosomal protein L24 pseudogene 4	processed_pseudogene	211	421	2.387
1224	ENST00000309469.8	ENSG00000130734.9	ATG4D	autophagy related 4D cysteine peptidase	protein_coding	1491	1949	2.387
1225	ENST00000268712.7	ENSG00000141027.20	NCOR1	nuclear receptor corepressor 1	protein_coding	1531	2201	2.385
1226	ENST00000296550.11	ENSG00000170390.15	DCLK2	doublecortin like kinase 2	protein_coding	1101	1581	2.385
1227	ENST00000367742.7	ENSG00000117523.15	PRRC2C	proline rich coiled-coil 2C	protein_coding	8421	10151	2.385
1228	ENST00000615285.4	ENSG00000149294.16	NCAM1	neural cell adhesion molecule 1	protein_coding	2791	3571	2.385
1229	ENST00000377526.3	ENSG00000115307.16	AUP1	AUP1, lipid droplet regulating VLDL assembly factor	protein_coding	1501	1695	2.383
1230	ENST00000477943.1	ENSG00000242071.3	RPL7AP6	ribosomal protein L7a pseudogene 6	processed_pseudogene	561	801	2.383
1231	ENST00000492535.1	ENSG00000100225.17	FBXO7	F-box protein 7	retained_intron	3411	3531	2.383
1232	ENST00000618550.4	ENSG00000183248.11	PRR36	proline rich 36	protein_coding	3771	3981	2.383
1233	ENST00000361217.8	ENSG00000198837.9	DENND4B	DENN domain containing 4B	protein_coding	1	531	2.381
1234	ENST00000612501.1	ENSG00000108819.10	PPP1R9B	protein phosphatase 1 regulatory subunit 9B	protein_coding	121	2041	2.381
1235	ENST00000353383.5	ENSG00000108557.17	RAI1	retinoic acid induced 1	protein_coding	4461	5011	2.38
1236	ENST00000419510.6	ENSG00000113916.17	BCL6	B cell CLL/lymphoma 6	nonsense_mediated_decay	1	751	2.379
1237	ENST00000426587.5	ENSG00000277072.4	STAG3L2	stromal antigen 3-like 2 (pseudogene)	processed_transcript	891	1191	2.379
1238	ENST00000252804.8	ENSG00000130508.10	PXDN	peroxidasin	protein_coding	3121	3801	2.378
1239	ENST00000455236.4	ENSG00000100101.15	RP1-37E16.12		nonsense_mediated_decay	1571	4271	2.378
1240	ENST00000569840.6	ENSG00000167889.12	MGAT5B	mannosyl (alpha-1,6-)-glycoprotein beta-1,6-N-acetyl-glucosaminyltransferase, isozyme B	protein_coding	4061	4492	2.378
1241	ENST00000527954.1	ENSG00000178896.7	EXOSC4	exosome component 4	protein_coding	701	1065	2.377
1242	ENST00000380950.6	ENSG00000103995.13	CEP152	centrosomal protein 152	protein_coding	4221	5491	2.376
1243	ENST00000266383.9	ENSG00000139044.10	B4GALNT3	beta-1,4-N-acetyl-galactosaminyltransferase 3	protein_coding	2601	4241	2.374
1244	ENST00000334304.9	ENSG00000152990.13	ADGRA3	adhesion G protein-coupled receptor A3	protein_coding	3521	4566	2.374
1245	ENST00000286523.9	ENSG00000156030.13	ELMSAN1	ELM2 and Myb/SANT domain containing 1	protein_coding	4041	5091	2.373
1246	ENST00000316292.13	ENSG00000156508.17	EEF1A1	eukaryotic translation elongation factor 1 alpha 1	protein_coding	721	881	2.372
1247	ENST00000250498.8	ENSG00000129562.10	DAD1	defender against cell death 1	protein_coding	331	581	2.371
1248	ENST00000475010.5	ENSG00000133606.10	MKRN1	makorin ring finger protein 1	retained_intron	3321	3467	2.371
1249	ENST00000482859.1	ENSG00000241741.1	RPL7AP30	ribosomal protein L7a pseudogene 30	processed_pseudogene	651	796	2.37
1250	ENST00000357903.7	ENSG00000142192.20	APP	amyloid beta precursor protein	protein_coding	2391	3543	2.369
1251	ENST00000243077.7	ENSG00000123384.13	LRP1	LDL receptor related protein 1	protein_coding	4921	5901	2.368
1252	ENST00000361246.6	ENSG00000198752.10	CDC42BPB	CDC42 binding protein kinase beta	protein_coding	4121	4711	2.368
1253	ENST00000605862.4	ENSG00000242588.5	RP11-274B21.14		processed_transcript	391	1041	2.368
1254	ENST00000303460.4	ENSG00000180818.4	HOXC10	homeobox C10	protein_coding	871	1391	2.365
1255	ENST00000289013.10	ENSG00000158106.13	RHPN1	rhophilin Rho GTPase binding protein 1	protein_coding	1461	3683	2.364
1256	ENST00000328194.7	ENSG00000184014.7	DENND5A	DENN domain containing 5A	protein_coding	941	1371	2.364
1257	ENST00000343053.4	ENSG00000188986.5	NELFB	negative elongation factor complex member B	protein_coding	91	421	2.364
1258	ENST00000404371.6	ENSG00000143870.12	PDIA6	protein disulfide isomerase family A member 6	protein_coding	1461	2682	2.363
1259	ENST00000473125.5	ENSG00000175265.17	GOLGA8A	golgin A8 family member A	retained_intron	3881	5561	2.363
1260	ENST00000525846.6	ENSG00000205746.9	RP11-1212A22.1		transcribed_unprocessed_pseudogene	1981	2661	2.362
1261	ENST00000281043.3	ENSG00000134323.10	MYCN	MYCN proto-oncogene, bHLH transcription factor	protein_coding	2031	2602	2.361
1262	ENST00000422377.5	ENSG00000009413.15	REV3L	REV3 like, DNA directed polymerase zeta catalytic subunit	nonsense_mediated_decay	4431	7311	2.361
1263	ENST00000204005.13	ENSG00000090006.17	LTBP4	latent transforming growth factor beta binding protein 4	protein_coding	4691	5032	2.36
1264	ENST00000419343.7	ENSG00000105185.11	PDCD5	programmed cell death 5	protein_coding	1631	1799	2.359
1265	ENST00000590083.5	ENSG00000099625.12	CBARP	CACN subunit beta associated regulatory protein	protein_coding	3331	3521	2.357
1266	ENST00000271715.6	ENSG00000143442.21	POGZ	pogo transposable element derived with ZNF domain	protein_coding	3011	6626	2.355
1267	ENST00000537345.5	ENSG00000163399.15	ATP1A1	ATPase Na+/K+ transporting subunit alpha 1	protein_coding	2401	2661	2.354
1268	ENST00000597643.5	ENSG00000074855.10	ANO8	anoctamin 8	nonsense_mediated_decay	3281	4221	2.354
1269	ENST00000264444.6	ENSG00000059728.10	MXD1	MAX dimerization protein 1	protein_coding	2491	2761	2.354
1270	ENST00000301873.9	ENSG00000168056.15	LTBP3	latent transforming growth factor beta binding protein 3	protein_coding	41	951	2.352
1271	ENST00000402412.5	ENSG00000179912.20	R3HDM2	R3H domain containing 2	protein_coding	2961	4372	2.352
1272	ENST00000300086.4	ENSG00000166848.5	TERF2IP	TERF2 interacting protein	protein_coding	1231	1481	2.352
1273	ENST00000425707.7	ENSG00000131759.17	RARA	retinoic acid receptor alpha	protein_coding	121	881	2.351
1274	ENST00000331006.12	ENSG00000185324.21	CDK10	cyclin dependent kinase 10	protein_coding	2821	3344	2.351
1275	ENST00000422373.5	ENSG00000196924.14	FLNA	filamin A	protein_coding	7711	8486	2.35
1276	ENST00000575942.1	ENSG00000217930.7	PAM16	presequence translocase associated motor 16	processed_transcript	501	641	2.35
1277	ENST00000413171.6	ENSG00000164828.17	SUN1	Sad1 and UNC84 domain containing 1	retained_intron	2771	3741	2.349
1278	ENST00000598497.1	ENSG00000121413.12	ZSCAN18	zinc finger and SCAN domain containing 18	retained_intron	4701	5729	2.349
1279	ENST00000264555.9	ENSG00000070047.11	PHRF1	PHD and ring finger domains 1	protein_coding	1711	2511	2.347
1280	ENST00000637464.1	ENSG00000136854.18	STXBP1	syntaxin binding protein 1	nonsense_mediated_decay	3081	3461	2.347
1281	ENST00000469154.5	ENSG00000082014.16	SMARCD3	SWI/SNF related, matrix associated, actin dependent regulator of chromatin, subfamily d, member 3	nonsense_mediated_decay	1021	1391	2.347
1282	ENST00000332598.6	ENSG00000184840.11	TMED9	transmembrane p24 trafficking protein 9	protein_coding	691	1473	2.345
1283	ENST00000376389.7	ENSG00000137312.14	FLOT1	flotillin 1	protein_coding	1501	1912	2.344
1284	ENST00000455485.5	ENSG00000228315.11	GUSBP11	glucuronidase, beta pseudogene 11	processed_transcript	241	371	2.343
1285	ENST00000519973.5	ENSG00000147454.13	SLC25A37	solute carrier family 25 member 37	protein_coding	461	1641	2.343
1286	ENST00000480614.1	ENSG00000112715.20	VEGFA	vascular endothelial growth factor A	retained_intron	9551	10081	2.341
1287	ENST00000355621.7	ENSG00000186591.11	UBE2H	ubiquitin conjugating enzyme E2 H	protein_coding	2881	3061	2.341
1288	ENST00000250405.9	ENSG00000129473.9	BCL2L2	BCL2 like 2	protein_coding	591	1291	2.339
1289	ENST00000597636.5	ENSG00000126456.15	IRF3	interferon regulatory factor 3	nonsense_mediated_decay	91	1081	2.338
1290	ENST00000319080.11	ENSG00000175727.13	MLXIP	MLX interacting protein	protein_coding	2961	5081	2.337
1291	ENST00000250894.8	ENSG00000138834.12	MAPK8IP3	mitogen-activated protein kinase 8 interacting protein 3	protein_coding	4181	5661	2.336
1292	ENST00000614616.4	ENSG00000153922.10	CHD1	chromodomain helicase DNA binding protein 1	protein_coding	5471	5871	2.336
1293	ENST00000553127.5	ENSG00000123352.17	SPATS2	spermatogenesis associated serine rich 2	protein_coding	1981	2361	2.335
1294	ENST00000592574.1	ENSG00000267261.5	CTD-2132N18.3		protein_coding	851	958	2.334
1295	ENST00000374736.7	ENSG00000165029.15	ABCA1	ATP binding cassette subfamily A member 1	protein_coding	7021	7521	2.333
1296	ENST00000399510.6	ENSG00000132535.18	DLG4	discs large MAGUK scaffold protein 4	protein_coding	3861	3975	2.333
1297	ENST00000268035.10	ENSG00000140443.13	IGF1R	insulin like growth factor 1 receptor	protein_coding	4461	6041	2.332
1298	ENST00000366731.9	ENSG00000162910.18	MRPL55	mitochondrial ribosomal protein L55	protein_coding	651	831	2.332
1299	ENST00000308982.11	ENSG00000177646.18	ACAD9	acyl-CoA dehydrogenase family member 9	protein_coding	2101	2341	2.331
1300	ENST00000498729.6	ENSG00000130294.14	KIF1A	kinesin family member 1A	protein_coding	9061	9223	2.331
1301	ENST00000621232.4	ENSG00000160211.15	G6PD	glucose-6-phosphate dehydrogenase	protein_coding	1	431	2.331
1302	ENST00000299106.8	ENSG00000166086.12	JAM3	junctional adhesion molecule 3	protein_coding	2691	3751	2.329
1303	ENST00000559717.5	ENSG00000196547.14	MAN2A2	mannosidase alpha class 2A member 2	protein_coding	5221	5411	2.328
1304	ENST00000356654.8	ENSG00000111676.14	ATN1	atrophin 1	protein_coding	3861	4351	2.325
1305	ENST00000469543.5	ENSG00000026025.14	VIM	vimentin	nonsense_mediated_decay	1	791	2.324
1306	ENST00000361203.7	ENSG00000151914.19	DST	dystonin	protein_coding	14151	14311	2.324
1307	ENST00000232375.7	ENSG00000114268.11	PFKFB4	6-phosphofructo-2-kinase/fructose-2,6-biphosphatase 4	protein_coding	1271	2201	2.323
1308	ENST00000239938.4	ENSG00000120738.7	EGR1	early growth response 1	protein_coding	1551	3138	2.323
1309	ENST00000308508.5	ENSG00000173546.7	CSPG4	chondroitin sulfate proteoglycan 4	protein_coding	5971	8290	2.323
1310	ENST00000439308.6	ENSG00000128159.11	TUBGCP6	tubulin gamma complex associated protein 6	protein_coding	2971	5081	2.323
1311	ENST00000484130.1	ENSG00000136149.6	RPL13AP25	ribosomal protein L13a pseudogene 25	processed_pseudogene	221	612	2.323
1312	ENST00000548462.5	ENSG00000166598.13	HSP90B1	heat shock protein 90 beta family member 1	retained_intron	1	481	2.322
1313	ENST00000356286.9	ENSG00000125826.19	RBCK1	RANBP2-type and C3HC4-type zinc finger containing 1	protein_coding	1001	1291	2.321
1314	ENST00000375068.5	ENSG00000102316.16	MAGED2	MAGE family member D2	protein_coding	1551	2189	2.32
1315	ENST00000393667.7	ENSG00000173230.15	GOLGB1	golgin B1	protein_coding	9871	10201	2.319
1316	ENST00000358392.6	ENSG00000060718.19	COL11A1	collagen type XI alpha 1 chain	protein_coding	1	681	2.318
1317	ENST00000370775.2	ENSG00000203950.6	FAM127B		protein_coding	651	1244	2.318
1318	ENST00000526510.5	ENSG00000172531.14	PPP1CA	protein phosphatase 1 catalytic subunit alpha	retained_intron	1551	1677	2.318
1319	ENST00000262319.10	ENSG00000100726.14	TELO2	telomere maintenance 2	protein_coding	2811	3314	2.318
1320	ENST00000268035.10	ENSG00000140443.13	IGF1R	insulin like growth factor 1 receptor	protein_coding	7971	10401	2.317
1321	ENST00000334701.11	ENSG00000080824.18	HSP90AA1	heat shock protein 90 alpha family class A member 1	protein_coding	101	1081	2.317
1322	ENST00000554678.1	ENSG00000258908.1	RP11-203M5.8		lincRNA	1	251	2.317
1323	ENST00000595728.2	ENSG00000282951.1	CTC-490E21.14		antisense	931	1103	2.317
1324	ENST00000327237.6	ENSG00000140688.16	C16orf58	chromosome 16 open reading frame 58	protein_coding	2261	2793	2.316
1325	ENST00000382199.6	ENSG00000073792.15	IGF2BP2	insulin like growth factor 2 mRNA binding protein 2	protein_coding	1781	3688	2.316
1326	ENST00000393695.7	ENSG00000137497.17	NUMA1	nuclear mitotic apparatus protein 1	protein_coding	6561	7343	2.316
1327	ENST00000259457.7	ENSG00000136930.12	PSMB7	proteasome subunit beta 7	protein_coding	121	261	2.316
1328	ENST00000377813.5	ENSG00000125844.15	RRBP1	ribosome binding protein 1	protein_coding	1	2261	2.315
1329	ENST00000239906.9	ENSG00000120709.10	FAM53C	family with sequence similarity 53 member C	protein_coding	641	2091	2.315
1330	ENST00000377685.9	ENSG00000174437.16	ATP2A2	ATPase sarcoplasmic/endoplasmic reticulum Ca2+ transporting 2	nonsense_mediated_decay	4181	4391	2.315
1331	ENST00000357336.3	ENSG00000172014.12	ANKRD20A4	ankyrin repeat domain 20 family member A4	protein_coding	1341	2711	2.313
1332	ENST00000480614.1	ENSG00000112715.20	VEGFA	vascular endothelial growth factor A	retained_intron	10141	11331	2.313
1333	ENST00000253024.9	ENSG00000130726.11	TRIM28	tripartite motif containing 28	protein_coding	2411	2960	2.312
1334	ENST00000262768.11	ENSG00000035862.12	TIMP2	TIMP metallopeptidase inhibitor 2	protein_coding	2721	3652	2.312
1335	ENST00000521614.5	ENSG00000104408.9	EIF3E	eukaryotic translation initiation factor 3 subunit E	retained_intron	1381	1990	2.312
1336	ENST00000534336.1	ENSG00000251562.7	MALAT1	metastasis associated lung adenocarcinoma transcript 1	lincRNA	1541	3331	2.312
1337	ENST00000612753.4	ENSG00000100239.15	PPP6R2	protein phosphatase 6 regulatory subunit 2	protein_coding	151	471	2.312
1338	ENST00000313511.7	ENSG00000178952.9	TUFM	Tu translation elongation factor, mitochondrial	protein_coding	1591	1781	2.311
1339	ENST00000361217.8	ENSG00000198837.9	DENND4B	DENN domain containing 4B	protein_coding	5521	5706	2.311
1340	ENST00000319080.11	ENSG00000175727.13	MLXIP	MLX interacting protein	protein_coding	2961	5061	2.309
1341	ENST00000481865.5	ENSG00000061938.16	TNK2	tyrosine kinase non receptor 2	retained_intron	2421	2731	2.309
1342	ENST00000236671.6	ENSG00000117984.13	CTSD	cathepsin D	protein_coding	1421	2123	2.308
1343	ENST00000357440.6	ENSG00000174669.11	SLC29A2	solute carrier family 29 member 2	protein_coding	1281	2514	2.307
1344	ENST00000423902.6	ENSG00000171316.11	CHD7	chromodomain helicase DNA binding protein 7	protein_coding	741	2821	2.307
1345	ENST00000327026.7	ENSG00000176155.18	CCDC57	coiled-coil domain containing 57	processed_transcript	3441	5031	2.306
1346	ENST00000564440.5	ENSG00000067225.17	PKM	pyruvate kinase M1/2	retained_intron	1	911	2.306
1347	ENST00000275732.5	ENSG00000146830.9	GIGYF1	GRB10 interacting GYF protein 1	protein_coding	5171	6530	2.305
1348	ENST00000538291.5	ENSG00000073060.15	SCARB1	scavenger receptor class B member 1	retained_intron	3611	5131	2.305
1349	ENST00000389378.6	ENSG00000145901.14	TNIP1	TNFAIP3 interacting protein 1	protein_coding	1	191	2.305
1350	ENST00000623024.1	ENSG00000279767.1	AL513523.2		protein_coding	11	151	2.304
1351	ENST00000337304.2	ENSG00000128272.14	ATF4	activating transcription factor 4	protein_coding	1231	2019	2.303
1352	ENST00000472413.5	ENSG00000183426.16	NPIPA1	nuclear pore complex interacting protein family member A1	processed_transcript	2081	2741	2.303
1353	ENST00000467622.2	ENSG00000111229.15	ARPC3	actin related protein 2/3 complex subunit 3	retained_intron	821	1098	2.301
1354	ENST00000359676.9	ENSG00000197183.13	NOL4L	nucleolar protein 4 like	protein_coding	5661	5951	2.301
1355	ENST00000356983.6	ENSG00000160781.15	PAQR6	progestin and adipoQ receptor family member 6	protein_coding	1401	1731	2.299
1356	ENST00000422486.1	ENSG00000229638.1	RPL4P4	ribosomal protein L4 pseudogene 4	processed_pseudogene	1	501	2.298
1357	ENST00000535366.5	ENSG00000111674.8	ENO2	enolase 2	protein_coding	41	271	2.298
1358	ENST00000301015.13	ENSG00000103335.20	PIEZO1	piezo type mechanosensitive ion channel component 1	protein_coding	1	371	2.298
1359	ENST00000314728.9	ENSG00000072134.15	EPN2	epsin 2	protein_coding	621	961	2.297
1360	ENST00000295171.10	ENSG00000163040.14	CCDC74A	coiled-coil domain containing 74A	protein_coding	1261	1543	2.297
1361	ENST00000394936.7	ENSG00000197746.13	PSAP	prosaposin	protein_coding	2161	2872	2.296
1362	ENST00000504520.6	ENSG00000251022.6	THAP9-AS1	THAP9 antisense RNA 1	antisense	1841	2131	2.296
1363	ENST00000356836.10	ENSG00000117411.16	B4GALT2	beta-1,4-galactosyltransferase 2	protein_coding	1741	2111	2.295
1364	ENST00000290607.11	ENSG00000159433.11	STARD9	StAR related lipid transfer domain containing 9	protein_coding	3161	3411	2.294
1365	ENST00000286091.8	ENSG00000155660.10	PDIA4	protein disulfide isomerase family A member 4	protein_coding	181	561	2.292
1366	ENST00000637426.1	ENSG00000283151.1	AL049829.1		protein_coding	871	1451	2.292
1367	ENST00000502784.2	ENSG00000249353.2	NPM1P27	nucleophosmin 1 pseudogene 27	processed_pseudogene	291	781	2.291
1368	ENST00000615901.4	ENSG00000115306.15	SPTBN1	spectrin beta, non-erythrocytic 1	protein_coding	5361	5901	2.291
1369	ENST00000621332.4	ENSG00000275023.4	MLLT6	MLLT6, PHD finger containing	protein_coding	5981	6731	2.291
1370	ENST00000303577.6	ENSG00000169564.6	PCBP1	poly(rC) binding protein 1	protein_coding	961	1750	2.29
1371	ENST00000367742.7	ENSG00000117523.15	PRRC2C	proline rich coiled-coil 2C	protein_coding	1511	2551	2.29
1372	ENST00000538966.5	ENSG00000198753.11	PLXNB3	plexin B3	protein_coding	151	1921	2.29
1373	ENST00000397981.7	ENSG00000076984.17	MAP2K7	mitogen-activated protein kinase kinase 7	protein_coding	3211	3430	2.29
1374	ENST00000441719.5	ENSG00000115548.16	KDM3A	lysine demethylase 3A	nonsense_mediated_decay	1061	1451	2.288
1375	ENST00000534358.5	ENSG00000118058.20	KMT2A	lysine methyltransferase 2A	protein_coding	6711	6921	2.288
1376	ENST00000232375.7	ENSG00000114268.11	PFKFB4	6-phosphofructo-2-kinase/fructose-2,6-biphosphatase 4	protein_coding	3011	3586	2.288
1377	ENST00000454079.5	ENSG00000004534.14	RBM6	RNA binding motif protein 6	nonsense_mediated_decay	101	1661	2.288
1378	ENST00000356663.7	ENSG00000182087.12	TMEM259	transmembrane protein 259	protein_coding	1	351	2.287
1379	ENST00000370275.8	ENSG00000101199.12	ARFGAP1	ADP ribosylation factor GTPase activating protein 1	protein_coding	1421	2021	2.287
1380	ENST00000542587.5	ENSG00000064547.13	LPAR2	lysophosphatidic acid receptor 2	protein_coding	1821	2546	2.287
1381	ENST00000589123.5	ENSG00000141905.17	NFIC	nuclear factor I C	protein_coding	3561	4441	2.286
1382	ENST00000440944.5	ENSG00000160360.11	GPSM1	G protein signaling modulator 1	protein_coding	1991	3633	2.285
1383	ENST00000377034.8	ENSG00000204681.10	GABBR1	gamma-aminobutyric acid type B receptor subunit 1	protein_coding	51	741	2.284
1384	ENST00000255882.10	ENSG00000241973.10	PI4KA	phosphatidylinositol 4-kinase alpha	protein_coding	1	701	2.284
1385	ENST00000399515.2	ENSG00000204253.4	HNRNPCP2	heterogeneous nuclear ribonucleoprotein C pseudogene 2	processed_pseudogene	431	881	2.283
1386	ENST00000336078.8	ENSG00000074657.13	ZNF532	zinc finger protein 532	protein_coding	5771	6181	2.283
1387	ENST00000466377.1	ENSG00000243199.1	RP11-408P14.1		processed_pseudogene	661	851	2.282
1388	ENST00000474114.5	ENSG00000141959.16	PFKL	phosphofructokinase, liver type	retained_intron	4091	4311	2.282
1389	ENST00000262738.7	ENSG00000075275.16	CELSR1	cadherin EGF LAG seven-pass G-type receptor 1	protein_coding	1081	1191	2.281
1390	ENST00000393841.5	ENSG00000112759.16	SLC29A1	solute carrier family 29 member 1 (Augustine blood group)	protein_coding	1841	2485	2.28
1391	ENST00000552461.5	ENSG00000089157.15	RPLP0	ribosomal protein lateral stalk subunit P0	retained_intron	2491	2591	2.28
1392	ENST00000354650.7	ENSG00000010810.17	FYN	FYN proto-oncogene, Src family tyrosine kinase	protein_coding	271	431	2.28
1393	ENST00000587303.5	ENSG00000105426.15	PTPRS	protein tyrosine phosphatase, receptor type S	protein_coding	2581	3631	2.28
1394	ENST00000592873.1	ENSG00000223839.7	FAM95B1	family with sequence similarity 95 member B1	lincRNA	1111	1761	2.28
1395	ENST00000302754.5	ENSG00000171223.5	JUNB	JunB proto-oncogene, AP-1 transcription factor subunit	protein_coding	1461	1811	2.279
1396	ENST00000303562.8	ENSG00000170345.9	FOS	Fos proto-oncogene, AP-1 transcription factor subunit	protein_coding	1561	2071	2.278
1397	ENST00000566568.1	ENSG00000103507.13	BCKDK	branched chain ketoacid dehydrogenase kinase	retained_intron	1161	1631	2.278
1398	ENST00000382252.5	ENSG00000205903.6	ZNF316	zinc finger protein 316	protein_coding	3361	4101	2.277
1399	ENST00000262189.10	ENSG00000055609.17	KMT2C	lysine methyltransferase 2C	protein_coding	7511	9351	2.276
1400	ENST00000489369.5	ENSG00000107104.18	KANK1	KN motif and ankyrin repeat domains 1	processed_transcript	2181	2841	2.276
1401	ENST00000536349.5	ENSG00000177239.14	MAN1B1	mannosidase alpha class 1B member 1	retained_intron	2491	2701	2.276
1402	ENST00000423828.5	ENSG00000139644.12	TMBIM6	transmembrane BAX inhibitor motif containing 6	protein_coding	1171	1431	2.275
1403	ENST00000573034.7	ENSG00000266028.7	SRGAP2	SLIT-ROBO Rho GTPase activating protein 2	protein_coding	5781	6161	2.275
1404	ENST00000441493.6	ENSG00000243156.7	MICAL3	microtubule associated monooxygenase, calponin and LIM domain containing 3	protein_coding	3251	3451	2.274
1405	ENST00000318560.5	ENSG00000097007.17	ABL1	ABL proto-oncogene 1, non-receptor tyrosine kinase	protein_coding	2931	4651	2.273
1406	ENST00000261497.8	ENSG00000124422.11	USP22	ubiquitin specific peptidase 22	protein_coding	1831	2381	2.273
1407	ENST00000259241.6	ENSG00000136720.6	HS6ST1	heparan sulfate 6-O-sulfotransferase 1	protein_coding	1131	1461	2.27
1408	ENST00000425690.7	ENSG00000073008.14	PVR	poliovirus receptor	protein_coding	1511	3325	2.269
1409	ENST00000633719.1	ENSG00000282458.1	WASH5P	WAS protein family homolog 5 pseudogene	retained_intron	1011	1261	2.268
1410	ENST00000489895.5	ENSG00000010322.15	NISCH	nischarin	retained_intron	2061	2571	2.265
1411	ENST00000308508.5	ENSG00000173546.7	CSPG4	chondroitin sulfate proteoglycan 4	protein_coding	321	2381	2.264
1412	ENST00000425690.7	ENSG00000073008.14	PVR	poliovirus receptor	protein_coding	1481	3325	2.263
1413	ENST00000229405.8	ENSG00000065029.14	ZNF76	zinc finger protein 76	nonsense_mediated_decay	4011	4341	2.263
1414	ENST00000374695.7	ENSG00000142798.17	HSPG2	heparan sulfate proteoglycan 2	protein_coding	11911	12061	2.263
1415	ENST00000374825.8	ENSG00000204256.12	BRD2	bromodomain containing 2	protein_coding	4031	4641	2.263
1416	ENST00000615301.4	ENSG00000187164.18	SHTN1	shootin 1	protein_coding	1881	2071	2.261
1417	ENST00000489369.5	ENSG00000107104.18	KANK1	KN motif and ankyrin repeat domains 1	processed_transcript	4321	5071	2.258
1418	ENST00000534336.1	ENSG00000251562.7	MALAT1	metastasis associated lung adenocarcinoma transcript 1	lincRNA	6061	6921	2.258
1419	ENST00000367742.7	ENSG00000117523.15	PRRC2C	proline rich coiled-coil 2C	protein_coding	3301	4971	2.257
1420	ENST00000361298.8	ENSG00000166681.13	BEX3	brain expressed X-linked 3	protein_coding	611	921	2.255
1421	ENST00000452825.7	ENSG00000126012.11	KDM5C	lysine demethylase 5C	protein_coding	3671	4221	2.255
1422	ENST00000519449.5	ENSG00000034677.12	RNF19A	ring finger protein 19A, RBR E3 ubiquitin protein ligase	protein_coding	471	1031	2.254
1423	ENST00000498103.1	ENSG00000212664.5	RP11-592N21.1		processed_pseudogene	1	555	2.253
1424	ENST00000404933.6	ENSG00000102172.15	SMS	spermine synthase	protein_coding	1571	1837	2.253
1425	ENST00000298556.7	ENSG00000165704.14	HPRT1	hypoxanthine phosphoribosyltransferase 1	protein_coding	1191	1407	2.252
1426	ENST00000407315.5	ENSG00000176946.11	THAP4	THAP domain containing 4	protein_coding	851	1111	2.252
1427	ENST00000377891.6	ENSG00000168003.16	SLC3A2	solute carrier family 3 member 2	protein_coding	2021	2222	2.252
1428	ENST00000262304.8	ENSG00000008710.18	PKD1	polycystin 1, transient receptor potential channel interacting	protein_coding	2431	2941	2.251
1429	ENST00000392432.6	ENSG00000145014.17	TMEM44	transmembrane protein 44	protein_coding	1631	2490	2.251
1430	ENST00000307808.10	ENSG00000172493.20	AFF1	AF4/FMR2 family member 1	protein_coding	4081	4531	2.25
1431	ENST00000582730.6	ENSG00000136450.12	SRSF1	serine and arginine rich splicing factor 1	protein_coding	2511	3061	2.25
1432	ENST00000400822.7	ENSG00000130396.20	MLLT4		protein_coding	3641	6571	2.247
1433	ENST00000480614.1	ENSG00000112715.20	VEGFA	vascular endothelial growth factor A	retained_intron	7471	8311	2.247
1434	ENST00000418756.5	ENSG00000127957.16	PMS2P3	PMS1 homolog 2, mismatch repair system component pseudogene 3	processed_transcript	141	311	2.247
1435	ENST00000321892.8	ENSG00000171634.16	BPTF	bromodomain PHD finger transcription factor	protein_coding	731	1511	2.245
1436	ENST00000534164.5	ENSG00000183458.13	RP11-958N24.1		transcribed_unprocessed_pseudogene	2331	3041	2.244
1437	ENST00000534336.1	ENSG00000251562.7	MALAT1	metastasis associated lung adenocarcinoma transcript 1	lincRNA	6061	6921	2.244
1438	ENST00000546361.6	ENSG00000085872.14	CHERP	calcium homeostasis endoplasmic reticulum protein	protein_coding	2631	3121	2.243
1439	ENST00000259953.8	ENSG00000137404.14	NRM	nurim	protein_coding	1171	1321	2.243
1440	ENST00000289816.9	ENSG00000158805.11	ZNF276	zinc finger protein 276	protein_coding	3791	4481	2.242
1441	ENST00000573034.7	ENSG00000266028.7	SRGAP2	SLIT-ROBO Rho GTPase activating protein 2	protein_coding	5401	5671	2.242
1442	ENST00000393758.6	ENSG00000067840.12	PDZD4	PDZ domain containing 4	protein_coding	3021	3763	2.241
1443	ENST00000323249.7	ENSG00000131188.11	PRR7	proline rich 7, synaptic	protein_coding	1091	1480	2.241
1444	ENST00000545875.3	ENSG00000283396.1	AC127070.1		protein_coding	511	831	2.241
1445	ENST00000458669.1	ENSG00000244257.5	PKD1P1	polycystin 1, transient receptor potential channel interacting pseudogene 1	unprocessed_pseudogene	2161	2891	2.24
1446	ENST00000425707.7	ENSG00000131759.17	RARA	retinoic acid receptor alpha	protein_coding	1121	2331	2.238
1447	ENST00000409587.5	ENSG00000105223.19	PLD3	phospholipase D family member 3	protein_coding	801	2180	2.237
1448	ENST00000436978.5	ENSG00000163629.12	PTPN13	protein tyrosine phosphatase, non-receptor type 13	protein_coding	4351	4521	2.237
1449	ENST00000221980.4	ENSG00000105376.4	ICAM5	intercellular adhesion molecule 5	protein_coding	411	1001	2.236
1450	ENST00000255613.7	ENSG00000133247.13	KMT5C	lysine methyltransferase 5C	protein_coding	1191	2308	2.236
1451	ENST00000462494.5	ENSG00000075624.13	ACTB	actin beta	retained_intron	1071	2245	2.236
1452	ENST00000243077.7	ENSG00000123384.13	LRP1	LDL receptor related protein 1	protein_coding	4361	4531	2.236
1453	ENST00000311117.7	ENSG00000005483.20	KMT2E	lysine methyltransferase 2E	protein_coding	4901	5611	2.235
1454	ENST00000370526.3	ENSG00000182195.7	LDOC1	LDOC1, regulator of NFKB signaling	protein_coding	511	1381	2.235
1455	ENST00000539097.2	ENSG00000100644.16	HIF1A	hypoxia inducible factor 1 subunit alpha	protein_coding	2871	3011	2.235
1456	ENST00000355527.7	ENSG00000172893.15	DHCR7	7-dehydrocholesterol reductase	protein_coding	2041	2666	2.235
1457	ENST00000407690.5	ENSG00000100109.16	TFIP11	tuftelin interacting protein 11	protein_coding	2721	3241	2.234
1458	ENST00000421602.6	ENSG00000103034.14	NDRG4	NDRG family member 4	retained_intron	4511	5116	2.233
1459	ENST00000337526.10	ENSG00000115310.17	RTN4	reticulon 4	protein_coding	3791	4311	2.232
1460	ENST00000359947.8	ENSG00000142949.16	PTPRF	protein tyrosine phosphatase, receptor type F	protein_coding	1061	1631	2.232
1461	ENST00000461686.5	ENSG00000160200.17	CBS	cystathionine-beta-synthase	retained_intron	1851	2656	2.231
1462	ENST00000348225.6	ENSG00000105894.11	PTN	pleiotrophin	protein_coding	791	1614	2.23
1463	ENST00000217315.9	ENSG00000101337.15	TM9SF4	transmembrane 9 superfamily member 4	protein_coding	3431	4032	2.23
1464	ENST00000252804.8	ENSG00000130508.10	PXDN	peroxidasin	protein_coding	4351	5041	2.229
1465	ENST00000357802.6	ENSG00000182841.12	RRP7BP	ribosomal RNA processing 7 homolog B, pseudogene	processed_transcript	501	821	2.228
1466	ENST00000382361.7	ENSG00000075618.17	FSCN1	fascin actin-bundling protein 1	protein_coding	1431	2777	2.228
1467	ENST00000496007.5	ENSG00000221978.11	CCNL2	cyclin L2	retained_intron	2131	2511	2.228
1468	ENST00000265896.9	ENSG00000104549.11	SQLE	squalene epoxidase	protein_coding	2141	2921	2.227
1469	ENST00000422377.5	ENSG00000009413.15	REV3L	REV3 like, DNA directed polymerase zeta catalytic subunit	nonsense_mediated_decay	2671	6801	2.227
1470	ENST00000368223.3	ENSG00000132688.10	NES	nestin	protein_coding	4711	5181	2.226
1471	ENST00000399537.8	ENSG00000182095.14	TNRC18	trinucleotide repeat containing 18	protein_coding	7501	8421	2.226
1472	ENST00000425707.7	ENSG00000131759.17	RARA	retinoic acid receptor alpha	protein_coding	1121	2371	2.226
1473	ENST00000055077.7	ENSG00000049541.10	RFC2	replication factor C subunit 2	protein_coding	1111	1611	2.226
1474	ENST00000392865.5	ENSG00000148908.14	RGS10	regulator of G protein signaling 10	protein_coding	521	811	2.225
1475	ENST00000528173.5	ENSG00000149091.15	DGKZ	diacylglycerol kinase zeta	retained_intron	5031	5737	2.225
1476	ENST00000301015.13	ENSG00000103335.20	PIEZO1	piezo type mechanosensitive ion channel component 1	protein_coding	7751	8072	2.224
1477	ENST00000508784.5	ENSG00000151612.15	ZNF827	zinc finger protein 827	protein_coding	3711	4821	2.224
1478	ENST00000497897.5	ENSG00000106077.18	ABHD11	abhydrolase domain containing 11	retained_intron	1041	1562	2.222
1479	ENST00000322810.8	ENSG00000178209.14	PLEC	plectin	protein_coding	3621	4201	2.221
1480	ENST00000396634.5	ENSG00000206503.11	HLA-A	major histocompatibility complex, class I, A	protein_coding	1001	1868	2.221
1481	ENST00000367800.8	ENSG00000135541.20	AHI1	Abelson helper integration site 1	protein_coding	581	1321	2.221
1482	ENST00000291442.3	ENSG00000160113.5	NR2F6	nuclear receptor subfamily 2 group F member 6	protein_coding	1921	2301	2.221
1483	ENST00000323848.13	ENSG00000133226.16	SRRM1	serine and arginine repetitive matrix 1	protein_coding	211	1031	2.22
1484	ENST00000273153.9	ENSG00000144655.14	CSRNP1	cysteine and serine rich nuclear protein 1	protein_coding	1701	3071	2.22
1485	ENST00000605844.5	ENSG00000270647.5	TAF15	TATA-box binding protein associated factor 15	protein_coding	1071	2191	2.219
1486	ENST00000355972.8	ENSG00000101040.19	ZMYND8	zinc finger MYND-type containing 8	protein_coding	2091	2831	2.218
1487	ENST00000595618.5	ENSG00000099331.13	MYO9B	myosin IXB	protein_coding	1	571	2.217
1488	ENST00000548989.5	ENSG00000182809.10	CRIP2	cysteine rich protein 2	processed_transcript	1	451	2.217
1489	ENST00000527982.1	ENSG00000185627.17	PSMD13	proteasome 26S subunit, non-ATPase 13	retained_intron	1361	2200	2.216
1490	ENST00000618298.5	ENSG00000283277.1	FBXO31	F-box protein 31	protein_coding	581	811	2.216
1491	ENST00000336596.6	ENSG00000044524.10	EPHA3	EPH receptor A3	protein_coding	2941	3561	2.215
1492	ENST00000216019.11	ENSG00000100201.19	DDX17	DEAD-box helicase 17	retained_intron	4221	6351	2.214
1493	ENST00000326648.4	ENSG00000180357.9	ZNF609	zinc finger protein 609	protein_coding	4481	4591	2.214
1494	ENST00000467329.5	ENSG00000117360.12	PRPF3	pre-mRNA processing factor 3	processed_transcript	2441	2595	2.213
1495	ENST00000268989.7	ENSG00000141258.12	SGSM2	small G protein signaling modulator 2	protein_coding	4341	4863	2.212
1496	ENST00000343516.7	ENSG00000167971.15	CASKIN1	CASK interacting protein 1	protein_coding	2881	3461	2.212
1497	ENST00000538291.5	ENSG00000073060.15	SCARB1	scavenger receptor class B member 1	retained_intron	3611	5131	2.207
1498	ENST00000534358.5	ENSG00000118058.20	KMT2A	lysine methyltransferase 2A	protein_coding	8461	8611	2.207
1499	ENST00000542802.7	ENSG00000055483.19	USP36	ubiquitin specific peptidase 36	protein_coding	2841	3141	2.207
1500	ENST00000263377.6	ENSG00000141867.17	BRD4	bromodomain containing 4	protein_coding	4161	4481	2.207
1501	ENST00000223398.10	ENSG00000106665.15	CLIP2	CAP-Gly domain containing linker protein 2	protein_coding	3441	4601	2.206
1502	ENST00000395270.5	ENSG00000196313.11	POM121	POM121 transmembrane nucleoporin	protein_coding	6231	6931	2.205
1503	ENST00000278559.7	ENSG00000149260.15	CAPN5	calpain 5	protein_coding	1971	4397	2.203
1504	ENST00000538291.5	ENSG00000073060.15	SCARB1	scavenger receptor class B member 1	retained_intron	5241	5527	2.202
1505	ENST00000537253.5	ENSG00000124789.11	NUP153	nucleoporin 153	protein_coding	2421	3021	2.202
1506	ENST00000558402.5	ENSG00000034053.14	APBA2	amyloid beta precursor protein binding family A member 2	protein_coding	2781	3501	2.202
1507	ENST00000222008.10	ENSG00000105404.10	RABAC1	Rab acceptor 1	protein_coding	331	821	2.201
1508	ENST00000275732.5	ENSG00000146830.9	GIGYF1	GRB10 interacting GYF protein 1	protein_coding	4831	6530	2.201
1509	ENST00000398242.2	ENSG00000215270.3	LA16c-60H5.7		processed_pseudogene	1	721	2.201
1510	ENST00000341657.8	ENSG00000185722.16	ANKFY1	ankyrin repeat and FYVE domain containing 1	protein_coding	3101	3901	2.201
1511	ENST00000367558.5	ENSG00000143333.6	RGS16	regulator of G protein signaling 16	protein_coding	781	1231	2.201
1512	ENST00000397167.5	ENSG00000198879.11	SFMBT2	Scm like with four mbt domains 2	protein_coding	5991	6591	2.2
1513	ENST00000361866.7	ENSG00000142156.14	COL6A1	collagen type VI alpha 1 chain	protein_coding	841	2051	2.197
1514	ENST00000533871.6	ENSG00000080854.14	IGSF9B	immunoglobulin superfamily member 9B	protein_coding	2661	5050	2.196
1515	ENST00000375780.6	ENSG00000213719.8	CLIC1	chloride intracellular channel 1	protein_coding	1301	1560	2.196
1516	ENST00000456754.6	ENSG00000102265.11	TIMP1	TIMP metallopeptidase inhibitor 1	protein_coding	741	861	2.196
1517	ENST00000307961.10	ENSG00000174444.14	RPL4	ribosomal protein L4	protein_coding	1311	1551	2.194
1518	ENST00000525846.6	ENSG00000205746.9	RP11-1212A22.1		transcribed_unprocessed_pseudogene	4661	4891	2.193
1519	ENST00000271332.3	ENSG00000143126.7	CELSR2	cadherin EGF LAG seven-pass G-type receptor 2	protein_coding	1661	2021	2.192
1520	ENST00000380262.7	ENSG00000170037.13	CNTROB	centrobin, centriole duplication and spindle assembly protein	protein_coding	1	1041	2.192
1521	ENST00000473125.5	ENSG00000175265.17	GOLGA8A	golgin A8 family member A	retained_intron	3881	5561	2.191
1522	ENST00000624691.3	ENSG00000274276.4	CBSL	cystathionine-beta-synthase like	retained_intron	1851	2656	2.191
1523	ENST00000295321.8	ENSG00000163166.14	IWS1	IWS1, SUPT6H interacting protein	protein_coding	2731	2958	2.191
1524	ENST00000252744.5	ENSG00000130449.5	ZSWIM6	zinc finger SWIM-type containing 6	protein_coding	3151	3891	2.19
1525	ENST00000506955.5	ENSG00000146067.15	FAM193B	family with sequence similarity 193 member B	nonsense_mediated_decay	1	701	2.189
1526	ENST00000292377.3	ENSG00000213420.7	GPC2	glypican 2	protein_coding	1781	2532	2.189
1527	ENST00000243776.10	ENSG00000123989.13	CHPF	chondroitin polymerizing factor	protein_coding	1431	3013	2.188
1528	ENST00000464920.1	ENSG00000074800.13	ENO1	enolase 1	retained_intron	2011	2266	2.188
1529	ENST00000281043.3	ENSG00000134323.10	MYCN	MYCN proto-oncogene, bHLH transcription factor	protein_coding	371	1021	2.187
1530	ENST00000335972.10	ENSG00000130985.16	UBA1	ubiquitin like modifier activating enzyme 1	protein_coding	1	731	2.187
1531	ENST00000459625.5	ENSG00000061273.17	HDAC7	histone deacetylase 7	retained_intron	5341	5841	2.187
1532	ENST00000418300.1	ENSG00000242590.1	RP11-54O7.14		sense_intronic	1	402	2.186
1533	ENST00000429829.5	ENSG00000229807.10	XIST	X inactive specific transcript	lincRNA	2811	3111	2.185
1534	ENST00000322723.8	ENSG00000115053.15	NCL	nucleolin	protein_coding	2091	2771	2.184
1535	ENST00000323848.13	ENSG00000133226.16	SRRM1	serine and arginine repetitive matrix 1	protein_coding	3171	4011	2.184
1536	ENST00000223095.4	ENSG00000106366.8	SERPINE1	serpin family E member 1	protein_coding	1281	1891	2.184
1537	ENST00000249504.6	ENSG00000128713.12	HOXD11	homeobox D11	protein_coding	641	1533	2.183
1538	ENST00000492809.5	ENSG00000090097.20	PCBP4	poly(rC) binding protein 4	retained_intron	2371	2599	2.183
1539	ENST00000542123.5	ENSG00000213782.7	DDX47	DEAD-box helicase 47	retained_intron	2091	2689	2.182
1540	ENST00000368223.3	ENSG00000132688.10	NES	nestin	protein_coding	3801	4621	2.181
1541	ENST00000623414.1	ENSG00000279569.1	RP11-394B2.1		TEC	781	2031	2.181
1542	ENST00000593731.1	ENSG00000268173.2	AC007192.4		nonsense_mediated_decay	4931	5142	2.181
1543	ENST00000392246.6	ENSG00000116030.16	SUMO1	small ubiquitin-like modifier 1	protein_coding	651	1091	2.18
1544	ENST00000547009.1	ENSG00000257509.1	RP11-762I7.4		sense_intronic	1	201	2.179
1545	ENST00000399577.9	ENSG00000102858.12	MGRN1	mahogunin ring finger 1	protein_coding	4291	4921	2.179
1546	ENST00000597731.1	ENSG00000104824.16	HNRNPL	heterogeneous nuclear ribonucleoprotein L	retained_intron	2731	3094	2.179
1547	ENST00000421745.6	ENSG00000115760.13	BIRC6	baculoviral IAP repeat containing 6	protein_coding	1621	3081	2.178
1548	ENST00000407418.7	ENSG00000183741.11	CBX6	chromobox 6	protein_coding	441	651	2.177
1549	ENST00000278426.7	ENSG00000149150.8	SLC43A1	solute carrier family 43 member 1	protein_coding	1941	2598	2.177
1550	ENST00000535264.5	ENSG00000113593.11	PPWD1	peptidylprolyl isomerase domain and WD repeat containing 1	protein_coding	701	1071	2.176
1551	ENST00000297185.7	ENSG00000113013.12	HSPA9	heat shock protein family A (Hsp70) member 9	protein_coding	2121	2381	2.175
1552	ENST00000446231.6	ENSG00000157106.16	SMG1	SMG1, nonsense mediated mRNA decay associated PI3K related kinase	protein_coding	15961	16071	2.175
1553	ENST00000474026.5	ENSG00000162909.17	CAPN2	calpain 2	processed_transcript	121	291	2.175
1554	ENST00000414790.5	ENSG00000130600.16	H19	H19, imprinted maternally expressed transcript	lincRNA	1	1371	2.174
1555	ENST00000370298.8	ENSG00000143033.17	MTF2	metal response element binding transcription factor 2	protein_coding	3921	4101	2.174
1556	ENST00000315571.5	ENSG00000179241.12	LDLRAD3	low density lipoprotein receptor class A domain containing 3	protein_coding	831	1131	2.172
1557	ENST00000543572.6	ENSG00000255819.7	KLRC4-KLRK1	KLRC4-KLRK1 readthrough	nonsense_mediated_decay	761	1750	2.171
1558	ENST00000296755.11	ENSG00000131711.14	MAP1B	microtubule associated protein 1B	protein_coding	11751	12036	2.171
1559	ENST00000282388.3	ENSG00000152518.7	ZFP36L2	ZFP36 ring finger protein like 2	protein_coding	1471	2311	2.169
1560	ENST00000358794.9	ENSG00000168439.16	STIP1	stress induced phosphoprotein 1	protein_coding	2531	2743	2.169
1561	ENST00000532219.5	ENSG00000254996.5	ANKHD1-EIF4EBP3	ANKHD1-EIF4EBP3 readthrough	protein_coding	4271	6481	2.168
1562	ENST00000257879.10	ENSG00000135424.15	ITGA7	integrin subunit alpha 7	protein_coding	3461	4120	2.166
1563	ENST00000429829.5	ENSG00000229807.10	XIST	X inactive specific transcript	lincRNA	16481	17711	2.166
1564	ENST00000382456.7	ENSG00000161203.13	AP2M1	adaptor related protein complex 2 subunit mu 1	protein_coding	1971	2091	2.166
1565	ENST00000557932.5	ENSG00000185596.16	WASH3P	WAS protein family homolog 3 pseudogene	processed_transcript	1541	1679	2.163
1566	ENST00000298229.6	ENSG00000165458.13	INPPL1	inositol polyphosphate phosphatase like 1	protein_coding	3011	4733	2.161
1567	ENST00000356994.6	ENSG00000180900.17	SCRIB	scribbled planar cell polarity protein	protein_coding	1931	2091	2.16
1568	ENST00000458669.1	ENSG00000244257.5	PKD1P1	polycystin 1, transient receptor potential channel interacting pseudogene 1	unprocessed_pseudogene	4651	5611	2.159
1569	ENST00000337304.2	ENSG00000128272.14	ATF4	activating transcription factor 4	protein_coding	1231	2019	2.155
1570	ENST00000247461.8	ENSG00000127022.14	CANX	calnexin	protein_coding	3361	4260	2.154
1571	ENST00000402198.5	ENSG00000168137.15	SETD5	SET domain containing 5	protein_coding	3031	3781	2.154
1572	ENST00000463233.1	ENSG00000170638.9	TRABD	TraB domain containing	retained_intron	1351	2404	2.154
1573	ENST00000334554.11	ENSG00000099904.15	ZDHHC8	zinc finger DHHC-type containing 8	protein_coding	2161	3851	2.152
1574	ENST00000627543.2	ENSG00000106976.20	DNM1	dynamin 1	protein_coding	2311	2641	2.151
1575	ENST00000250111.8	ENSG00000129244.8	ATP1B2	ATPase Na+/K+ transporting subunit beta 2	protein_coding	1611	3153	2.15
1576	ENST00000256255.10	ENSG00000133872.13	SARAF	store-operated calcium entry associated regulatory factor	protein_coding	471	821	2.15
1577	ENST00000346178.8	ENSG00000089597.16	GANAB	glucosidase II alpha subunit	protein_coding	2661	3906	2.149
1578	ENST00000361297.6	ENSG00000086015.20	MAST2	microtubule associated serine/threonine kinase 2	protein_coding	3151	5738	2.149
1579	ENST00000463792.5	ENSG00000163516.13	ANKZF1	ankyrin repeat and zinc finger domain containing 1	retained_intron	1301	2171	2.148
1580	ENST00000571702.1	ENSG00000263266.2	RPS7P1	ribosomal protein S7 pseudogene 1	processed_pseudogene	101	585	2.148
1581	ENST00000338779.10	ENSG00000132613.14	MTSS1L	MTSS1L, I-BAR domain containing	protein_coding	2451	4992	2.147
1582	ENST00000287936.8	ENSG00000113161.15	HMGCR	3-hydroxy-3-methylglutaryl-CoA reductase	protein_coding	4051	4561	2.145
1583	ENST00000326648.4	ENSG00000180357.9	ZNF609	zinc finger protein 609	protein_coding	2241	2341	2.145
1584	ENST00000266058.8	ENSG00000187122.16	SLIT1	slit guidance ligand 1	protein_coding	6751	7925	2.144
1585	ENST00000264039.6	ENSG00000063660.8	GPC1	glypican 1	protein_coding	1731	2741	2.14
1586	ENST00000343916.7	ENSG00000092758.15	COL9A3	collagen type IX alpha 3 chain	protein_coding	1	411	2.14
1587	ENST00000491934.2	ENSG00000269926.1	RP11-442H21.2		antisense	291	731	2.14
1588	ENST00000503548.1	ENSG00000163945.15	UVSSA	UV stimulated scaffold protein A	nonsense_mediated_decay	2681	3231	2.14
1589	ENST00000424354.5	ENSG00000198911.11	SREBF2	sterol regulatory element binding transcription factor 2	nonsense_mediated_decay	4161	5699	2.137
1590	ENST00000532219.5	ENSG00000254996.5	ANKHD1-EIF4EBP3	ANKHD1-EIF4EBP3 readthrough	protein_coding	4671	6481	2.137
1591	ENST00000446231.6	ENSG00000157106.16	SMG1	SMG1, nonsense mediated mRNA decay associated PI3K related kinase	protein_coding	9611	9831	2.137
1592	ENST00000388712.7	ENSG00000135052.16	GOLM1	golgi membrane protein 1	protein_coding	2851	3046	2.137
1593	ENST00000396097.5	ENSG00000134324.11	LPIN1	lipin 1	protein_coding	3231	3351	2.135
1594	ENST00000616611.1	ENSG00000277156.1	RP11-496I2.5		processed_pseudogene	1	721	2.134
1595	ENST00000538336.5	ENSG00000122642.10	FKBP9	FK506 binding protein 9	protein_coding	1581	2471	2.133
1596	ENST00000539097.2	ENSG00000100644.16	HIF1A	hypoxia inducible factor 1 subunit alpha	protein_coding	2251	2431	2.132
1597	ENST00000340748.8	ENSG00000130816.14	DNMT1	DNA methyltransferase 1	protein_coding	5071	5408	2.132
1598	ENST00000588649.6	ENSG00000099821.13	POLRMT	RNA polymerase mitochondrial	protein_coding	541	751	2.132
1599	ENST00000252575.10	ENSG00000130287.13	NCAN	neurocan	protein_coding	3861	4511	2.13
1600	ENST00000591806.5	ENSG00000160953.15	MUM1	melanoma associated antigen (mutated) 1	protein_coding	3011	3971	2.13
1601	ENST00000215574.8	ENSG00000099804.8	CDC34	cell division cycle 34	protein_coding	831	1471	2.13
1602	ENST00000447718.1	ENSG00000232472.1	EEF1B2P3	eukaryotic translation elongation factor 1 beta 2 pseudogene 3	processed_pseudogene	241	661	2.129
1603	ENST00000592873.1	ENSG00000223839.7	FAM95B1	family with sequence similarity 95 member B1	lincRNA	1831	2211	2.129
1604	ENST00000608443.5	ENSG00000105701.15	FKBP8	FK506 binding protein 8	protein_coding	41	641	2.129
1605	ENST00000275732.5	ENSG00000146830.9	GIGYF1	GRB10 interacting GYF protein 1	protein_coding	4451	5551	2.128
1606	ENST00000334828.5	ENSG00000171314.8	PGAM1	phosphoglycerate mutase 1	protein_coding	1641	1830	2.128
1607	ENST00000589083.5	ENSG00000104915.14	STX10	syntaxin 10	protein_coding	881	1111	2.127
1608	ENST00000233143.5	ENSG00000034510.5	TMSB10	thymosin beta 10	protein_coding	301	496	2.126
1609	ENST00000530028.2	ENSG00000255302.4	EID1	EP300 interacting inhibitor of differentiation 1	protein_coding	911	1131	2.126
1610	ENST00000613780.4	ENSG00000225783.6	MIAT	myocardial infarction associated transcript	lincRNA	9701	10121	2.125
1611	ENST00000420124.2	ENSG00000272333.5	KMT2B	lysine methyltransferase 2B	protein_coding	441	1231	2.125
1612	ENST00000435036.6	ENSG00000182979.17	MTA1	metastasis associated 1	protein_coding	1171	1561	2.124
1613	ENST00000490044.5	ENSG00000147140.15	NONO	non-POU domain containing octamer binding	processed_transcript	2061	2671	2.124
1614	ENST00000230771.7	ENSG00000112855.14	HARS2	histidyl-tRNA synthetase 2, mitochondrial	protein_coding	1661	2483	2.123
1615	ENST00000360564.5	ENSG00000198598.6	MMP17	matrix metallopeptidase 17	protein_coding	1	451	2.123
1616	ENST00000274853.7	ENSG00000146112.11	PPP1R18	protein phosphatase 1 regulatory subunit 18	protein_coding	2301	2401	2.122
1617	ENST00000325680.11	ENSG00000119596.17	YLPM1	YLP motif containing 1	protein_coding	2101	2461	2.122
1618	ENST00000405201.5	ENSG00000196498.13	NCOR2	nuclear receptor corepressor 2	protein_coding	1801	2241	2.12
1619	ENST00000557925.1	ENSG00000090661.11	CERS4	ceramide synthase 4	retained_intron	2061	2401	2.12
1620	ENST00000268802.9	ENSG00000141101.12	NOB1	NIN1 (RPN12) binding protein 1 homolog	protein_coding	1261	1734	2.119
1621	ENST00000249501.4	ENSG00000128710.5	HOXD10	homeobox D10	protein_coding	1141	1989	2.118
1622	ENST00000497209.5	ENSG00000101187.15	SLCO4A1	solute carrier organic anion transporter family member 4A1	nonsense_mediated_decay	2181	3092	2.118
1623	ENST00000269321.11	ENSG00000141522.11	ARHGDIA	Rho GDP dissociation inhibitor alpha	protein_coding	1511	1906	2.117
1624	ENST00000367742.7	ENSG00000117523.15	PRRC2C	proline rich coiled-coil 2C	protein_coding	3301	4961	2.117
1625	ENST00000396432.6	ENSG00000107863.17	ARHGAP21	Rho GTPase activating protein 21	protein_coding	1181	2761	2.117
1626	ENST00000262738.7	ENSG00000075275.16	CELSR1	cadherin EGF LAG seven-pass G-type receptor 1	protein_coding	471	721	2.117
1627	ENST00000301740.12	ENSG00000167978.16	SRRM2	serine/arginine repetitive matrix 2	protein_coding	3451	4981	2.116
1628	ENST00000348225.6	ENSG00000105894.11	PTN	pleiotrophin	protein_coding	851	1614	2.116
1629	ENST00000428826.6	ENSG00000108799.12	EZH1	enhancer of zeste 1 polycomb repressive complex 2 subunit	protein_coding	4521	4623	2.115
1630	ENST00000475622.5	ENSG00000153395.9	LPCAT1	lysophosphatidylcholine acyltransferase 1	nonsense_mediated_decay	1381	2121	2.115
1631	ENST00000296930.9	ENSG00000181163.13	NPM1	nucleophosmin 1	protein_coding	591	1581	2.113
1632	ENST00000322810.8	ENSG00000178209.14	PLEC	plectin	protein_coding	13731	15249	2.113
1633	ENST00000263246.7	ENSG00000100266.18	PACSIN2	protein kinase C and casein kinase substrate in neurons 2	protein_coding	1401	2741	2.112
1634	ENST00000392222.6	ENSG00000114942.13	EEF1B2	eukaryotic translation elongation factor 1 beta 2	protein_coding	531	1098	2.112
1635	ENST00000396634.5	ENSG00000206503.11	HLA-A	major histocompatibility complex, class I, A	protein_coding	61	491	2.112
1636	ENST00000507166.5	ENSG00000282278.1	RP11-231C18.3		protein_coding	1961	2550	2.112
1637	ENST00000300527.8	ENSG00000142173.14	COL6A2	collagen type VI alpha 2 chain	protein_coding	741	1591	2.11
1638	ENST00000398319.6	ENSG00000099991.17	CABIN1	calcineurin binding protein 1	protein_coding	6231	7480	2.11
1639	ENST00000554684.5	ENSG00000100796.17	PPP4R3A	protein phosphatase 4 regulatory subunit 3A	protein_coding	1	351	2.11
1640	ENST00000489369.5	ENSG00000107104.18	KANK1	KN motif and ankyrin repeat domains 1	processed_transcript	4271	5071	2.109
1641	ENST00000375651.6	ENSG00000204389.9	HSPA1A	heat shock protein family A (Hsp70) member 1A	protein_coding	1331	2301	2.108
1642	ENST00000567120.5	ENSG00000161999.11	JMJD8	jumonji domain containing 8	retained_intron	1131	1501	2.107
1643	ENST00000300896.8	ENSG00000170832.12	USP32	ubiquitin specific peptidase 32	protein_coding	4131	5171	2.106
1644	ENST00000467020.5	ENSG00000198755.10	RPL10A	ribosomal protein L10a	processed_transcript	731	931	2.105
1645	ENST00000542802.7	ENSG00000055483.19	USP36	ubiquitin specific peptidase 36	protein_coding	4861	5011	2.105
1646	ENST00000344849.4	ENSG00000106991.13	ENG	endoglin	protein_coding	2161	3059	2.105
1647	ENST00000399613.1	ENSG00000152520.13	PAN3	poly(A) specific ribonuclease subunit PAN3	protein_coding	1841	2541	2.104
1648	ENST00000436978.5	ENSG00000163629.12	PTPN13	protein tyrosine phosphatase, non-receptor type 13	protein_coding	141	641	2.104
1649	ENST00000367156.7	ENSG00000162873.14	KLHDC8A	kelch domain containing 8A	protein_coding	2861	3177	2.104
1650	ENST00000376389.7	ENSG00000137312.14	FLOT1	flotillin 1	protein_coding	1	241	2.102
1651	ENST00000377604.7	ENSG00000182872.15	RBM10	RNA binding motif protein 10	protein_coding	3381	3747	2.102
1652	ENST00000360184.8	ENSG00000197102.10	DYNC1H1	dynein cytoplasmic 1 heavy chain 1	protein_coding	2591	2771	2.101
1653	ENST00000614484.4	ENSG00000087087.18	SRRT	serrate, RNA effector molecule	protein_coding	941	1691	2.1
1654	ENST00000576629.5	ENSG00000238083.7	LRRC37A2	leucine rich repeat containing 37 member A2	protein_coding	4351	4751	2.1
1655	ENST00000253122.9	ENSG00000130821.15	SLC6A8	solute carrier family 6 member 8	protein_coding	351	791	2.099
1656	ENST00000301740.12	ENSG00000167978.16	SRRM2	serine/arginine repetitive matrix 2	protein_coding	181	981	2.099
1657	ENST00000357311.7	ENSG00000135250.16	SRPK2	SRSF protein kinase 2	protein_coding	2031	2631	2.099
1658	ENST00000295992.7	ENSG00000163710.7	PCOLCE2	procollagen C-endopeptidase enhancer 2	protein_coding	1401	1851	2.098
1659	ENST00000519278.5	ENSG00000104419.14	NDRG1	N-myc downstream regulated 1	retained_intron	71	451	2.097
1660	ENST00000523775.1	ENSG00000253851.1	RP11-318M2.3		antisense	41	311	2.097
1661	ENST00000396884.6	ENSG00000100146.16	SOX10	SRY-box 10	protein_coding	961	1571	2.095
1662	ENST00000615331.4	ENSG00000272391.5	POM121C	POM121 transmembrane nucleoporin C	protein_coding	3721	4371	2.094
1663	ENST00000286523.9	ENSG00000156030.13	ELMSAN1	ELM2 and Myb/SANT domain containing 1	protein_coding	141	2251	2.093
1664	ENST00000292852.8	ENSG00000269190.5	FBXO17	F-box protein 17	protein_coding	1211	2021	2.093
1665	ENST00000565932.5	ENSG00000184110.14	EIF3C	eukaryotic translation initiation factor 3 subunit C	retained_intron	1941	2111	2.093
1666	ENST00000275732.5	ENSG00000146830.9	GIGYF1	GRB10 interacting GYF protein 1	protein_coding	1651	2591	2.091
1667	ENST00000422377.5	ENSG00000009413.15	REV3L	REV3 like, DNA directed polymerase zeta catalytic subunit	nonsense_mediated_decay	2671	5661	2.091
1668	ENST00000358701.9	ENSG00000165661.16	QSOX2	quiescin sulfhydryl oxidase 2	protein_coding	1711	2431	2.091
1669	ENST00000257879.10	ENSG00000135424.15	ITGA7	integrin subunit alpha 7	protein_coding	1	1481	2.089
1670	ENST00000301740.12	ENSG00000167978.16	SRRM2	serine/arginine repetitive matrix 2	protein_coding	3451	4981	2.088
1671	ENST00000492535.1	ENSG00000100225.17	FBXO7	F-box protein 7	retained_intron	6761	6884	2.088
1672	ENST00000498729.6	ENSG00000130294.14	KIF1A	kinesin family member 1A	protein_coding	8281	8621	2.088
1673	ENST00000300527.8	ENSG00000142173.14	COL6A2	collagen type VI alpha 2 chain	protein_coding	2761	3461	2.087
1674	ENST00000418390.6	ENSG00000011007.12	TCEB3		protein_coding	2621	2901	2.087
1675	ENST00000445177.5	ENSG00000160584.15	SIK3	SIK family kinase 3	protein_coding	2881	3671	2.087
1676	ENST00000569558.5	ENSG00000141013.15	GAS8	growth arrest specific 8	retained_intron	2511	2801	2.087
1677	ENST00000621332.4	ENSG00000275023.4	MLLT6	MLLT6, PHD finger containing	protein_coding	7381	7578	2.087
1678	ENST00000399982.6	ENSG00000100888.12	CHD8	chromodomain helicase DNA binding protein 8	protein_coding	1	481	2.086
1679	ENST00000343916.7	ENSG00000092758.15	COL9A3	collagen type IX alpha 3 chain	protein_coding	2261	2485	2.086
1680	ENST00000599814.5	ENSG00000125755.18	SYMPK	symplekin	protein_coding	5791	6381	2.086
1681	ENST00000252699.6	ENSG00000130402.11	ACTN4	actinin alpha 4	protein_coding	1	581	2.085
1682	ENST00000436427.1	ENSG00000065978.18	YBX1	Y-box binding protein 1	protein_coding	801	1461	2.085
1683	ENST00000443119.7	ENSG00000260537.2	RP11-529K1.3		protein_coding	1851	2110	2.084
1684	ENST00000262189.10	ENSG00000055609.17	KMT2C	lysine methyltransferase 2C	protein_coding	13061	13921	2.083
1685	ENST00000278559.7	ENSG00000149260.15	CAPN5	calpain 5	protein_coding	1	201	2.083
1686	ENST00000274203.13	ENSG00000145555.14	MYO10	myosin X	protein_coding	6801	8131	2.082
1687	ENST00000588870.1	ENSG00000037042.8	TUBG2	tubulin gamma 2	retained_intron	651	911	2.081
1688	ENST00000321867.5	ENSG00000177169.9	ULK1	unc-51 like autophagy activating kinase 1	protein_coding	4631	5071	2.079
1689	ENST00000322810.8	ENSG00000178209.14	PLEC	plectin	protein_coding	10081	10831	2.076
1690	ENST00000590045.1	ENSG00000186919.12	ZACN	zinc activated ion channel	retained_intron	1	561	2.076
1691	ENST00000295956.8	ENSG00000136068.14	FLNB	filamin B	protein_coding	2871	3221	2.075
1692	ENST00000309315.8	ENSG00000122515.14	ZMIZ2	zinc finger MIZ-type containing 2	protein_coding	2331	5144	2.075
1693	ENST00000404767.7	ENSG00000164880.15	INTS1	integrator complex subunit 1	protein_coding	4391	4991	2.073
1694	ENST00000263574.9	ENSG00000084234.16	APLP2	amyloid beta precursor like protein 2	protein_coding	591	1061	2.07
1695	ENST00000376033.2	ENSG00000204469.12	PRRC2A	proline rich coiled-coil 2A	protein_coding	3851	4621	2.07
1696	ENST00000341657.8	ENSG00000185722.16	ANKFY1	ankyrin repeat and FYVE domain containing 1	protein_coding	6541	7418	2.07
1697	ENST00000602663.1	ENSG00000270055.1	CTD-3092A11.2		sense_intronic	1351	1951	2.07
1698	ENST00000303577.6	ENSG00000169564.6	PCBP1	poly(rC) binding protein 1	protein_coding	31	491	2.069
1699	ENST00000360839.6	ENSG00000131503.20	ANKHD1	ankyrin repeat and KH domain containing 1	protein_coding	4371	6581	2.069
1700	ENST00000491154.1	ENSG00000203879.11	GDI1	GDP dissociation inhibitor 1	retained_intron	3671	4069	2.069
1701	ENST00000465618.5	ENSG00000100316.15	RPL3	ribosomal protein L3	processed_transcript	1951	2108	2.068
1702	ENST00000538291.5	ENSG00000073060.15	SCARB1	scavenger receptor class B member 1	retained_intron	2401	3461	2.065
1703	ENST00000262965.9	ENSG00000071564.14	TCF3	transcription factor 3	protein_coding	3811	4451	2.065
1704	ENST00000257879.10	ENSG00000135424.15	ITGA7	integrin subunit alpha 7	protein_coding	1	1491	2.064
1705	ENST00000617444.4	ENSG00000189339.11	SLC35E2B	solute carrier family 35 member E2B	protein_coding	4151	4431	2.064
1706	ENST00000381075.6	ENSG00000067057.16	PFKP	phosphofructokinase, platelet	protein_coding	2291	2441	2.063
1707	ENST00000538336.5	ENSG00000122642.10	FKBP9	FK506 binding protein 9	protein_coding	2581	3621	2.062
1708	ENST00000459625.5	ENSG00000061273.17	HDAC7	histone deacetylase 7	retained_intron	6091	6414	2.062
1709	ENST00000341462.8	ENSG00000077782.19	FGFR1	fibroblast growth factor receptor 1	protein_coding	4051	4491	2.062
1710	ENST00000322910.9	ENSG00000072778.19	ACADVL	acyl-CoA dehydrogenase very long chain	nonsense_mediated_decay	1451	2021	2.061
1711	ENST00000519259.5	ENSG00000153914.15	SREK1	splicing regulatory glutamic acid and lysine rich protein 1	retained_intron	6541	6941	2.061
1712	ENST00000531886.1	ENSG00000255114.1	RP11-110I1.6		antisense	1	301	2.061
1713	ENST00000338779.10	ENSG00000132613.14	MTSS1L	MTSS1L, I-BAR domain containing	protein_coding	2481	4992	2.059
1714	ENST00000620552.4	ENSG00000188157.13	AGRN	agrin	protein_coding	4981	7081	2.059
1715	ENST00000388820.4	ENSG00000136378.14	ADAMTS7	ADAM metallopeptidase with thrombospondin type 1 motif 7	protein_coding	5261	5490	2.058
1716	ENST00000306306.7	ENSG00000168476.11	REEP4	receptor accessory protein 4	protein_coding	1411	1681	2.057
1717	ENST00000229239.9	ENSG00000111640.14	GAPDH	glyceraldehyde-3-phosphate dehydrogenase	protein_coding	1491	1875	2.056
1718	ENST00000262776.7	ENSG00000108679.12	LGALS3BP	galectin 3 binding protein	protein_coding	1501	1911	2.055
1719	ENST00000362079.2	ENSG00000198938.2	MT-CO3	mitochondrially encoded cytochrome c oxidase III	protein_coding	621	784	2.055
1720	ENST00000396432.6	ENSG00000107863.17	ARHGAP21	Rho GTPase activating protein 21	protein_coding	4571	7167	2.055
1721	ENST00000323871.9	ENSG00000089159.16	PXN	paxillin	nonsense_mediated_decay	3611	3741	2.055
1722	ENST00000312358.11	ENSG00000072195.14	SPEG	SPEG complex locus	protein_coding	9871	10611	2.054
1723	ENST00000353284.7	ENSG00000283229.1	PTPRS	protein tyrosine phosphatase, receptor type S	protein_coding	3911	4431	2.052
1724	ENST00000615331.4	ENSG00000272391.5	POM121C	POM121 transmembrane nucleoporin C	protein_coding	1	861	2.051
1725	ENST00000601421.5	ENSG00000170949.17	ZNF160	zinc finger protein 160	protein_coding	1181	2121	2.049
1726	ENST00000256495.3	ENSG00000134107.4	BHLHE40	basic helix-loop-helix family member e40	protein_coding	971	2291	2.048
1727	ENST00000263246.7	ENSG00000100266.18	PACSIN2	protein kinase C and casein kinase substrate in neurons 2	protein_coding	1451	2781	2.048
1728	ENST00000262367.9	ENSG00000005339.14	CREBBP	CREB binding protein	protein_coding	7391	9271	2.048
1729	ENST00000373600.7	ENSG00000119408.16	NEK6	NIMA related kinase 6	protein_coding	1901	2501	2.048
1730	ENST00000399336.8	ENSG00000103226.17	NOMO3	NODAL modulator 3	protein_coding	3161	4356	2.046
1731	ENST00000461686.5	ENSG00000160200.17	CBS	cystathionine-beta-synthase	retained_intron	1	521	2.046
1732	ENST00000624691.3	ENSG00000274276.4	CBSL	cystathionine-beta-synthase like	retained_intron	1	501	2.046
1733	ENST00000485101.5	ENSG00000156976.15	EIF4A2	eukaryotic translation initiation factor 4A2	retained_intron	4411	5141	2.046
1734	ENST00000471202.5	ENSG00000127586.16	CHTF18	chromosome transmission fidelity factor 18	retained_intron	1891	2581	2.046
1735	ENST00000555044.5	ENSG00000119725.17	ZNF410	zinc finger protein 410	protein_coding	1551	2371	2.045
1736	ENST00000216019.11	ENSG00000100201.19	DDX17	DEAD-box helicase 17	retained_intron	4541	6441	2.044
1737	ENST00000343916.7	ENSG00000092758.15	COL9A3	collagen type IX alpha 3 chain	protein_coding	961	1351	2.044
1738	ENST00000488498.2	ENSG00000125462.16	C1orf61	chromosome 1 open reading frame 61	processed_transcript	1	841	2.043
1739	ENST00000455094.1	ENSG00000236603.2	RANP1	RAN, member RAS oncogene family pseudogene 1	processed_pseudogene	541	651	2.043
1740	ENST00000531381.1	ENSG00000255248.7	MIR100HG	mir-100-let-7a-2-mir-125b-1 cluster host gene	lincRNA	561	1381	2.043
1741	ENST00000284165.10	ENSG00000125952.18	MAX	MYC associated factor X	protein_coding	1831	2501	2.043
1742	ENST00000360839.6	ENSG00000131503.20	ANKHD1	ankyrin repeat and KH domain containing 1	protein_coding	4771	6581	2.04
1743	ENST00000492974.2	ENSG00000218426.5	RP11-475C16.1		processed_pseudogene	251	381	2.04
1744	ENST00000621356.2	ENSG00000124614.13	RPS10	ribosomal protein S10	protein_coding	511	784	2.039
1745	ENST00000591254.1	ENSG00000123144.10	C19orf43		nonsense_mediated_decay	591	988	2.038
1746	ENST00000265077.7	ENSG00000038427.15	VCAN	versican	protein_coding	11081	11791	2.038
1747	ENST00000581241.5	ENSG00000141551.14	CSNK1D	casein kinase 1 delta	retained_intron	1551	1751	2.038
1748	ENST00000371600.7	ENSG00000107281.9	NPDC1	neural proliferation, differentiation and control 1	protein_coding	361	1221	2.037
1749	ENST00000395270.5	ENSG00000196313.11	POM121	POM121 transmembrane nucleoporin	protein_coding	1651	3391	2.037
1750	ENST00000261313.2	ENSG00000089220.4	PEBP1	phosphatidylethanolamine binding protein 1	protein_coding	831	1401	2.036
1751	ENST00000584436.7	ENSG00000266074.8	BAHCC1	BAH domain and coiled-coil containing 1	protein_coding	10551	10801	2.036
1752	ENST00000336086.10	ENSG00000106608.16	URGCP	upregulator of cell proliferation	protein_coding	4251	4551	2.035
1753	ENST00000370179.7	ENSG00000125534.9	PPDPF	pancreatic progenitor cell differentiation and proliferation factor	protein_coding	101	868	2.034
1754	ENST00000618794.4	ENSG00000274602.4	PI4KAP1	phosphatidylinositol 4-kinase alpha pseudogene 1	processed_transcript	1241	1891	2.033
1755	ENST00000318602.11	ENSG00000175899.14	A2M	alpha-2-macroglobulin	protein_coding	1761	3101	2.032
1756	ENST00000426094.5	ENSG00000007392.16	LUC7L	LUC7 like	nonsense_mediated_decay	1521	2621	2.032
1757	ENST00000396033.6	ENSG00000150093.18	ITGB1	integrin subunit beta 1	protein_coding	3531	3761	2.032
1758	ENST00000372596.5	ENSG00000010803.16	SCMH1	Scm polycomb group protein homolog 1	protein_coding	3071	3323	2.031
1759	ENST00000455511.7	ENSG00000196510.12	ANAPC7	anaphase promoting complex subunit 7	protein_coding	1611	2351	2.031
1760	ENST00000562621.1	ENSG00000159322.17	ADPGK	ADP dependent glucokinase	retained_intron	3361	3791	2.031
1761	ENST00000329117.9	ENSG00000132692.18	BCAN	brevican	protein_coding	1591	2131	2.03
1762	ENST00000518227.1	ENSG00000265690.7	RP11-5A19.5		nonsense_mediated_decay	821	1371	2.03
1763	ENST00000623414.1	ENSG00000279569.1	RP11-394B2.1		TEC	781	2051	2.03
1764	ENST00000420959.6	ENSG00000110880.10	CORO1C	coronin 1C	protein_coding	3721	3921	2.03
1765	ENST00000382518.5	ENSG00000010278.12	CD9	CD9 molecule	protein_coding	1061	1261	2.029
1766	ENST00000003100.12	ENSG00000001630.15	CYP51A1	cytochrome P450 family 51 subfamily A member 1	protein_coding	2501	2921	2.029
1767	ENST00000405315.8	ENSG00000104805.15	NUCB1	nucleobindin 1	protein_coding	1591	2668	2.027
1768	ENST00000440580.1	ENSG00000224185.1	SNX18P9	sorting nexin 18 pseudogene 9	processed_pseudogene	281	835	2.027
1769	ENST00000490232.3	ENSG00000274012.1	RN7SL2	RNA, 7SL, cytoplasmic 2	misc_RNA	1	161	2.027
1770	ENST00000389301.7	ENSG00000187741.14	FANCA	FA complementation group A	protein_coding	2191	2421	2.027
1771	ENST00000380817.7	ENSG00000100241.20	SBF1	SET binding factor 1	protein_coding	6121	7171	2.027
1772	ENST00000252804.8	ENSG00000130508.10	PXDN	peroxidasin	protein_coding	2391	2941	2.026
1773	ENST00000357304.8	ENSG00000130723.17	PRRC2B	proline rich coiled-coil 2B	protein_coding	2411	3581	2.025
1774	ENST00000368223.3	ENSG00000132688.10	NES	nestin	protein_coding	1601	2231	2.025
1775	ENST00000265562.4	ENSG00000076201.14	PTPN23	protein tyrosine phosphatase, non-receptor type 23	protein_coding	4651	5244	2.025
1776	ENST00000439765.3	ENSG00000234409.6	CCDC188	coiled-coil domain containing 188	protein_coding	231	501	2.025
1777	ENST00000467270.1	ENSG00000240376.1	RP11-36C20.1		processed_pseudogene	1	629	2.024
1778	ENST00000485390.5	ENSG00000142937.11	RPS8	ribosomal protein S8	processed_transcript	461	1115	2.024
1779	ENST00000340368.8	ENSG00000186480.12	INSIG1	insulin induced gene 1	protein_coding	2711	2961	2.024
1780	ENST00000401827.7	ENSG00000205268.10	PDE7A	phosphodiesterase 7A	protein_coding	1651	3401	2.024
1781	ENST00000263388.6	ENSG00000074181.8	NOTCH3	notch 3	protein_coding	1	411	2.024
1782	ENST00000358794.9	ENSG00000168439.16	STIP1	stress induced phosphoprotein 1	protein_coding	1461	1661	2.024
1783	ENST00000447574.1	ENSG00000106211.8	HSPB1	heat shock protein family B (small) member 1	nonsense_mediated_decay	321	1455	2.023
1784	ENST00000620767.4	ENSG00000107140.15	TESK1	testis associated actin remodelling kinase 1	protein_coding	1731	2438	2.023
1785	ENST00000331825.10	ENSG00000087086.14	FTL	ferritin light chain	protein_coding	551	878	2.02
1786	ENST00000618004.4	ENSG00000255769.7	GOLGA2P10	GOLGA2 pseudogene 10	processed_transcript	431	1349	2.02
1787	ENST00000481546.1	ENSG00000184787.18	UBE2G2	ubiquitin conjugating enzyme E2 G2	retained_intron	2751	2871	2.02
1788	ENST00000486749.5	ENSG00000059804.15	SLC2A3	solute carrier family 2 member 3	retained_intron	2301	3211	2.018
1789	ENST00000268035.10	ENSG00000140443.13	IGF1R	insulin like growth factor 1 receptor	protein_coding	4461	6021	2.017
1790	ENST00000293831.12	ENSG00000161960.14	EIF4A1	eukaryotic translation initiation factor 4A1	protein_coding	891	1756	2.017
1791	ENST00000263253.8	ENSG00000100393.11	EP300	E1A binding protein p300	protein_coding	1301	1761	2.017
1792	ENST00000204005.13	ENSG00000090006.17	LTBP4	latent transforming growth factor beta binding protein 4	protein_coding	1101	1581	2.016
1793	ENST00000366667.4	ENSG00000135744.7	AGT	angiotensinogen	protein_coding	1731	2231	2.016
1794	ENST00000216019.11	ENSG00000100201.19	DDX17	DEAD-box helicase 17	retained_intron	2391	3131	2.015
1795	ENST00000336458.12	ENSG00000132507.17	EIF5A	eukaryotic translation initiation factor 5A	protein_coding	151	431	2.014
1796	ENST00000327064.8	ENSG00000142453.11	CARM1	coactivator associated arginine methyltransferase 1	protein_coding	1	381	2.013
1797	ENST00000252999.7	ENSG00000130702.14	LAMA5	laminin subunit alpha 5	protein_coding	10841	11426	2.013
1798	ENST00000615762.1	ENSG00000273900.1	RP11-459O16.7		processed_pseudogene	31	228	2.012
1799	ENST00000415654.5	ENSG00000243716.10	NPIPB5	nuclear pore complex interacting protein family member B5	processed_transcript	3781	3911	2.012
1800	ENST00000263265.10	ENSG00000105559.11	PLEKHA4	pleckstrin homology domain containing A4	protein_coding	1	561	2.012
1801	ENST00000393695.7	ENSG00000137497.17	NUMA1	nuclear mitotic apparatus protein 1	protein_coding	4431	5381	2.01
1802	ENST00000347635.8	ENSG00000093000.18	NUP50	nucleoporin 50	protein_coding	1821	2871	2.009
1803	ENST00000534336.1	ENSG00000251562.7	MALAT1	metastasis associated lung adenocarcinoma transcript 1	lincRNA	5621	5901	2.008
1804	ENST00000515481.5	ENSG00000169045.17	HNRNPH1	heterogeneous nuclear ribonucleoprotein H1	retained_intron	4821	4981	2.008
1805	ENST00000286523.9	ENSG00000156030.13	ELMSAN1	ELM2 and Myb/SANT domain containing 1	protein_coding	141	2251	2.007
1806	ENST00000562430.5	ENSG00000122257.18	RBBP6	RB binding protein 6, ubiquitin ligase	retained_intron	5521	5621	2.007
1807	ENST00000565493.1	ENSG00000260032.1	NORAD	non-coding RNA activated by DNA damage	lincRNA	1	1221	2.007
1808	ENST00000262738.7	ENSG00000075275.16	CELSR1	cadherin EGF LAG seven-pass G-type receptor 1	protein_coding	3101	3241	2.006
1809	ENST00000306749.3	ENSG00000169710.8	FASN	fatty acid synthase	protein_coding	7901	8565	2.006
1810	ENST00000389131.7	ENSG00000134013.15	LOXL2	lysyl oxidase like 2	protein_coding	2701	3549	2.005
1811	ENST00000509634.5	ENSG00000172262.11	ZNF131	zinc finger protein 131	protein_coding	1501	2571	2.004
1812	ENST00000429829.5	ENSG00000229807.10	XIST	X inactive specific transcript	lincRNA	4881	5531	2.002
1813	ENST00000243077.7	ENSG00000123384.13	LRP1	LDL receptor related protein 1	protein_coding	6331	6521	2.002
1814	ENST00000564288.5	ENSG00000127603.23	MACF1	microtubule-actin crosslinking factor 1	protein_coding	5621	5891	2.002
1815	ENST00000308508.5	ENSG00000173546.7	CSPG4	chondroitin sulfate proteoglycan 4	protein_coding	321	2381	2.001
1816	ENST00000334701.11	ENSG00000080824.18	HSP90AA1	heat shock protein 90 alpha family class A member 1	protein_coding	2561	2991	2.001
1817	ENST00000330537.10	ENSG00000185164.14	NOMO2	NODAL modulator 2	protein_coding	3161	4352	1.999
1818	ENST00000303375.9	ENSG00000011028.13	MRC2	mannose receptor C type 2	protein_coding	3901	4531	1.998
1819	ENST00000578216.1	ENSG00000263873.1	RP11-334E6.12		sense_intronic	431	632	1.998
1820	ENST00000505081.5	ENSG00000183258.11	DDX41	DEAD-box helicase 41	retained_intron	1	571	1.997
1821	ENST00000370275.8	ENSG00000101199.12	ARFGAP1	ADP ribosylation factor GTPase activating protein 1	protein_coding	2191	2481	1.996
1822	ENST00000286523.9	ENSG00000156030.13	ELMSAN1	ELM2 and Myb/SANT domain containing 1	protein_coding	7331	8041	1.996
1823	ENST00000348956.6	ENSG00000166165.12	CKB	creatine kinase B	protein_coding	981	1709	1.995
1824	ENST00000599957.5	ENSG00000131409.12	LRRC4B	leucine rich repeat containing 4B	protein_coding	1981	2581	1.995
1825	ENST00000326427.10	ENSG00000135916.15	ITM2C	integral membrane protein 2C	protein_coding	621	2078	1.993
1826	ENST00000538291.5	ENSG00000073060.15	SCARB1	scavenger receptor class B member 1	retained_intron	2401	3461	1.993
1827	ENST00000312358.11	ENSG00000072195.14	SPEG	SPEG complex locus	protein_coding	1231	2291	1.993
1828	ENST00000392521.6	ENSG00000122966.14	CIT	citron rho-interacting serine/threonine kinase	protein_coding	1231	1521	1.993
1829	ENST00000334701.11	ENSG00000080824.18	HSP90AA1	heat shock protein 90 alpha family class A member 1	protein_coding	3051	3510	1.992
1830	ENST00000488498.2	ENSG00000125462.16	C1orf61	chromosome 1 open reading frame 61	processed_transcript	1281	1941	1.991
1831	ENST00000517889.5	ENSG00000222019.7	URAHP	urate (hydroxyiso-) hydrolase, pseudogene	processed_transcript	751	1351	1.989
1832	ENST00000329962.10	ENSG00000182272.11	B4GALNT4	beta-1,4-N-acetyl-galactosaminyltransferase 4	protein_coding	2871	3444	1.987
1833	ENST00000392502.8	ENSG00000164548.10	TRA2A	transformer 2 alpha homolog	protein_coding	1691	2021	1.987
1834	ENST00000293443.11	ENSG00000161682.14	FAM171A2	family with sequence similarity 171 member A2	protein_coding	2171	3071	1.987
1835	ENST00000257290.9	ENSG00000134853.11	PDGFRA	platelet derived growth factor receptor alpha	protein_coding	1	471	1.986
1836	ENST00000402198.5	ENSG00000168137.15	SETD5	SET domain containing 5	protein_coding	5551	6827	1.985
1837	ENST00000308508.5	ENSG00000173546.7	CSPG4	chondroitin sulfate proteoglycan 4	protein_coding	5931	8231	1.984
1838	ENST00000307808.10	ENSG00000172493.20	AFF1	AF4/FMR2 family member 1	protein_coding	1081	1511	1.984
1839	ENST00000292385.9	ENSG00000113758.13	DBN1	drebrin 1	protein_coding	2671	3001	1.984
1840	ENST00000318602.11	ENSG00000175899.14	A2M	alpha-2-macroglobulin	protein_coding	661	1561	1.983
1841	ENST00000322810.8	ENSG00000178209.14	PLEC	plectin	protein_coding	11491	12411	1.983
1842	ENST00000399510.6	ENSG00000132535.18	DLG4	discs large MAGUK scaffold protein 4	protein_coding	3601	3711	1.982
1843	ENST00000287667.11	ENSG00000103512.14	NOMO1	NODAL modulator 1	protein_coding	3161	4355	1.98
1844	ENST00000300797.7	ENSG00000167371.17	PRRT2	proline rich transmembrane protein 2	protein_coding	551	851	1.979
1845	ENST00000525340.5	ENSG00000254772.9	EEF1G	eukaryotic translation elongation factor 1 gamma	retained_intron	1271	2496	1.976
1846	ENST00000372969.7	ENSG00000168653.10	NDUFS5	NADH:ubiquinone oxidoreductase subunit S5	protein_coding	371	548	1.975
1847	ENST00000588490.1	ENSG00000175886.10	RPL7AP66	ribosomal protein L7a pseudogene 66	processed_pseudogene	621	801	1.973
1848	ENST00000374736.7	ENSG00000165029.15	ABCA1	ATP binding cassette subfamily A member 1	protein_coding	8031	8201	1.972
1849	ENST00000554444.5	ENSG00000258947.6	TUBB3	tubulin beta 3 class III	protein_coding	611	811	1.972
1850	ENST00000348956.6	ENSG00000166165.12	CKB	creatine kinase B	protein_coding	661	851	1.97
1851	ENST00000380876.4	ENSG00000205609.12	EIF3CL	eukaryotic translation initiation factor 3 subunit C like	protein_coding	271	1571	1.97
1852	ENST00000396884.6	ENSG00000100146.16	SOX10	SRY-box 10	protein_coding	61	541	1.97
1853	ENST00000484240.1	ENSG00000213326.4	RPS7P11	ribosomal protein S7 pseudogene 11	processed_pseudogene	131	586	1.97
1854	ENST00000336086.10	ENSG00000106608.16	URGCP	upregulator of cell proliferation	protein_coding	3841	4021	1.97
1855	ENST00000371544.7	ENSG00000134744.13	ZCCHC11		protein_coding	2331	2891	1.97
1856	ENST00000373586.1	ENSG00000084623.11	EIF3I	eukaryotic translation initiation factor 3 subunit I	protein_coding	981	1458	1.97
1857	ENST00000359947.8	ENSG00000142949.16	PTPRF	protein tyrosine phosphatase, receptor type F	protein_coding	2801	3531	1.967
1858	ENST00000422373.5	ENSG00000196924.14	FLNA	filamin A	protein_coding	1501	2201	1.966
1859	ENST00000552564.5	ENSG00000161638.10	ITGA5	integrin subunit alpha 5	retained_intron	3891	4996	1.966
1860	ENST00000491307.1	ENSG00000231409.3	RP11-83J16.1		processed_pseudogene	81	231	1.965
1861	ENST00000256495.3	ENSG00000134107.4	BHLHE40	basic helix-loop-helix family member e40	protein_coding	2901	3131	1.963
1862	ENST00000398319.6	ENSG00000099991.17	CABIN1	calcineurin binding protein 1	protein_coding	1291	1741	1.962
1863	ENST00000350997.11	ENSG00000149485.17	FADS1	fatty acid desaturase 1	protein_coding	1891	2351	1.961
1864	ENST00000443656.6	ENSG00000185504.16	FAAP100	FA core complex associated protein 100	nonsense_mediated_decay	1931	2191	1.961
1865	ENST00000322810.8	ENSG00000178209.14	PLEC	plectin	protein_coding	9431	10011	1.96
1866	ENST00000393667.7	ENSG00000173230.15	GOLGB1	golgin B1	protein_coding	8211	8581	1.96
1867	ENST00000361297.6	ENSG00000086015.20	MAST2	microtubule associated serine/threonine kinase 2	protein_coding	11	221	1.96
1868	ENST00000554465.5	ENSG00000100650.15	SRSF5	serine and arginine rich splicing factor 5	retained_intron	2281	2921	1.958
1869	ENST00000398319.6	ENSG00000099991.17	CABIN1	calcineurin binding protein 1	protein_coding	1	1041	1.958
1870	ENST00000262768.11	ENSG00000035862.12	TIMP2	TIMP metallopeptidase inhibitor 2	protein_coding	921	1261	1.957
1871	ENST00000281928.7	ENSG00000123066.7	MED13L	mediator complex subunit 13 like	protein_coding	3411	4171	1.956
1872	ENST00000216019.11	ENSG00000100201.19	DDX17	DEAD-box helicase 17	retained_intron	761	1551	1.953
1873	ENST00000449103.5	ENSG00000196576.14	PLXNB2	plexin B2	protein_coding	5431	6383	1.953
1874	ENST00000415669.3	ENSG00000228727.8	SAPCD1	suppressor APC domain containing 1	protein_coding	601	916	1.953
1875	ENST00000618539.4	ENSG00000079459.12	FDFT1	farnesyl-diphosphate farnesyltransferase 1	protein_coding	1861	2141	1.953
1876	ENST00000544278.2	ENSG00000104852.14	SNRNP70	small nuclear ribonucleoprotein U1 subunit 70	retained_intron	1801	3221	1.952
1877	ENST00000422154.6	ENSG00000123562.16	MORF4L2	mortality factor 4 like 2	protein_coding	1191	1983	1.951
1878	ENST00000264645.11	ENSG00000108349.15	CASC3	CASC3, exon junction complex subunit	protein_coding	2881	3111	1.95
1879	ENST00000245903.3	ENSG00000125726.10	CD70	CD70 molecule	protein_coding	591	891	1.95
1880	ENST00000294618.11	ENSG00000130158.13	DOCK6	dedicator of cytokinesis 6	protein_coding	6201	6358	1.95
1881	ENST00000520201.5	ENSG00000104365.13	IKBKB	inhibitor of nuclear factor kappa B kinase subunit beta	retained_intron	3421	4701	1.949
1882	ENST00000399537.8	ENSG00000182095.14	TNRC18	trinucleotide repeat containing 18	protein_coding	10371	10572	1.949
1883	ENST00000309315.8	ENSG00000122515.14	ZMIZ2	zinc finger MIZ-type containing 2	protein_coding	2241	5144	1.947
1884	ENST00000368300.8	ENSG00000160789.19	LMNA	lamin A/C	protein_coding	2761	3190	1.947
1885	ENST00000519278.5	ENSG00000104419.14	NDRG1	N-myc downstream regulated 1	retained_intron	2121	2951	1.945
1886	ENST00000534336.1	ENSG00000251562.7	MALAT1	metastasis associated lung adenocarcinoma transcript 1	lincRNA	1541	3321	1.945
1887	ENST00000301332.2	ENSG00000167702.11	KIFC2	kinesin family member C2	protein_coding	3251	3381	1.944
1888	ENST00000309859.8	ENSG00000103365.15	GGA2	golgi associated, gamma adaptin ear containing, ARF binding protein 2	protein_coding	2781	3521	1.944
1889	ENST00000260129.5	ENSG00000137574.10	TGS1	trimethylguanosine synthase 1	protein_coding	621	1531	1.943
1890	ENST00000399577.9	ENSG00000102858.12	MGRN1	mahogunin ring finger 1	protein_coding	5641	5871	1.943
1891	ENST00000378094.4	ENSG00000070610.14	GBA2	glucosylceramidase beta 2	protein_coding	321	861	1.942
1892	ENST00000424354.5	ENSG00000198911.11	SREBF2	sterol regulatory element binding transcription factor 2	nonsense_mediated_decay	1	821	1.942
1893	ENST00000353284.7	ENSG00000283229.1	PTPRS	protein tyrosine phosphatase, receptor type S	protein_coding	641	1311	1.941
1894	ENST00000464920.1	ENSG00000074800.13	ENO1	enolase 1	retained_intron	251	1071	1.941
1895	ENST00000538966.5	ENSG00000198753.11	PLXNB3	plexin B3	protein_coding	5731	6377	1.941
1896	ENST00000597476.5	ENSG00000167578.17	RAB4B	RAB4B, member RAS oncogene family	retained_intron	571	1001	1.941
1897	ENST00000303375.9	ENSG00000011028.13	MRC2	mannose receptor C type 2	protein_coding	1521	1861	1.94
1898	ENST00000569100.5	ENSG00000215252.11	GOLGA8B	golgin A8 family member B	retained_intron	4741	5801	1.939
1899	ENST00000301280.9	ENSG00000167670.15	CHAF1A	chromatin assembly factor 1 subunit A	protein_coding	91	931	1.939
1900	ENST00000381760.8	ENSG00000154277.12	UCHL1	ubiquitin C-terminal hydrolase L1	retained_intron	291	651	1.937
1901	ENST00000420959.6	ENSG00000110880.10	CORO1C	coronin 1C	protein_coding	3281	3571	1.936
1902	ENST00000301740.12	ENSG00000167978.16	SRRM2	serine/arginine repetitive matrix 2	protein_coding	241	981	1.935
1903	ENST00000587303.5	ENSG00000105426.15	PTPRS	protein tyrosine phosphatase, receptor type S	protein_coding	5351	5841	1.935
1904	ENST00000520539.5	ENSG00000104517.12	UBR5	ubiquitin protein ligase E3 component n-recognin 5	protein_coding	7211	7311	1.935
1905	ENST00000313733.7	ENSG00000130703.15	OSBPL2	oxysterol binding protein like 2	protein_coding	1411	2261	1.934
1906	ENST00000322810.8	ENSG00000178209.14	PLEC	plectin	protein_coding	4571	6011	1.933
1907	ENST00000576554.1	ENSG00000262413.1	RP11-498C9.3		antisense	1	261	1.931
1908	ENST00000539757.1	ENSG00000111788.10	RP11-22B23.1		unprocessed_pseudogene	221	541	1.93
1909	ENST00000619873.1	ENSG00000275144.1	SNX18P5	sorting nexin 18 pseudogene 5	unprocessed_pseudogene	461	868	1.93
1910	ENST00000346178.8	ENSG00000089597.16	GANAB	glucosidase II alpha subunit	protein_coding	1	241	1.929
1911	ENST00000367178.7	ENSG00000213079.9	SCAF8	SR-related CTD associated factor 8	protein_coding	3011	4571	1.928
1912	ENST00000333762.5	ENSG00000184897.5	H1FX	H1 histone family member X	protein_coding	941	1507	1.927
1913	ENST00000418824.3	ENSG00000237550.5	RPL9P9	ribosomal protein L9 pseudogene 9	processed_transcript	331	636	1.927
1914	ENST00000290219.10	ENSG00000159128.14	IFNGR2	interferon gamma receptor 2	protein_coding	1481	2211	1.926
1915	ENST00000441719.5	ENSG00000115548.16	KDM3A	lysine demethylase 3A	nonsense_mediated_decay	7711	7831	1.926
1916	ENST00000334701.11	ENSG00000080824.18	HSP90AA1	heat shock protein 90 alpha family class A member 1	protein_coding	1241	1681	1.926
1917	ENST00000471227.3	ENSG00000225067.4	RPL23AP2	ribosomal protein L23a pseudogene 2	processed_pseudogene	61	466	1.926
1918	ENST00000305135.9	ENSG00000163872.15	YEATS2	YEATS domain containing 2	protein_coding	4221	4691	1.924
1919	ENST00000409784.7	ENSG00000138069.16	RAB1A	RAB1A, member RAS oncogene family	protein_coding	671	1371	1.924
1920	ENST00000259241.6	ENSG00000136720.6	HS6ST1	heparan sulfate 6-O-sulfotransferase 1	protein_coding	3481	3932	1.924
1921	ENST00000481797.5	ENSG00000143624.13	INTS3	integrator complex subunit 3	retained_intron	5581	5731	1.922
1922	ENST00000542996.6	ENSG00000128595.16	CALU	calumenin	protein_coding	1781	2211	1.922
1923	ENST00000432996.2	ENSG00000214826.5	DDX12P	DEAD/H-box helicase 12, pseudogene	unprocessed_pseudogene	101	401	1.922
1924	ENST00000455909.5	ENSG00000176826.15	FKBP9P1	FK506 binding protein 9 pseudogene 1	processed_transcript	1491	1681	1.922
1925	ENST00000409587.5	ENSG00000105223.19	PLD3	phospholipase D family member 3	protein_coding	801	2180	1.919
1926	ENST00000451350.1	ENSG00000225889.7	AC074289.1		antisense	1191	1431	1.918
1927	ENST00000280800.4	ENSG00000151176.7	PLBD2	phospholipase B domain containing 2	protein_coding	2561	3211	1.918
1928	ENST00000517894.5	ENSG00000181790.10	ADGRB1	adhesion G protein-coupled receptor B1	protein_coding	4711	4961	1.917
1929	ENST00000548462.5	ENSG00000166598.13	HSP90B1	heat shock protein 90 beta family member 1	retained_intron	731	1231	1.917
1930	ENST00000217315.9	ENSG00000101337.15	TM9SF4	transmembrane 9 superfamily member 4	protein_coding	1791	2591	1.917
1931	ENST00000380760.3	ENSG00000205578.5	POM121B	POM121 transmembrane nucleoporin B (pseudogene)	unprocessed_pseudogene	1511	1701	1.916
1932	ENST00000258796.11	ENSG00000136295.14	TTYH3	tweety family member 3	protein_coding	1	261	1.915
1933	ENST00000401642.7	ENSG00000184178.15	SCFD2	sec1 family domain containing 2	protein_coding	2221	2801	1.915
1934	ENST00000619810.4	ENSG00000164054.15	SHISA5	shisa family member 5	protein_coding	2121	2385	1.914
1935	ENST00000322810.8	ENSG00000178209.14	PLEC	plectin	protein_coding	10081	10771	1.913
1936	ENST00000373316.4	ENSG00000102144.13	PGK1	phosphoglycerate kinase 1	protein_coding	4411	4887	1.913
1937	ENST00000422373.5	ENSG00000196924.14	FLNA	filamin A	protein_coding	3521	3921	1.912
1938	ENST00000591806.5	ENSG00000160953.15	MUM1	melanoma associated antigen (mutated) 1	protein_coding	731	1061	1.912
1939	ENST00000464920.1	ENSG00000074800.13	ENO1	enolase 1	retained_intron	1	181	1.911
1940	ENST00000298229.6	ENSG00000165458.13	INPPL1	inositol polyphosphate phosphatase like 1	protein_coding	1	371	1.911
1941	ENST00000497209.5	ENSG00000101187.15	SLCO4A1	solute carrier organic anion transporter family member 4A1	nonsense_mediated_decay	1211	1481	1.911
1942	ENST00000515725.5	ENSG00000181789.14	COPG1	coatomer protein complex subunit gamma 1	retained_intron	2941	3231	1.91
1943	ENST00000423902.6	ENSG00000171316.11	CHD7	chromodomain helicase DNA binding protein 7	protein_coding	741	2821	1.909
1944	ENST00000459625.5	ENSG00000061273.17	HDAC7	histone deacetylase 7	retained_intron	3451	3631	1.909
1945	ENST00000370355.2	ENSG00000099194.5	SCD	stearoyl-CoA desaturase	protein_coding	3631	4361	1.908
1946	ENST00000335972.10	ENSG00000130985.16	UBA1	ubiquitin like modifier activating enzyme 1	protein_coding	3131	3559	1.907
1947	ENST00000489895.5	ENSG00000010322.15	NISCH	nischarin	retained_intron	4081	5350	1.907
1948	ENST00000255764.3	ENSG00000133398.3	MED10	mediator complex subunit 10	protein_coding	261	821	1.906
1949	ENST00000262394.6	ENSG00000109046.14	WSB1	WD repeat and SOCS box containing 1	protein_coding	1491	1731	1.906
1950	ENST00000303915.10	ENSG00000166526.16	ZNF3	zinc finger protein 3	protein_coding	1291	1691	1.906
1951	ENST00000308177.4	ENSG00000240184.6	PCDHGC3	protocadherin gamma subfamily C, 3	protein_coding	1	301	1.905
1952	ENST00000336431.9	ENSG00000131067.16	GGT7	gamma-glutamyltransferase 7	protein_coding	1801	2301	1.905
1953	ENST00000338591.7	ENSG00000187961.13	KLHL17	kelch like family member 17	protein_coding	1931	2560	1.905
1954	ENST00000239938.4	ENSG00000120738.7	EGR1	early growth response 1	protein_coding	681	1441	1.904
1955	ENST00000357681.9	ENSG00000058668.14	ATP2B4	ATPase plasma membrane Ca2+ transporting 4	protein_coding	4491	5001	1.904
1956	ENST00000475010.5	ENSG00000133606.10	MKRN1	makorin ring finger protein 1	retained_intron	1731	2211	1.903
1957	ENST00000489483.5	ENSG00000225697.11	SLC26A6	solute carrier family 26 member 6	retained_intron	5571	5682	1.903
1958	ENST00000392038.6	ENSG00000105221.16	AKT2	AKT serine/threonine kinase 2	protein_coding	4331	4641	1.903
1959	ENST00000617185.4	ENSG00000141510.16	TP53	tumor protein p53	protein_coding	2211	2724	1.903
1960	ENST00000264039.6	ENSG00000063660.8	GPC1	glypican 1	protein_coding	2891	3371	1.901
1961	ENST00000266263.9	ENSG00000242114.5	MTFP1	mitochondrial fission process 1	protein_coding	861	1370	1.901
1962	ENST00000488803.1	ENSG00000240342.3	RPS2P5	ribosomal protein S2 pseudogene 5	processed_pseudogene	1	501	1.9
1963	ENST00000343516.7	ENSG00000167971.15	CASKIN1	CASK interacting protein 1	protein_coding	4311	5161	1.9
1964	ENST00000627543.2	ENSG00000106976.20	DNM1	dynamin 1	protein_coding	3221	4734	1.899
1965	ENST00000368097.8	ENSG00000158710.14	TAGLN2	transgelin 2	protein_coding	1051	1604	1.899
1966	ENST00000548462.5	ENSG00000166598.13	HSP90B1	heat shock protein 90 beta family member 1	retained_intron	2351	3032	1.898
1967	ENST00000360184.8	ENSG00000197102.10	DYNC1H1	dynein cytoplasmic 1 heavy chain 1	protein_coding	1771	1941	1.897
1968	ENST00000423610.1	ENSG00000232346.1	SC22CB-1E7.1		processed_pseudogene	41	361	1.896
1969	ENST00000295956.8	ENSG00000136068.14	FLNB	filamin B	protein_coding	1041	1911	1.895
1970	ENST00000447574.1	ENSG00000106211.8	HSPB1	heat shock protein family B (small) member 1	nonsense_mediated_decay	321	1455	1.894
1971	ENST00000360184.8	ENSG00000197102.10	DYNC1H1	dynein cytoplasmic 1 heavy chain 1	protein_coding	14091	14333	1.893
1972	ENST00000300131.7	ENSG00000166886.12	NAB2	NGFI-A binding protein 2	protein_coding	791	1141	1.892
1973	ENST00000556710.5	ENSG00000258465.6	RP11-574F21.3		protein_coding	831	1471	1.89
1974	ENST00000262768.11	ENSG00000035862.12	TIMP2	TIMP metallopeptidase inhibitor 2	protein_coding	1681	2311	1.889
1975	ENST00000425528.5	ENSG00000105576.15	TNPO2	transportin 2	protein_coding	1	371	1.889
1976	ENST00000535366.5	ENSG00000111674.8	ENO2	enolase 2	protein_coding	1621	2721	1.888
1977	ENST00000215770.5	ENSG00000099974.7	DDTL	D-dopachrome tautomerase like	protein_coding	321	1151	1.888
1978	ENST00000302926.6	ENSG00000169992.9	NLGN2	neuroligin 2	protein_coding	1181	1661	1.885
1979	ENST00000367182.7	ENSG00000198625.12	MDM4	MDM4, p53 regulator	protein_coding	901	1801	1.884
1980	ENST00000216121.11	ENSG00000184117.11	NIPSNAP1	nipsnap homolog 1	protein_coding	2031	2237	1.884
1981	ENST00000392038.6	ENSG00000105221.16	AKT2	AKT serine/threonine kinase 2	protein_coding	4001	4241	1.884
1982	ENST00000575282.5	ENSG00000181523.12	SGSH	N-sulfoglucosamine sulfohydrolase	retained_intron	3031	3531	1.883
1983	ENST00000301030.8	ENSG00000167522.14	ANKRD11	ankyrin repeat domain 11	protein_coding	8441	9301	1.88
1984	ENST00000374695.7	ENSG00000142798.17	HSPG2	heparan sulfate proteoglycan 2	protein_coding	831	971	1.88
1985	ENST00000420977.1	ENSG00000226415.1	TPI1P1	triosephosphate isomerase 1 pseudogene 1	processed_pseudogene	31	531	1.879
1986	ENST00000489525.5	ENSG00000110492.15	MDK	midkine	nonsense_mediated_decay	551	711	1.879
1987	ENST00000479135.5	ENSG00000182944.17	EWSR1	EWS RNA binding protein 1	retained_intron	6571	7111	1.878
1988	ENST00000357304.8	ENSG00000130723.17	PRRC2B	proline rich coiled-coil 2B	protein_coding	6651	7791	1.878
1989	ENST00000377601.2	ENSG00000183148.6	ANKRD20A2	ankyrin repeat domain 20 family member A2	protein_coding	2301	3041	1.877
1990	ENST00000586602.5	ENSG00000197961.11	ZNF121	zinc finger protein 121	protein_coding	1021	1801	1.877
1991	ENST00000318607.9	ENSG00000070756.14	PABPC1	poly(A) binding protein cytoplasmic 1	protein_coding	2961	3331	1.876
1992	ENST00000421686.6	ENSG00000240240.8	RP11-146D12.2		processed_transcript	21	1141	1.876
1993	ENST00000519278.5	ENSG00000104419.14	NDRG1	N-myc downstream regulated 1	retained_intron	3171	3621	1.876
1994	ENST00000544278.2	ENSG00000104852.14	SNRNP70	small nuclear ribonucleoprotein U1 subunit 70	retained_intron	491	831	1.876
1995	ENST00000205061.9	ENSG00000090863.11	GLG1	golgi glycoprotein 1	protein_coding	7741	8261	1.876
1996	ENST00000371600.7	ENSG00000107281.9	NPDC1	neural proliferation, differentiation and control 1	protein_coding	1751	2187	1.874
1997	ENST00000205143.4	ENSG00000090932.10	DLL3	delta like canonical Notch ligand 3	protein_coding	1171	1571	1.874
1998	ENST00000367742.7	ENSG00000117523.15	PRRC2C	proline rich coiled-coil 2C	protein_coding	491	971	1.872
[truncated: 1,205 more rows]
