# Supplementary material for: N6-Methyladenosine Landscape of Glioma Stem-Like Cells: METTL3 Is Essential for the Expression of Actively Transcribed Genes and Sustenance of the Oncogenic Signaling
Source: Genes (Basel). 2019 Feb 13;10(2):141. doi: 10.3390/genes10020141 (PMC6410051; doi:10.3390/genes10020141)
Supplement: Supplementary file 1 [file genes-10-00141-s001.zip › suppl_table2.xlsx]

## Sheet: Sheet1
Supplementary Table 2 : m6A peaks identified in shMETTL3 GSC
Sr. No.	transcript ID	gene ID	gene symbol	gene name	Transcript type	peak start	peak end	log2 fold enrichment
1	ENST00000258149.9	ENSG00000135679.22	MDM2	MDM2 proto-oncogene	protein_coding	3251	4871	5.529
2	ENST00000258149.9	ENSG00000135679.22	MDM2	MDM2 proto-oncogene	protein_coding	5021	6371	3.464
3	ENST00000257290.9	ENSG00000134853.11	PDGFRA	platelet derived growth factor receptor alpha	protein_coding	3541	4191	2.943
4	ENST00000257290.9	ENSG00000134853.11	PDGFRA	platelet derived growth factor receptor alpha	protein_coding	3031	3431	2.016
5	ENST00000258149.9	ENSG00000135679.22	MDM2	MDM2 proto-oncogene	protein_coding	3251	4871	5.529
6	ENST00000258149.9	ENSG00000135679.22	MDM2	MDM2 proto-oncogene	protein_coding	5021	6371	3.464
7	ENST00000551568.5	ENSG00000135678.11	CPM	carboxypeptidase M	protein_coding	1121	1931	1.588
8	ENST00000414273.1	ENSG00000237973.1	MTCO1P12	MT-CO1 pseudogene 12	unprocessed_pseudogene	581	1101	1.502
9	ENST00000258149.9	ENSG00000135679.22	MDM2	MDM2 proto-oncogene	protein_coding	5021	6371	3.464
10	ENST00000439189.1	ENSG00000236552.2	RPL13AP5	ribosomal protein L13a pseudogene 5	processed_pseudogene	201	612	3.559
11	ENST00000257290.9	ENSG00000134853.11	PDGFRA	platelet derived growth factor receptor alpha	protein_coding	3541	4191	2.943
12	ENST00000257290.9	ENSG00000134853.11	PDGFRA	platelet derived growth factor receptor alpha	protein_coding	3031	3431	2.016
13	ENST00000263921.7	ENSG00000109220.10	CHIC2	cysteine rich hydrophobic domain 2	protein_coding	31	871	2.078
14	ENST00000592379.2	ENSG00000267135.2	AD000091.3		processed_pseudogene	1	171	2.157
15	ENST00000257290.9	ENSG00000134853.11	PDGFRA	platelet derived growth factor receptor alpha	protein_coding	3541	4191	2.943
16	ENST00000467930.1	ENSG00000244313.3	RP11-425L10.1		processed_pseudogene	221	498	2.318
17	ENST00000508433.1	ENSG00000250815.1	RP11-89B16.2		processed_pseudogene	211	640	2.094
18	ENST00000258149.9	ENSG00000135679.22	MDM2	MDM2 proto-oncogene	protein_coding	1	2081	3.724
19	ENST00000387347.2	ENSG00000210082.2	MT-RNR2	mitochondrially encoded 16S RNA	Mt_rRNA	1	921	1.663
20	ENST00000258149.9	ENSG00000135679.22	MDM2	MDM2 proto-oncogene	protein_coding	1	2081	3.724
21	ENST00000361624.2	ENSG00000198804.2	MT-CO1	mitochondrially encoded cytochrome c oxidase I	protein_coding	431	1542	1.549
22	ENST00000361624.2	ENSG00000198804.2	MT-CO1	mitochondrially encoded cytochrome c oxidase I	protein_coding	421	1542	1.508
23	ENST00000257290.9	ENSG00000134853.11	PDGFRA	platelet derived growth factor receptor alpha	protein_coding	1071	1601	1.399
24	ENST00000416718.2	ENSG00000198744.5	MTCO3P12	MT-CO3 pseudogene 12	unprocessed_pseudogene	271	547	1.817
25	ENST00000600213.3	ENSG00000269028.3	MTRNR2L12	MT-RNR2 like 12	protein_coding	1	911	1.87
26	ENST00000387347.2	ENSG00000210082.2	MT-RNR2	mitochondrially encoded 16S RNA	Mt_rRNA	1	921	1.663
27	ENST00000361453.3	ENSG00000198763.3	MT-ND2	mitochondrially encoded NADH:ubiquinone oxidoreductase core subunit 2	protein_coding	881	1042	1.304
28	ENST00000361390.2	ENSG00000198888.2	MT-ND1	mitochondrially encoded NADH:ubiquinone oxidoreductase core subunit 1	protein_coding	411	956	1.404
29	ENST00000361390.2	ENSG00000198888.2	MT-ND1	mitochondrially encoded NADH:ubiquinone oxidoreductase core subunit 1	protein_coding	201	351	0.185
30	ENST00000361227.2	ENSG00000198840.2	MT-ND3	mitochondrially encoded NADH:ubiquinone oxidoreductase core subunit 3	protein_coding	91	346	0.217
31	ENST00000629969.1	ENSG00000281383.1	CH507-513H4.5		lincRNA	441	923	1.282
32	ENST00000629969.1	ENSG00000281383.1	CH507-513H4.5		lincRNA	1	301	0.282
33	ENST00000625598.1	ENSG00000280614.1	CH507-513H4.4		lincRNA	441	923	1.27
34	ENST00000625598.1	ENSG00000280614.1	CH507-513H4.4		lincRNA	1	281	0.197
35	ENST00000627981.1	ENSG00000281181.1	CH507-513H4.3		lincRNA	441	923	1.27
36	ENST00000627981.1	ENSG00000281181.1	CH507-513H4.3		lincRNA	1	281	0.197
37	ENST00000631211.1	ENSG00000280800.1	CH507-513H4.6		lincRNA	441	923	1.27
38	ENST00000631211.1	ENSG00000280800.1	CH507-513H4.6		lincRNA	1	281	0.197
39	ENST00000427426.1	ENSG00000229344.1	MTCO2P12	MT-CO2 pseudogene 12	unprocessed_pseudogene	41	651	1.764
40	ENST00000389680.2	ENSG00000211459.2	MT-RNR1	mitochondrially encoded 12S RNA	Mt_rRNA	1	611	1.363
41	ENST00000361390.2	ENSG00000198888.2	MT-ND1	mitochondrially encoded NADH:ubiquinone oxidoreductase core subunit 1	protein_coding	411	956	1.404
42	ENST00000361789.2	ENSG00000198727.2	MT-CYB	mitochondrially encoded cytochrome b	protein_coding	671	1141	1.51
43	ENST00000361381.2	ENSG00000198886.2	MT-ND4	mitochondrially encoded NADH:ubiquinone oxidoreductase core subunit 4	protein_coding	1	411	1.327
44	ENST00000361739.1	ENSG00000198712.1	MT-CO2	mitochondrially encoded cytochrome c oxidase II	protein_coding	121	521	1.391
45	ENST00000414273.1	ENSG00000237973.1	MTCO1P12	MT-CO1 pseudogene 12	unprocessed_pseudogene	581	1101	1.502
46	ENST00000361567.2	ENSG00000198786.2	MT-ND5	mitochondrially encoded NADH:ubiquinone oxidoreductase core subunit 5	protein_coding	1251	1791	1.451
47	ENST00000361567.2	ENSG00000198786.2	MT-ND5	mitochondrially encoded NADH:ubiquinone oxidoreductase core subunit 5	protein_coding	51	441	1.325
48	ENST00000361567.2	ENSG00000198786.2	MT-ND5	mitochondrially encoded NADH:ubiquinone oxidoreductase core subunit 5	protein_coding	651	911	1.218
49	ENST00000361567.2	ENSG00000198786.2	MT-ND5	mitochondrially encoded NADH:ubiquinone oxidoreductase core subunit 5	protein_coding	971	1161	0.14
50	ENST00000514057.1	ENSG00000248527.1	MTATP6P1	MT-ATP6 pseudogene 1	unprocessed_pseudogene	1	261	0.367
51	ENST00000629969.1	ENSG00000281383.1	CH507-513H4.5		lincRNA	441	923	1.282
52	ENST00000629969.1	ENSG00000281383.1	CH507-513H4.5		lincRNA	1	301	0.282
53	ENST00000361453.3	ENSG00000198763.3	MT-ND2	mitochondrially encoded NADH:ubiquinone oxidoreductase core subunit 2	protein_coding	131	551	1.182
54	ENST00000361899.2	ENSG00000198899.2	MT-ATP6	mitochondrially encoded ATP synthase membrane subunit 6	protein_coding	1	261	1.222
55	ENST00000361567.2	ENSG00000198786.2	MT-ND5	mitochondrially encoded NADH:ubiquinone oxidoreductase core subunit 5	protein_coding	1251	1791	1.451
56	ENST00000361567.2	ENSG00000198786.2	MT-ND5	mitochondrially encoded NADH:ubiquinone oxidoreductase core subunit 5	protein_coding	651	911	1.218
57	ENST00000361567.2	ENSG00000198786.2	MT-ND5	mitochondrially encoded NADH:ubiquinone oxidoreductase core subunit 5	protein_coding	971	1161	0.14
58	ENST00000362079.2	ENSG00000198938.2	MT-CO3	mitochondrially encoded cytochrome c oxidase III	protein_coding	291	621	1.28
59	ENST00000361567.2	ENSG00000198786.2	MT-ND5	mitochondrially encoded NADH:ubiquinone oxidoreductase core subunit 5	protein_coding	51	441	1.325
60	ENST00000361381.2	ENSG00000198886.2	MT-ND4	mitochondrially encoded NADH:ubiquinone oxidoreductase core subunit 4	protein_coding	1	411	1.327
61	ENST00000361453.3	ENSG00000198763.3	MT-ND2	mitochondrially encoded NADH:ubiquinone oxidoreductase core subunit 2	protein_coding	131	551	1.182
62	ENST00000361899.2	ENSG00000198899.2	MT-ATP6	mitochondrially encoded ATP synthase membrane subunit 6	protein_coding	451	681	0.128
63	ENST00000361624.2	ENSG00000198804.2	MT-CO1	mitochondrially encoded cytochrome c oxidase I	protein_coding	431	1542	1.549
64	ENST00000361624.2	ENSG00000198804.2	MT-CO1	mitochondrially encoded cytochrome c oxidase I	protein_coding	421	1542	1.508
65	ENST00000361681.2	ENSG00000198695.2	MT-ND6	mitochondrially encoded NADH:ubiquinone oxidoreductase core subunit 6	protein_coding	1	525	1.146
66	ENST00000361381.2	ENSG00000198886.2	MT-ND4	mitochondrially encoded NADH:ubiquinone oxidoreductase core subunit 4	protein_coding	881	1378	0.2
67	ENST00000361624.2	ENSG00000198804.2	MT-CO1	mitochondrially encoded cytochrome c oxidase I	protein_coding	431	1542	1.549
68	ENST00000361624.2	ENSG00000198804.2	MT-CO1	mitochondrially encoded cytochrome c oxidase I	protein_coding	421	1542	1.508
69	ENST00000361851.1	ENSG00000228253.1	MT-ATP8	mitochondrially encoded ATP synthase membrane subunit 8	protein_coding	31	207	0.248
70	ENST00000263921.7	ENSG00000109220.10	CHIC2	cysteine rich hydrophobic domain 2	protein_coding	31	871	2.078
71	ENST00000457540.1	ENSG00000225630.1	MTND2P28	MT-ND2 pseudogene 28	unprocessed_pseudogene	121	701	1.261
72	ENST00000433675.1	ENSG00000233762.3	AC007969.5		processed_pseudogene	61	447	1.746
73	ENST00000414273.1	ENSG00000237973.1	MTCO1P12	MT-CO1 pseudogene 12	unprocessed_pseudogene	1191	1543	1.283
74	ENST00000457540.1	ENSG00000225630.1	MTND2P28	MT-ND2 pseudogene 28	unprocessed_pseudogene	121	701	1.261
75	ENST00000427426.1	ENSG00000229344.1	MTCO2P12	MT-CO2 pseudogene 12	unprocessed_pseudogene	41	651	1.764
76	ENST00000510231.1	ENSG00000249072.1	RP11-777B9.5		processed_pseudogene	1	177	7.125
77	ENST00000365188.1	ENSG00000202058.1	RN7SKP80	RNA, 7SK small nuclear pseudogene 80	misc_RNA	51	283	6.849
78	ENST00000603504.1	ENSG00000271394.1	7SK		misc_RNA	1	247	6.206
79	ENST00000364558.1	ENSG00000201428.1	RN7SKP71	RNA, 7SK small nuclear pseudogene 71	misc_RNA	1	318	6.105
80	ENST00000365031.1	ENSG00000201901.1	RN7SKP48	RNA, 7SK small nuclear pseudogene 48	misc_RNA	161	328	5.659
81	ENST00000624291.1	ENSG00000278931.1	bP-2189O9.2		unprocessed_pseudogene	131	361	5.249
82	ENST00000466725.1	ENSG00000243494.1	CTC-550B14.1		processed_pseudogene	51	301	4.819
83	ENST00000585880.1	ENSG00000267612.1	CTD-3116E22.7		lincRNA	391	600	4.707
84	ENST00000448722.1	ENSG00000230216.1	HSPB1P2	heat shock protein family B (small) member 1 pseudogene 2	processed_pseudogene	351	546	4.66
85	ENST00000571636.1	ENSG00000263179.1	HNRNPCP4	heterogeneous nuclear ribonucleoprotein C pseudogene 4	processed_pseudogene	301	900	4.336
86	ENST00000423096.1	ENSG00000238150.1	AC008753.3		processed_pseudogene	111	284	4.324
87	ENST00000364923.1	ENSG00000201793.1	RN7SKP9	RNA, 7SK small nuclear pseudogene 9	misc_RNA	1	299	4.29
88	ENST00000428810.1	ENSG00000232858.1	RPL34P27	ribosomal protein L34 pseudogene 27	processed_pseudogene	181	349	4.241
89	ENST00000425147.1	ENSG00000213885.3	RPL13AP7	ribosomal protein L13a pseudogene 7	processed_pseudogene	51	611	4.229
90	ENST00000536684.2	ENSG00000255823.3	MTRNR2L8	MT-RNR2 like 8	protein_coding	91	1011	4.165
91	ENST00000426577.1	ENSG00000227008.2	RP3-417G15.1		processed_pseudogene	121	416	4.159
92	ENST00000626319.2	ENSG00000280913.2	CTSLP2	cathepsin L pseudogene 2	processed_transcript	1	301	4.151
93	ENST00000561048.1	ENSG00000166794.4	PPIB	peptidylprolyl isomerase B	retained_intron	1	471	4.132
94	ENST00000413334.1	ENSG00000228007.1	AC011933.2		processed_pseudogene	111	321	4.12
95	ENST00000399556.2	ENSG00000213104.3	NPM1P46	nucleophosmin 1 pseudogene 46	processed_pseudogene	501	761	4.041
96	ENST00000495623.1	ENSG00000243517.1	RP11-627K11.1		processed_pseudogene	411	606	3.812
97	ENST00000536684.2	ENSG00000255823.3	MTRNR2L8	MT-RNR2 like 8	protein_coding	1131	1303	3.747
98	ENST00000577741.1	ENSG00000108298.9	RPL19	ribosomal protein L19	retained_intron	711	1303	3.657
99	ENST00000635020.1	ENSG00000282886.1	RP11-307E17.11		processed_pseudogene	1	241	3.543
100	ENST00000472218.1	ENSG00000231500.6	RPS18	ribosomal protein S18	retained_intron	391	1109	3.445
101	ENST00000634439.1	ENSG00000282879.1	RP11-10F11.4		processed_pseudogene	1	195	3.443
102	ENST00000602494.1	ENSG00000269907.1	RP11-330M2.4		processed_pseudogene	1	231	3.352
103	ENST00000397729.2	ENSG00000243014.1	PTMAP8	prothymosin alpha pseudogene 8	processed_pseudogene	11	241	3.335
104	ENST00000459725.1	ENSG00000234498.3	RPL13AP20	ribosomal protein L13a pseudogene 20	processed_pseudogene	1	609	3.314
105	ENST00000515896.1	ENSG00000251705.1	RNA5-8SP6	RNA, 5.8S ribosomal pseudogene 6	rRNA	1	152	3.313
106	ENST00000467115.1	ENSG00000240409.1	MTATP8P1	MT-ATP8 pseudogene 1	unprocessed_pseudogene	1	181	3.28
107	ENST00000464124.2	ENSG00000242814.2	RP11-436H11.1		processed_pseudogene	91	371	3.254
108	ENST00000442744.6	ENSG00000221983.7	UBA52	ubiquitin A-52 residue ribosomal protein fusion product 1	protein_coding	91	621	3.195
109	ENST00000584923.1	ENSG00000263934.4	SNORD3A	small nucleolar RNA, C/D box 3A	snoRNA	1	301	3.188
110	ENST00000538746.1	ENSG00000256079.1	RP11-318G8.2		processed_pseudogene	231	471	3.162
111	ENST00000476382.1	ENSG00000235828.5	RPL36AP26	ribosomal protein L36a pseudogene 26	processed_pseudogene	1	181	3.161
112	ENST00000402419.1	ENSG00000220583.1	RPL35P2	ribosomal protein L35 pseudogene 2	processed_pseudogene	1	221	3.133
113	ENST00000571722.3	ENSG00000262074.6	SNORD3B-2	small nucleolar RNA, C/D box 3B-2	snoRNA	1	321	2.976
114	ENST00000506950.1	ENSG00000249341.1	RP11-317M11.1		sense_intronic	1	651	2.97
115	ENST00000455561.1	ENSG00000228399.1	RP4-575N6.2		processed_pseudogene	1	281	2.931
116	ENST00000487895.1	ENSG00000146677.7	AC004453.8		processed_pseudogene	191	408	2.893
117	ENST00000508631.2	ENSG00000249768.2	HSPE1P10	heat shock protein family E (Hsp10) member 1 pseudogene 10	processed_pseudogene	1	171	2.891
118	ENST00000556034.1	ENSG00000258732.1	RP11-603B24.1		unprocessed_pseudogene	1	311	2.778
119	ENST00000488441.2	ENSG00000232888.4	RPS11P5	ribosomal protein S11 pseudogene 5	processed_pseudogene	1	141	2.749
120	ENST00000449885.1	ENSG00000229806.1	RPS15P5	ribosomal protein S15 pseudogene 5	processed_pseudogene	171	432	2.736
121	ENST00000462007.1	ENSG00000244086.1	RPS20P35	ribosomal protein S20 pseudogene 35	processed_pseudogene	1	357	2.72
122	ENST00000275590.9	ENSG00000146722.11	AC006014.8		processed_transcript	1	281	2.677
123	ENST00000546612.1	ENSG00000257366.1	MIR3180-2	microRNA 3180-2	lincRNA	1	801	2.596
124	ENST00000548268.1	ENSG00000258354.1	MIR3180-1	microRNA 3180-1	lincRNA	1	801	2.596
125	ENST00000549796.1	ENSG00000257563.1	MIR3180-3	microRNA 3180-3	lincRNA	1	801	2.596
126	ENST00000553141.1	ENSG00000257181.1	RP11-611O2.5		antisense	341	701	2.579
127	ENST00000396562.2	ENSG00000235349.1	RP11-561N12.6		processed_pseudogene	91	201	2.506
128	ENST00000437246.1	ENSG00000227694.1	RPL23AP74	ribosomal protein L23a pseudogene 74	processed_pseudogene	61	411	2.487
129	ENST00000446556.1	ENSG00000235957.1	COX7CP1	cytochrome c oxidase subunit 7C pseudogene 1	processed_pseudogene	21	192	2.438
130	ENST00000469929.1	ENSG00000240634.1	RP11-1348G14.1		processed_pseudogene	521	694	2.402
131	ENST00000447970.1	ENSG00000226499.1	RP5-882O7.1		processed_pseudogene	1	151	2.2
132	ENST00000326902.6	ENSG00000180613.10	GSX2	GS homeobox 2	protein_coding	31	181	2.194
133	ENST00000595301.1	ENSG00000268201.1	CTD-3138B18.6		sense_intronic	201	511	2.162
134	ENST00000491826.2	ENSG00000229585.4	RPL21P44	ribosomal protein L21 pseudogene 44	processed_pseudogene	1	261	2.036
135	ENST00000539347.1	ENSG00000198134.3	RP11-267J23.4		processed_pseudogene	11	327	2.002
136	ENST00000621855.1	ENSG00000274157.1	RP11-341A11.3		processed_pseudogene	1	181	1.943
137	ENST00000415880.1	ENSG00000226928.1	RPS14P4	ribosomal protein S14 pseudogene 4	processed_pseudogene	101	418	1.862
138	ENST00000492352.5	ENSG00000231031.6	AC008271.1		lincRNA	621	1711	1.858
139	ENST00000623664.1	ENSG00000278996.1	CH507-513H4.1		lincRNA	1341	1741	1.852
140	ENST00000623860.2	ENSG00000280441.2	CH507-528H12.1		lincRNA	1341	1741	1.852
141	ENST00000551568.5	ENSG00000135678.11	CPM	carboxypeptidase M	protein_coding	6471	6655	1.666
142	ENST00000455245.1	ENSG00000232815.1	DUX4L50	double homeobox 4 like 50 (pseudogene)	unprocessed_pseudogene	191	561	1.46
143	ENST00000433810.1	ENSG00000223850.1	MYCNUT	MYCN upstream transcript	lincRNA	1	401	1.4
144	ENST00000426539.1	ENSG00000236289.2	GACAT3	gastric cancer associated transcript 3	lincRNA	781	1061	1.173
145	ENST00000551568.5	ENSG00000135678.11	CPM	carboxypeptidase M	protein_coding	191	1031	1.119
146	ENST00000623664.1	ENSG00000278996.1	CH507-513H4.1		lincRNA	431	641	1.113
147	ENST00000623860.2	ENSG00000280441.2	CH507-528H12.1		lincRNA	431	641	1.113
148	ENST00000512405.1	ENSG00000249706.1	RP11-89B16.1		sense_intronic	421	791	1.071
149	ENST00000551568.5	ENSG00000135678.11	CPM	carboxypeptidase M	protein_coding	3191	3701	0.909
