# Supplementary material for: N6-Methyladenosine Landscape of Glioma Stem-Like Cells: METTL3 Is Essential for the Expression of Actively Transcribed Genes and Sustenance of the Oncogenic Signaling
Source: Genes (Basel). 2019 Feb 13;10(2):141. doi: 10.3390/genes10020141 (PMC6410051; doi:10.3390/genes10020141)
Supplement: Supplementary file 1 [file genes-10-00141-s001.zip › suppl_table3.xlsx]

## Sheet: Sheet1
Supplementary Table 3: Differentialy expressed Genes in shMETTL3 GSC - shNT GSC
Sr. No.	Gene ID	Gene type	Gene symbol	Differential expression log2 (shMETTL3-shNT)	p value	p adj.
Down regulated genes in ShMETTL3_GSC compared with ShNT_GSC
1	ENSG00000101210.10	protein_coding	EEF1A2	-8.17572	3.41882e-36	3.14209e-34
2	ENSG00000166165.12	protein_coding	CKB	-7.40312	5.5008e-50	1.58566e-47
3	ENSG00000130600.16	processed_transcript	H19	-7.17888	2.02352e-64	1.83128e-61
4	ENSG00000182272.11	protein_coding	B4GALNT4	-7.11664	1.0749e-47	2.46056e-45
5	ENSG00000125534.9	protein_coding	PPDPF	-7.11647	9.14322e-27	3.87169e-25
6	ENSG00000102265.11	protein_coding	TIMP1	-7.09786	6.2486e-36	5.53905e-34
7	ENSG00000204525.15	protein_coding	HLA-C	-7.07619	2.11635e-44	3.97864e-42
8	ENSG00000111640.14	protein_coding	GAPDH	-7.02365	1.558e-51	5.13809e-49
9	ENSG00000128564.6	protein_coding	VGF	-6.99005	1.10429e-76	3.30566e-73
10	ENSG00000142156.14	protein_coding	COL6A1	-6.94248	3.57767e-82	1.98893e-78
11	ENSG00000100427.15	protein_coding	MLC1	-6.91528	1.10976e-59	6.44571e-57
12	ENSG00000132613.14	protein_coding	MTSS1L	-6.90263	4.82275e-47	1.07244e-44
13	ENSG00000168298.6	protein_coding	HIST1H1E	-6.88786	8.93298e-15	1.45511e-13
14	ENSG00000198753.11	protein_coding	PLXNB3	-6.84486	2.94309e-80	1.27256e-76
15	ENSG00000161016.16	protein_coding	RPL8	-6.78022	1.38901e-44	2.67591e-42
16	ENSG00000125520.13	protein_coding	SLC2A4RG	-6.77487	2.88902e-24	9.99343e-23
17	ENSG00000243449.6	protein_coding	C4orf48	-6.73853	2.16649e-10	2.40128e-09
18	ENSG00000132688.10	protein_coding	NES	-6.66432	2.5603e-60	1.63335e-57
19	ENSG00000123989.13	protein_coding	CHPF	-6.64297	1.4249e-63	1.23222e-60
20	ENSG00000184897.5	protein_coding	H1FX	-6.61172	2.54317e-23	8.0988e-22
21	ENSG00000099795.6	protein_coding	NDUFB7	-6.57121	3.98692e-16	7.28408e-15
22	ENSG00000034510.5	protein_coding	TMSB10	-6.54151	2.384e-32	1.59679e-30
23	ENSG00000130702.14	protein_coding	LAMA5	-6.53476	2.46495e-84	2.39809e-80
24	ENSG00000196576.14	protein_coding	PLXNB2	-6.53334	2.68611e-72	4.18121e-69
25	ENSG00000132692.18	protein_coding	BCAN	-6.52385	3.68354e-59	2.04778e-56
26	ENSG00000167468.16	protein_coding	GPX4	-6.49647	1.42682e-24	5.06612e-23
27	ENSG00000112559.13	protein_coding	MDFI	-6.4703	7.94869e-24	2.63254e-22
28	ENSG00000142102.15	protein_coding	ATHL1	-6.39087	3.85486e-50	1.11949e-47
29	ENSG00000167658.15	protein_coding	EEF2	-6.34101	4.63145e-77	1.63848e-73
30	ENSG00000054148.17	protein_coding	PHPT1	-6.33966	3.10543e-25	1.16761e-23
31	ENSG00000110492.15	protein_coding	MDK	-6.33472	1.02901e-42	1.64114e-40
32	ENSG00000188290.10	protein_coding	HES4	-6.3234	5.32017e-12	6.88737e-11
33	ENSG00000173546.7	protein_coding	CSPG4	-6.32253	5.62098e-77	1.82284e-73
34	ENSG00000117984.13	protein_coding	CTSD	-6.29242	4.89436e-23	1.51885e-21
35	ENSG00000175602.3	protein_coding	CCDC85B	-6.27347	6.83435e-12	8.73428e-11
36	ENSG00000127418.14	protein_coding	FGFRL1	-6.25441	1.68669e-48	4.29004e-46
37	ENSG00000092758.15	protein_coding	COL9A3	-6.23942	2.66138e-59	1.50098e-56
38	ENSG00000169992.9	protein_coding	NLGN2	-6.23017	1.30609e-64	1.21016e-61
39	ENSG00000130821.15	protein_coding	SLC6A8	-6.21978	6.56263e-83	5.10769e-79
40	ENSG00000105655.18	protein_coding	ISYNA1	-6.21343	2.09019e-48	5.11572e-46
41	ENSG00000178209.14	protein_coding	PLEC	-6.20278	2.36747e-73	4.18773e-70
42	ENSG00000158106.13	protein_coding	RHPN1	-6.20167	4.67009e-44	8.49237e-42
43	ENSG00000198355.4	protein_coding	PIM3	-6.20087	7.74376e-33	5.39085e-31
44	ENSG00000072778.19	protein_coding	ACADVL	-6.18288	6.97186e-63	5.77255e-60
45	ENSG00000182087.12	protein_coding	TMEM259	-6.18016	4.07248e-58	2.0318e-55
46	ENSG00000141522.11	protein_coding	ARHGDIA	-6.16618	5.3447e-33	3.78162e-31
47	ENSG00000063660.8	protein_coding	GPC1	-6.1622	4.10003e-70	5.90936e-67
48	ENSG00000143774.16	protein_coding	GUK1	-6.15112	7.97719e-53	2.848e-50
49	ENSG00000181790.10	protein_coding	ADGRB1	-6.15087	7.06708e-68	9.16718e-65
50	ENSG00000171222.10	protein_coding	SCAND1	-6.13943	1.96463e-11	2.40647e-10
51	ENSG00000084207.15	protein_coding	GSTP1	-6.12067	3.62345e-37	3.61555e-35
52	ENSG00000199545.1	rRNA	RNA5SP195	-6.11902	2.24277e-05	0.000124221
53	ENSG00000204060.6	protein_coding	FOXO6	-6.11135	1.2042e-16	2.2904e-15
54	ENSG00000067840.12	protein_coding	PDZD4	-6.0571	1.43147e-55	6.05497e-53
55	ENSG00000135744.7	protein_coding	AGT	-6.05347	1.9768e-36	1.84478e-34
56	ENSG00000102119.10	protein_coding	EMD	-6.01951	2.35965e-42	3.67304e-40
57	ENSG00000206503.11	protein_coding	HLA-A	-6.01748	2.36585e-51	7.60886e-49
58	ENSG00000224185.1	processed_pseudogene	SNX18P9	-6.01704	2.00144e-13	2.948e-12
59	ENSG00000237004.3	processed_pseudogene	ZNRF2P1	-6.00759	3.565e-05	0.000189473
60	ENSG00000137154.12	protein_coding	RPS6	-6.0051	3.38437e-37	3.38568e-35
61	ENSG00000106624.9	protein_coding	AEBP1	-5.99922	3.82069e-60	2.36003e-57
62	ENSG00000245910.8	processed_transcript	SNHG6	-5.99875	4.54195e-08	3.86677e-07
63	ENSG00000142173.14	protein_coding	COL6A2	-5.99759	4.49898e-57	2.10937e-54
64	ENSG00000159335.15	protein_coding	PTMS	-5.98345	3.89491e-46	8.23753e-44
65	ENSG00000112715.20	protein_coding	VEGFA	-5.97501	2.77015e-89	3.59334e-85
66	ENSG00000151640.12	protein_coding	DPYSL4	-5.96388	4.70654e-36	4.22016e-34
67	ENSG00000197746.13	protein_coding	PSAP	-5.95985	5.43976e-66	5.88023e-63
68	ENSG00000131094.3	protein_coding	C1QL1	-5.95765	1.13023e-21	3.17796e-20
69	ENSG00000131584.18	protein_coding	ACAP3	-5.95405	1.2935e-64	1.21016e-61
70	ENSG00000257270.1	antisense	RP11-521B24.5	-5.94866	6.24779e-08	5.23316e-07
71	ENSG00000124155.16	protein_coding	PIGT	-5.94543	2.56469e-27	1.12014e-25
72	ENSG00000229146.2	processed_pseudogene	SNX18P4	-5.94346	4.68808e-05	0.000242408
73	ENSG00000074800.13	protein_coding	ENO1	-5.9429	3.18146e-76	8.84332e-73
74	ENSG00000229807.10	lincRNA	XIST	-5.94283	2.8646e-117	1.11476e-112
75	ENSG00000197903.7	protein_coding	HIST1H2BK	-5.93585	5.02097e-05	0.000258249
76	ENSG00000164050.12	protein_coding	PLXNB1	-5.92605	1.0453e-59	6.25811e-57
77	ENSG00000183258.11	protein_coding	DDX41	-5.90313	2.65772e-57	1.26128e-54
78	ENSG00000114554.11	protein_coding	PLXNA1	-5.89667	4.72169e-52	1.61179e-49
79	ENSG00000111676.14	protein_coding	ATN1	-5.8919	1.42087e-75	3.25253e-72
80	ENSG00000103257.8	protein_coding	SLC7A5	-5.88306	1.47704e-62	1.19748e-59
81	ENSG00000122515.14	protein_coding	ZMIZ2	-5.87963	2.62188e-72	4.18121e-69
82	ENSG00000099822.2	protein_coding	HCN2	-5.86829	8.34056e-31	4.84332e-29
83	ENSG00000197576.13	protein_coding	HOXA4	-5.86061	1.21092e-07	9.7161e-07
84	ENSG00000198576.3	protein_coding	ARC	-5.8584	1.18451e-29	6.28001e-28
85	ENSG00000270231.3	unprocessed_pseudogene	NBPF8	-5.85472	3.33288e-10	3.61682e-09
86	ENSG00000171298.12	protein_coding	GAA	-5.85185	7.1526e-52	2.39951e-49
87	ENSG00000185262.8	protein_coding	UBALD2	-5.85051	2.06205e-30	1.14963e-28
88	ENSG00000234745.9	protein_coding	HLA-B	-5.84953	9.92085e-36	8.67573e-34
89	ENSG00000203950.6	protein_coding	FAM127B	-5.84943	4.21012e-21	1.1214e-19
90	ENSG00000227466.1	antisense	RP11-397C12.1	-5.83939	7.02684e-05	0.000350172
91	ENSG00000142534.6	protein_coding	RPS11	-5.83894	9.19965e-35	7.48963e-33
92	ENSG00000138834.12	protein_coding	MAPK8IP3	-5.83499	1.51288e-73	2.94369e-70
93	ENSG00000107281.9	protein_coding	NPDC1	-5.8275	1.24948e-43	2.16105e-41
94	ENSG00000232803.1	antisense	SLCO4A1-AS1	-5.8141	2.41184e-12	3.23532e-11
95	ENSG00000063244.12	protein_coding	U2AF2	-5.80457	7.29386e-51	2.28904e-48
96	ENSG00000182379.9	protein_coding	NXPH4	-5.80223	3.06945e-19	7.05538e-18
97	ENSG00000183255.11	protein_coding	PTTG1IP	-5.79617	9.68171e-45	1.88382e-42
98	ENSG00000226390.1	antisense	RP11-358D14.2	-5.7943	7.19439e-12	9.18235e-11
99	ENSG00000090097.20	protein_coding	PCBP4	-5.79054	4.28377e-34	3.34074e-32
100	ENSG00000101224.17	protein_coding	CDC25B	-5.78664	3.10272e-47	6.93922e-45
101	ENSG00000226210.3	unprocessed_pseudogene	WASH7P	-5.78526	6.17125e-12	7.92588e-11
102	ENSG00000140983.13	protein_coding	RHOT2	-5.77871	4.64895e-54	1.82741e-51
103	ENSG00000011028.13	protein_coding	MRC2	-5.77723	1.20571e-64	1.17301e-61
104	ENSG00000113108.18	protein_coding	APBB3	-5.77665	4.48304e-32	2.90414e-30
105	ENSG00000108773.10	protein_coding	KAT2A	-5.7741	1.4683e-47	3.34145e-45
106	ENSG00000162910.18	protein_coding	MRPL55	-5.77009	6.99383e-20	1.69573e-18
107	ENSG00000114631.10	protein_coding	PODXL2	-5.76313	2.73237e-38	2.9868e-36
108	ENSG00000269707.1	sense_overlapping	RP11-13J10.1	-5.74653	0.000100992	0.000485016
109	ENSG00000280185.1	TEC	RP11-315A16.4	-5.74653	0.000100992	0.000485016
110	ENSG00000100258.17	protein_coding	LMF2	-5.74255	1.36493e-30	7.7769e-29
111	ENSG00000213672.7	protein_coding	NCKIPSD	-5.73093	5.11971e-42	7.69241e-40
112	ENSG00000182809.10	protein_coding	CRIP2	-5.72839	1.41608e-37	1.46951e-35
113	ENSG00000178035.11	protein_coding	IMPDH2	-5.72536	1.00188e-31	6.19841e-30
114	ENSG00000149260.15	protein_coding	CAPN5	-5.7235	2.43893e-56	1.06642e-53
115	ENSG00000113140.10	protein_coding	SPARC	-5.7216	5.13892e-52	1.73897e-49
116	ENSG00000101199.12	protein_coding	ARFGAP1	-5.71427	1.08331e-59	6.38741e-57
117	ENSG00000080854.14	protein_coding	IGSF9B	-5.71395	3.61375e-58	1.8354e-55
118	ENSG00000188599.17	transcribed_unprocessed_pseudogene	NPIPP1	-5.70957	1.09337e-09	1.12741e-08
119	ENSG00000071894.15	protein_coding	CPSF1	-5.70881	1.58807e-49	4.41426e-47
120	ENSG00000178719.16	protein_coding	GRINA	-5.7016	3.29446e-35	2.76302e-33
121	ENSG00000184058.12	protein_coding	TBX1	-5.69773	2.09726e-30	1.16593e-28
122	ENSG00000106278.11	protein_coding	PTPRZ1	-5.69629	2.15427e-74	4.65741e-71
123	ENSG00000196924.14	protein_coding	FLNA	-5.69307	4.10639e-77	1.598e-73
124	ENSG00000167615.16	protein_coding	LENG8	-5.68565	1.37306e-69	1.90831e-66
125	ENSG00000160360.11	protein_coding	GPSM1	-5.68344	1.18617e-44	2.29651e-42
126	ENSG00000099991.17	protein_coding	CABIN1	-5.67426	4.25756e-74	8.72016e-71
127	ENSG00000177606.6	protein_coding	JUN	-5.65631	1.15347e-37	1.20341e-35
128	ENSG00000198937.8	protein_coding	CCDC167	-5.65594	0.000143325	0.000662412
129	ENSG00000269893.6	lincRNA	SNHG8	-5.65385	0.000143666	0.000663827
130	ENSG00000167978.16	protein_coding	SRRM2	-5.6501	2.76539e-89	3.59334e-85
131	ENSG00000176973.7	protein_coding	FAM89B	-5.64918	0.000148774	0.000685072
132	ENSG00000198728.10	protein_coding	LDB1	-5.64607	1.31977e-39	1.64612e-37
133	ENSG00000110651.11	protein_coding	CD81	-5.64211	3.02379e-37	3.03275e-35
134	ENSG00000107404.18	protein_coding	DVL1	-5.64084	3.36064e-35	2.81246e-33
135	ENSG00000141258.12	protein_coding	SGSM2	-5.63902	1.07288e-64	1.07054e-61
136	ENSG00000165458.13	protein_coding	INPPL1	-5.62228	3.63165e-58	1.8354e-55
137	ENSG00000067225.17	protein_coding	PKM	-5.62175	2.37768e-82	1.54212e-78
138	ENSG00000125901.5	protein_coding	MRPS26	-5.61685	2.97707e-11	3.58899e-10
139	ENSG00000109610.5	protein_coding	SOD3	-5.61445	7.69665e-44	1.36765e-41
140	ENSG00000196557.11	protein_coding	CACNA1H	-5.61443	6.72618e-49	1.78061e-46
141	ENSG00000141580.15	protein_coding	WDR45B	-5.61279	4.44484e-55	1.84012e-52
142	ENSG00000130402.11	protein_coding	ACTN4	-5.60806	2.0952e-62	1.6307e-59
143	ENSG00000225091.3	snoRNA	SNORA71A	-5.60632	0.000170718	0.000774302
144	ENSG00000274869.1	transcribed_unprocessed_pseudogene	RP11-195B21.3	-5.60308	7.08518e-07	5.09743e-06
145	ENSG00000130731.15	protein_coding	C16orf13	-5.603	1.32852e-26	5.56507e-25
146	ENSG00000261574.1	sense_intronic	RP1-168P16.2	-5.60044	6.82556e-07	4.92156e-06
147	ENSG00000165716.10	protein_coding	FAM69B	-5.5995	3.32397e-21	8.93933e-20
148	ENSG00000105401.7	protein_coding	CDC37	-5.59624	1.88128e-44	3.58872e-42
149	ENSG00000176101.11	protein_coding	SSNA1	-5.59493	8.02929e-07	5.7248e-06
150	ENSG00000235204.1	antisense	RP11-121A14.2	-5.59355	6.81005e-07	4.91129e-06
151	ENSG00000126215.13	protein_coding	XRCC3	-5.5862	3.1987e-22	9.41583e-21
152	ENSG00000215612.7	protein_coding	HMX1	-5.58181	6.35331e-15	1.0494e-13
153	ENSG00000099625.12	protein_coding	CBARP	-5.57915	1.14844e-30	6.58196e-29
154	ENSG00000175899.14	protein_coding	A2M	-5.57324	4.44683e-76	1.15366e-72
155	ENSG00000165802.20	protein_coding	NSMF	-5.57059	2.27767e-49	6.28622e-47
156	ENSG00000159840.15	protein_coding	ZYX	-5.5635	1.78028e-39	2.1786e-37
157	ENSG00000111674.8	protein_coding	ENO2	-5.56193	4.79258e-76	1.16565e-72
158	ENSG00000277258.4	protein_coding	PCGF2	-5.55596	4.87817e-29	2.46538e-27
159	ENSG00000254094.1	sense_intronic	AC078852.1	-5.55316	0.000212023	0.000942417
160	ENSG00000243302.3	processed_pseudogene	RP11-274B21.2	-5.55272	1.98764e-16	3.70622e-15
161	ENSG00000141503.15	protein_coding	MINK1	-5.54948	9.43953e-60	5.73968e-57
162	ENSG00000244038.9	protein_coding	DDOST	-5.542	3.59917e-41	5.05637e-39
163	ENSG00000188157.13	protein_coding	AGRN	-5.54024	5.57481e-63	4.71617e-60
164	ENSG00000162512.15	protein_coding	SDC3	-5.53302	5.78896e-67	7.26701e-64
165	ENSG00000100097.11	protein_coding	LGALS1	-5.53251	6.39063e-31	3.74535e-29
166	ENSG00000127415.12	protein_coding	IDUA	-5.52597	4.01022e-26	1.61718e-24
167	ENSG00000234409.6	protein_coding	CCDC188	-5.51855	2.0346e-21	5.60343e-20
168	ENSG00000134871.17	protein_coding	COL4A2	-5.51769	5.12781e-55	2.10051e-52
169	ENSG00000102878.16	protein_coding	HSF4	-5.51766	3.09444e-41	4.36305e-39
170	ENSG00000279716.1	TEC	AC006128.2	-5.51722	1.6729e-10	1.87611e-09
171	ENSG00000075618.17	protein_coding	FSCN1	-5.51657	1.98694e-60	1.33314e-57
172	ENSG00000225177.5	antisense	RP11-390P2.4	-5.51165	5.0011e-13	7.11322e-12
173	ENSG00000104419.14	protein_coding	NDRG1	-5.5115	4.95481e-81	2.4102e-77
174	ENSG00000064300.8	protein_coding	NGFR	-5.50762	1.37303e-21	3.84954e-20
175	ENSG00000101856.9	protein_coding	PGRMC1	-5.50746	1.24412e-25	4.76996e-24
176	ENSG00000235934.1	antisense	AC007405.8	-5.50187	1.24318e-06	8.59752e-06
177	ENSG00000125835.18	protein_coding	SNRPB	-5.49716	1.43252e-18	3.15665e-17
178	ENSG00000280237.2	TEC	MIR4697HG	-5.49588	3.62136e-43	5.97141e-41
179	ENSG00000107331.16	protein_coding	ABCA2	-5.49315	3.40366e-61	2.36524e-58
180	ENSG00000072310.16	protein_coding	SREBF1	-5.49142	2.68646e-58	1.39391e-55
181	ENSG00000169564.6	protein_coding	PCBP1	-5.48779	1.77492e-17	3.60684e-16
182	ENSG00000109736.14	protein_coding	MFSD10	-5.48742	1.55606e-27	6.93633e-26
183	ENSG00000137404.14	protein_coding	NRM	-5.48451	1.09514e-19	2.61778e-18
184	ENSG00000134590.13	protein_coding	FAM127A	-5.47372	5.21637e-29	2.63288e-27
185	ENSG00000198911.11	protein_coding	SREBF2	-5.47274	8.48437e-69	1.13851e-65
186	ENSG00000105376.4	protein_coding	ICAM5	-5.47068	6.03331e-36	5.36042e-34
187	ENSG00000130723.17	protein_coding	PRRC2B	-5.46839	1.30698e-71	1.9562e-68
188	ENSG00000099804.8	protein_coding	CDC34	-5.4517	1.04305e-22	3.15632e-21
189	ENSG00000099821.13	protein_coding	POLRMT	-5.45147	1.90207e-38	2.12089e-36
190	ENSG00000103168.16	protein_coding	TAF1C	-5.45142	5.00176e-45	9.93078e-43
191	ENSG00000197586.12	protein_coding	ENTPD6	-5.44527	9.66944e-39	1.11327e-36
192	ENSG00000169710.8	protein_coding	FASN	-5.44507	2.42669e-58	1.27615e-55
193	ENSG00000188483.7	protein_coding	IER5L	-5.44466	1.18332e-22	3.56415e-21
194	ENSG00000187837.3	protein_coding	HIST1H1C	-5.44225	1.57712e-12	2.14969e-11
195	ENSG00000185189.16	protein_coding	NRBP2	-5.4317	5.21713e-42	7.80864e-40
196	ENSG00000102316.16	protein_coding	MAGED2	-5.42534	5.25989e-37	5.14293e-35
197	ENSG00000099904.15	protein_coding	ZDHHC8	-5.41702	5.91928e-46	1.23843e-43
198	ENSG00000244486.8	protein_coding	SCARF2	-5.41677	4.00374e-33	2.86935e-31
199	ENSG00000129946.10	protein_coding	SHC2	-5.41671	7.27313e-42	1.08442e-39
200	ENSG00000227376.1	processed_pseudogene	FTH1P16	-5.41574	0.000346633	0.00145971
201	ENSG00000078808.16	protein_coding	SDF4	-5.4121	2.55636e-41	3.64399e-39
202	ENSG00000130396.20	protein_coding	MLLT4	-5.40842	1.65464e-73	3.06621e-70
203	ENSG00000198910.12	protein_coding	L1CAM	-5.40816	3.32115e-62	2.43854e-59
204	ENSG00000168209.4	protein_coding	DDIT4	-5.40141	3.83481e-23	1.19961e-21
205	ENSG00000184489.11	protein_coding	PTP4A3	-5.40124	7.27834e-46	1.50658e-43
206	ENSG00000272843.1	antisense	RP11-313P13.5	-5.39629	1.86505e-08	1.66694e-07
207	ENSG00000099814.15	protein_coding	CEP170B	-5.39452	3.47989e-42	5.35257e-40
208	ENSG00000122756.14	protein_coding	CNTFR	-5.39328	2.73203e-27	1.19056e-25
209	ENSG00000117592.8	protein_coding	PRDX6	-5.39087	2.70196e-24	9.3965e-23
210	ENSG00000136295.14	protein_coding	TTYH3	-5.39023	2.45909e-60	1.59493e-57
211	ENSG00000147123.10	protein_coding	NDUFB11	-5.38893	4.52028e-16	8.22379e-15
212	ENSG00000113758.13	protein_coding	DBN1	-5.38817	1.80424e-41	2.60045e-39
213	ENSG00000205702.10	polymorphic_pseudogene	CYP2D7	-5.38693	4.65998e-08	3.96032e-07
214	ENSG00000103253.17	protein_coding	HAGHL	-5.38137	1.47725e-24	5.24038e-23
215	ENSG00000250906.1	antisense	RP11-632F7.3	-5.38109	0.000391977	0.00162655
216	ENSG00000184702.17	protein_coding	2005-09-01	-5.37722	2.59713e-40	3.39153e-38
217	ENSG00000124181.14	protein_coding	PLCG1	-5.37637	1.93669e-54	7.76972e-52
218	ENSG00000090006.17	protein_coding	LTBP4	-5.37636	1.58949e-66	1.81926e-63
219	ENSG00000132819.16	protein_coding	RBM38	-5.3701	2.3618e-19	5.50686e-18
220	ENSG00000143320.8	protein_coding	CRABP2	-5.3639	3.52396e-10	3.81672e-09
221	ENSG00000103363.14	protein_coding	TCEB2	-5.36023	2.6098e-19	6.04167e-18
222	ENSG00000199753.1	snoRNA	SNORD104	-5.35997	0.00041513	0.00171222
223	ENSG00000177666.16	protein_coding	PNPLA2	-5.35666	7.9591e-24	2.63375e-22
224	ENSG00000119403.13	protein_coding	PHF19	-5.3463	2.08874e-58	1.11347e-55
225	ENSG00000166136.15	protein_coding	NDUFB8	-5.34251	3.1038e-10	3.38048e-09
226	ENSG00000135916.15	protein_coding	ITM2C	-5.33856	5.57822e-40	7.14067e-38
227	ENSG00000196923.13	protein_coding	PDLIM7	-5.33803	7.8162e-40	9.94012e-38
228	ENSG00000100979.14	protein_coding	PLTP	-5.33677	8.18792e-32	5.13097e-30
229	ENSG00000178531.5	protein_coding	CTXN1	-5.32558	8.99112e-17	1.72529e-15
230	ENSG00000105767.2	protein_coding	CADM4	-5.3222	6.60242e-41	9.1111e-39
231	ENSG00000114268.11	protein_coding	PFKFB4	-5.3217	6.4177e-50	1.82295e-47
232	ENSG00000076201.14	protein_coding	PTPN23	-5.32046	1.38959e-41	2.01776e-39
233	ENSG00000067829.18	protein_coding	IDH3G	-5.31893	4.31744e-37	4.28605e-35
234	ENSG00000264421.1	antisense	RP11-401F2.4	-5.31724	0.000471962	0.00191656
235	ENSG00000184221.12	protein_coding	OLIG1	-5.31475	5.72898e-10	6.08636e-09
236	ENSG00000149743.13	protein_coding	TRPT1	-5.31374	8.43985e-22	2.40085e-20
237	ENSG00000172270.18	protein_coding	BSG	-5.30176	2.60915e-60	1.63766e-57
238	ENSG00000169242.11	protein_coding	EFNA1	-5.30116	5.27589e-25	1.9424e-23
239	ENSG00000125995.15	protein_coding	ROMO1	-5.29642	8.07973e-10	8.45129e-09
240	ENSG00000181085.14	protein_coding	MAPK15	-5.29425	1.16285e-26	4.90807e-25
241	ENSG00000165502.6	protein_coding	RPL36AL	-5.28966	5.21726e-10	5.56398e-09
242	ENSG00000187961.13	protein_coding	KLHL17	-5.28627	3.52029e-25	1.3147e-23
243	ENSG00000198837.9	protein_coding	DENND4B	-5.28009	6.45427e-53	2.36951e-50
244	ENSG00000197451.11	protein_coding	HNRNPAB	-5.27149	5.45769e-22	1.57323e-20
245	ENSG00000250510.7	protein_coding	GPR162	-5.26477	4.48196e-33	3.18858e-31
246	ENSG00000112514.15	protein_coding	CUTA	-5.26461	8.28677e-22	2.36076e-20
247	ENSG00000130684.13	protein_coding	ZNF337	-5.25983	6.70652e-08	5.58972e-07
248	ENSG00000117411.16	protein_coding	B4GALT2	-5.25555	8.77537e-21	2.27814e-19
249	ENSG00000137267.5	protein_coding	TUBB2A	-5.25535	8.48074e-08	6.9685e-07
250	ENSG00000159377.10	protein_coding	PSMB4	-5.25204	1.0752e-23	3.52795e-22
251	ENSG00000238286.1	processed_pseudogene	SLC35E1P1	-5.25073	7.64498e-06	4.60106e-05
252	ENSG00000160685.13	protein_coding	ZBTB7B	-5.24872	1.08258e-19	2.58935e-18
253	ENSG00000262663.1	lincRNA	RP11-497H17.1	-5.24129	7.58719e-08	6.27936e-07
254	ENSG00000129562.10	protein_coding	DAD1	-5.23952	4.07897e-18	8.64485e-17
255	ENSG00000174684.6	protein_coding	B4GAT1	-5.23834	1.52889e-16	2.8812e-15
256	ENSG00000203485.12	protein_coding	INF2	-5.23583	1.96496e-51	6.3722e-49
257	ENSG00000205186.2	protein_coding	FABP9	-5.22943	0.000631096	0.00248047
258	ENSG00000127586.16	protein_coding	CHTF18	-5.22796	3.78284e-36	3.43946e-34
259	ENSG00000099194.5	protein_coding	SCD	-5.22764	1.28921e-72	2.18128e-69
260	ENSG00000030582.16	protein_coding	GRN	-5.22595	4.74432e-33	3.36294e-31
261	ENSG00000229759.1	processed_pseudogene	MRPS18AP1	-5.21672	0.000656775	0.00256791
262	ENSG00000111788.10	unprocessed_pseudogene	RP11-22B23.1	-5.21154	4.32164e-19	9.84064e-18
263	ENSG00000185043.10	protein_coding	CIB1	-5.20489	3.74671e-21	1.00209e-19
264	ENSG00000182979.17	protein_coding	MTA1	-5.20202	8.87861e-54	3.4209e-51
265	ENSG00000251414.1	antisense	RP11-843P14.1	-5.20161	1.93654e-07	1.51661e-06
266	ENSG00000148400.9	protein_coding	NOTCH1	-5.20051	6.7844e-50	1.91315e-47
267	ENSG00000141756.18	protein_coding	FKBP10	-5.19779	2.37301e-65	2.49582e-62
268	ENSG00000198598.6	protein_coding	MMP17	-5.19409	7.28274e-32	4.60826e-30
269	ENSG00000261351.2	antisense	CTD-3185P2.1	-5.19313	9.81028e-08	8.0035e-07
270	ENSG00000203879.11	protein_coding	GDI1	-5.19142	1.72985e-62	1.37382e-59
271	ENSG00000171603.16	protein_coding	CLSTN1	-5.1834	5.5438e-54	2.15737e-51
272	ENSG00000088881.20	protein_coding	EBF4	-5.1809	6.11291e-32	3.88699e-30
273	ENSG00000111669.14	protein_coding	TPI1	-5.17964	2.48019e-50	7.31185e-48
274	ENSG00000198276.14	protein_coding	UCKL1	-5.17928	4.14408e-30	2.27137e-28
275	ENSG00000261959.1	antisense	RP11-893F2.14	-5.17429	1.04736e-20	2.69921e-19
276	ENSG00000131409.12	protein_coding	LRRC4B	-5.17382	4.11206e-30	2.25699e-28
277	ENSG00000007516.13	protein_coding	BAIAP3	-5.16979	1.65246e-38	1.85854e-36
278	ENSG00000244151.1	antisense	RP11-148K1.12	-5.16537	9.49344e-06	5.62138e-05
279	ENSG00000033327.12	protein_coding	GAB2	-5.16184	2.45691e-46	5.28235e-44
280	ENSG00000070047.11	protein_coding	PHRF1	-5.15869	3.87824e-48	9.28754e-46
281	ENSG00000228737.2	antisense	AC008781.7	-5.15795	0.000792941	0.00302374
282	ENSG00000117394.19	protein_coding	SLC2A1	-5.1578	1.27903e-43	2.19267e-41
283	ENSG00000204681.10	protein_coding	GABBR1	-5.15738	8.78344e-62	6.21469e-59
284	ENSG00000104852.14	protein_coding	SNRNP70	-5.15456	6.89006e-58	3.35158e-55
285	ENSG00000137409.19	protein_coding	MTCH1	-5.1541	9.88594e-32	6.12598e-30
286	ENSG00000119408.16	protein_coding	NEK6	-5.15064	2.79501e-45	5.63565e-43
287	ENSG00000149806.10	protein_coding	FAU	-5.14899	3.19425e-20	7.97333e-19
288	ENSG00000146083.11	protein_coding	RNF44	-5.14761	2.05193e-39	2.49534e-37
289	ENSG00000010322.15	protein_coding	NISCH	-5.14358	3.65103e-54	1.4498e-51
290	ENSG00000169750.8	protein_coding	RAC3	-5.14167	1.10531e-13	1.66717e-12
291	ENSG00000251493.4	protein_coding	FOXD1	-5.1415	1.63163e-07	1.28949e-06
292	ENSG00000006327.13	protein_coding	TNFRSF12A	-5.14097	7.40362e-16	1.32344e-14
293	ENSG00000175265.17	protein_coding	GOLGA8A	-5.14071	5.85975e-38	6.29924e-36
294	ENSG00000170439.6	protein_coding	METTL7B	-5.13706	2.83106e-18	6.10025e-17
295	ENSG00000107816.17	protein_coding	LZTS2	-5.13647	7.62767e-34	5.78793e-32
296	ENSG00000164889.13	protein_coding	SLC4A2	-5.13617	1.40802e-50	4.28071e-48
297	ENSG00000185507.19	protein_coding	IRF7	-5.13472	1.04493e-15	1.8408e-14
298	ENSG00000186466.5	unprocessed_pseudogene	AQP7P1	-5.13228	1.10027e-05	6.44739e-05
299	ENSG00000130255.12	protein_coding	RPL36	-5.1319	4.18478e-32	2.71871e-30
300	ENSG00000166033.11	protein_coding	HTRA1	-5.13159	9.69562e-28	4.40777e-26
301	ENSG00000135424.15	protein_coding	ITGA7	-5.13071	2.90303e-62	2.17252e-59
302	ENSG00000232545.1	sense_intronic	KB-318B8.7	-5.12762	6.04741e-11	7.07349e-10
303	ENSG00000096384.19	protein_coding	HSP90AB1	-5.12669	5.20473e-53	1.94752e-50
304	ENSG00000105894.11	protein_coding	PTN	-5.12495	2.15771e-60	1.42317e-57
305	ENSG00000125844.15	protein_coding	RRBP1	-5.12319	3.27192e-55	1.36911e-52
306	ENSG00000213540.3	processed_pseudogene	RP11-486G15.1	-5.12266	0.000886208	0.00333174
307	ENSG00000270708.1	processed_pseudogene	RP11-568G11.5	-5.12266	0.000886208	0.00333174
308	ENSG00000132017.10	protein_coding	DCAF15	-5.11979	1.34142e-29	7.09256e-28
309	ENSG00000130726.11	protein_coding	TRIM28	-5.11892	1.71018e-42	2.6944e-40
310	ENSG00000104805.15	protein_coding	NUCB1	-5.11533	6.50018e-49	1.73256e-46
311	ENSG00000262877.4	lincRNA	RP11-1055B8.4	-5.1141	3.79589e-18	8.06757e-17
312	ENSG00000073008.14	protein_coding	PVR	-5.11394	5.09686e-38	5.4943e-36
313	ENSG00000230715.3	processed_pseudogene	RP11-274B21.4	-5.11375	1.77518e-10	1.98167e-09
314	ENSG00000185885.15	protein_coding	IFITM1	-5.11094	1.31691e-05	7.61138e-05
315	ENSG00000172037.13	protein_coding	LAMB2	-5.11019	3.62463e-45	7.23345e-43
316	ENSG00000162004.16	protein_coding	CCDC78	-5.10841	4.5467e-29	2.30084e-27
317	ENSG00000268496.1	sense_intronic	CTD-2587H19.2	-5.10577	4.89023e-09	4.66887e-08
318	ENSG00000147588.6	protein_coding	PMP2	-5.10441	4.44819e-43	7.24273e-41
319	ENSG00000260978.1	antisense	MKRN3-AS1	-5.10297	0.000941643	0.00351501
320	ENSG00000065000.15	protein_coding	AP3D1	-5.09917	7.33496e-53	2.66766e-50
321	ENSG00000109107.13	protein_coding	ALDOC	-5.0979	1.4481e-33	1.07134e-31
322	ENSG00000102804.14	protein_coding	TSC22D1	-5.09739	1.00866e-23	3.3124e-22
323	ENSG00000112941.13	protein_coding	PAPD7	-5.09661	1.76486e-48	4.45971e-46
324	ENSG00000076604.14	protein_coding	TRAF4	-5.09333	1.39466e-35	1.20875e-33
325	ENSG00000198892.6	protein_coding	SHISA4	-5.09312	2.71307e-15	4.61045e-14
326	ENSG00000271428.1	processed_pseudogene	RP1-224A6.8	-5.08372	0.00101135	0.00374574
327	ENSG00000173039.18	protein_coding	RELA	-5.07949	6.80724e-37	6.60607e-35
328	ENSG00000164929.16	protein_coding	BAALC	-5.07542	1.36267e-34	1.10246e-32
329	ENSG00000227638.2	processed_pseudogene	HNRNPA1P14	-5.07447	2.957e-07	2.25322e-06
330	ENSG00000162337.11	protein_coding	LRP5	-5.07432	1.64626e-40	2.17167e-38
331	ENSG00000166340.15	protein_coding	TPP1	-5.06914	2.86803e-44	5.34015e-42
332	ENSG00000124006.14	protein_coding	OBSL1	-5.06644	2.00433e-57	9.62942e-55
333	ENSG00000116337.15	protein_coding	AMPD2	-5.06386	7.79032e-34	5.89806e-32
334	ENSG00000103254.9	protein_coding	FAM173A	-5.06245	2.1833e-10	2.41854e-09
335	ENSG00000181449.3	protein_coding	SOX2	-5.06122	2.27728e-52	7.98383e-50
336	ENSG00000167657.12	protein_coding	DAPK3	-5.05955	2.60374e-31	1.57092e-29
337	ENSG00000070031.3	protein_coding	SCT	-5.05913	0.00108459	0.00398592
338	ENSG00000004059.10	protein_coding	ARF5	-5.05518	1.4076e-19	3.34412e-18
339	ENSG00000128185.9	protein_coding	DGCR6L	-5.05351	4.97088e-07	3.6602e-06
340	ENSG00000087086.14	protein_coding	FTL	-5.04964	4.24713e-40	5.50924e-38
341	ENSG00000071859.14	protein_coding	FAM50A	-5.04849	1.2604e-32	8.62009e-31
342	ENSG00000186174.12	protein_coding	BCL9L	-5.04719	1.85664e-35	1.58445e-33
343	ENSG00000101493.10	protein_coding	ZNF516	-5.03978	3.03322e-21	8.2199e-20
344	ENSG00000100359.20	protein_coding	SGSM3	-5.03859	4.57361e-37	4.51731e-35
345	ENSG00000182872.15	protein_coding	RBM10	-5.03843	1.84225e-37	1.89659e-35
346	ENSG00000141959.16	protein_coding	PFKL	-5.03519	1.65384e-48	4.23415e-46
347	ENSG00000224471.2	processed_pseudogene	MTCO3P19	-5.0334	0.00117174	0.00426751
348	ENSG00000143761.14	protein_coding	ARF1	-5.03332	3.20213e-30	1.76753e-28
349	ENSG00000275714.1	protein_coding	HIST1H3A	-5.03244	0.00118428	0.00430875
350	ENSG00000007384.15	protein_coding	RHBDF1	-5.03047	9.1052e-40	1.1467e-37
351	ENSG00000182934.11	protein_coding	SRPRA	-5.03039	4.10792e-33	2.9386e-31
352	ENSG00000184009.9	protein_coding	ACTG1	-5.02848	2.07074e-44	3.91179e-42
353	ENSG00000188486.3	protein_coding	H2AFX	-5.02008	4.79722e-23	1.4899e-21
354	ENSG00000121753.12	protein_coding	ADGRB2	-5.01834	9.52322e-41	1.28234e-38
355	ENSG00000225697.11	protein_coding	SLC26A6	-5.01824	5.91794e-48	1.38733e-45
356	ENSG00000100941.8	protein_coding	PNN	-5.00915	9.20099e-31	5.31241e-29
357	ENSG00000168894.9	protein_coding	RNF181	-5.00728	2.43207e-19	5.65714e-18
358	ENSG00000139219.17	protein_coding	COL2A1	-5.00702	5.69738e-53	2.11156e-50
359	ENSG00000272699.1	antisense	RP11-145M9.5	-5.00614	0.00127759	0.00459964
360	ENSG00000178026.12	protein_coding	LRRC75B	-5.00527	1.10425e-23	3.61717e-22
361	ENSG00000232987.1	lincRNA	LINC01219	-5.00314	4.96115e-07	3.65373e-06
362	ENSG00000185989.10	protein_coding	RASA3	-5.00004	9.43942e-30	5.04581e-28
363	ENSG00000237705.1	antisense	AC008937.2	-4.99869	2.71503e-05	0.000147852
364	ENSG00000164104.11	protein_coding	HMGB2	-4.99794	5.31126e-36	4.74054e-34
365	ENSG00000130511.15	protein_coding	SSBP4	-4.9977	1.4261e-32	9.73623e-31
366	ENSG00000173511.9	protein_coding	VEGFB	-4.99547	8.78952e-21	2.2803e-19
367	ENSG00000224543.4	processed_pseudogene	SNRPGP15	-4.99282	0.00132325	0.00474209
368	ENSG00000136999.4	protein_coding	NOV	-4.98788	4.08192e-10	4.40266e-09
369	ENSG00000090932.10	protein_coding	DLL3	-4.98771	2.36476e-27	1.03631e-25
370	ENSG00000130489.13	protein_coding	SCO2	-4.98719	0.00136101	0.00485854
371	ENSG00000196123.12	protein_coding	KIAA0895L	-4.98311	4.85026e-42	7.34428e-40
372	ENSG00000067445.20	protein_coding	TRO	-4.98125	2.22115e-45	4.52544e-43
373	ENSG00000079459.12	protein_coding	FDFT1	-4.97813	8.57387e-48	1.98602e-45
374	ENSG00000101474.11	protein_coding	APMAP	-4.9773	5.24743e-26	2.0944e-24
375	ENSG00000197562.9	protein_coding	RAB40C	-4.97705	4.00084e-24	1.36573e-22
376	ENSG00000161682.14	protein_coding	FAM171A2	-4.97345	1.40645e-07	1.12064e-06
377	ENSG00000197457.9	protein_coding	STMN3	-4.97345	5.29896e-29	2.6711e-27
378	ENSG00000184260.5	protein_coding	HIST2H2AC	-4.97097	0.00142089	0.00503754
379	ENSG00000214022.11	protein_coding	REPIN1	-4.96916	2.204e-35	1.86859e-33
380	ENSG00000133275.15	protein_coding	CSNK1G2	-4.96748	1.76994e-40	2.32693e-38
381	ENSG00000099899.14	protein_coding	TRMT2A	-4.96544	4.29339e-24	1.45665e-22
382	ENSG00000137309.19	protein_coding	HMGA1	-4.96225	1.02671e-38	1.17859e-36
383	ENSG00000256712.1	sense_intronic	RP11-785H5.2	-4.96173	3.36213e-05	0.000179697
384	ENSG00000261528.2	processed_pseudogene	AC002400.1	-4.96139	8.04564e-07	5.73541e-06
385	ENSG00000144485.10	protein_coding	HES6	-4.95793	1.32838e-12	1.82021e-11
386	ENSG00000178127.12	protein_coding	NDUFV2	-4.95678	7.20693e-10	7.57994e-09
387	ENSG00000280269.1	TEC	AP000577.2	-4.95309	2.92913e-05	0.000158557
388	ENSG00000207554.1	miRNA	MIR647	-4.95283	0.00149345	0.00525905
389	ENSG00000154277.12	protein_coding	UCHL1	-4.95244	4.61457e-33	3.27694e-31
390	ENSG00000217330.1	processed_pseudogene	SSXP10	-4.95207	2.92973e-05	0.000158568
391	ENSG00000174672.15	protein_coding	BRSK2	-4.94967	2.4641e-41	3.52538e-39
392	ENSG00000100823.11	protein_coding	APEX1	-4.94703	2.80789e-26	1.14658e-24
393	ENSG00000107223.12	protein_coding	EDF1	-4.94417	1.29672e-24	4.61259e-23
394	ENSG00000108819.10	protein_coding	PPP1R9B	-4.94401	1.93589e-37	1.9825e-35
395	ENSG00000148773.13	protein_coding	MKI67	-4.94168	1.36244e-60	9.30166e-58
396	ENSG00000115461.4	protein_coding	IGFBP5	-4.94136	1.20424e-66	1.42009e-63
397	ENSG00000107959.15	protein_coding	PITRM1	-4.9399	1.12525e-28	5.50114e-27
398	ENSG00000254760.1	antisense	CTD-2616J11.3	-4.93983	0.00157103	0.00549443
399	ENSG00000137312.14	protein_coding	FLOT1	-4.93911	3.04125e-39	3.64154e-37
400	ENSG00000128016.5	protein_coding	ZFP36	-4.93781	7.26249e-21	1.90188e-19
401	ENSG00000148341.17	protein_coding	SH3GLB2	-4.93727	9.11783e-46	1.87736e-43
402	ENSG00000125458.6	protein_coding	NT5C	-4.93591	3.16597e-13	4.58689e-12
403	ENSG00000126432.13	protein_coding	PRDX5	-4.9353	2.39334e-19	5.57371e-18
404	ENSG00000274251.1	lincRNA	CTC-1337H24.3	-4.9352	0.00158332	0.00553146
405	ENSG00000179271.2	protein_coding	GADD45GIP1	-4.93389	3.50935e-16	6.43878e-15
406	ENSG00000228816.1	processed_pseudogene	AK3P5	-4.9322	3.40941e-05	0.000181874
407	ENSG00000160211.15	protein_coding	G6PD	-4.92798	7.27956e-34	5.5655e-32
408	ENSG00000079432.7	protein_coding	CIC	-4.92505	1.17073e-50	3.58733e-48
409	ENSG00000172893.15	protein_coding	DHCR7	-4.91871	7.31922e-32	4.62382e-30
410	ENSG00000101421.3	protein_coding	CHMP4B	-4.91748	2.1722e-12	2.93104e-11
411	ENSG00000167552.13	protein_coding	TUBA1A	-4.91646	1.19796e-33	8.91373e-32
412	ENSG00000106333.12	protein_coding	PCOLCE	-4.91225	1.25767e-38	1.42689e-36
413	ENSG00000074071.14	protein_coding	MRPS34	-4.91195	5.92757e-13	8.38501e-12
414	ENSG00000224945.1	sense_intronic	RP11-82L18.2	-4.91181	9.47067e-20	2.2694e-18
415	ENSG00000255247.1	lincRNA	CTD-2523D13.1	-4.91143	0.00167883	0.00582434
416	ENSG00000122406.12	protein_coding	RPL5	-4.91072	7.99884e-36	7.05838e-34
417	ENSG00000156453.13	protein_coding	PCDH1	-4.90826	2.82596e-31	1.69449e-29
418	ENSG00000231395.1	processed_pseudogene	AC124914.3	-4.90706	0.00170223	0.00589241
419	ENSG00000165684.4	protein_coding	SNAPC4	-4.90636	1.46722e-32	9.99945e-31
420	ENSG00000258315.5	protein_coding	C17orf49	-4.90604	0.00171588	0.00593227
421	ENSG00000276317.1	antisense	RP11-93B14.10	-4.90297	4.44716e-05	0.000231118
422	ENSG00000114923.16	protein_coding	SLC4A3	-4.90294	1.8972e-44	3.60143e-42
423	ENSG00000102007.10	protein_coding	PLP2	-4.90086	3.18448e-19	7.30254e-18
424	ENSG00000134107.4	protein_coding	BHLHE40	-4.89383	1.74424e-43	2.96407e-41
425	ENSG00000273142.1	lincRNA	RP11-458F8.4	-4.89194	2.54288e-33	1.85659e-31
426	ENSG00000162729.13	protein_coding	IGSF8	-4.89156	1.35636e-23	4.41696e-22
427	ENSG00000198408.13	protein_coding	MGEA5	-4.88832	3.08919e-64	2.73218e-61
428	ENSG00000035862.12	protein_coding	TIMP2	-4.88602	1.84556e-51	6.03528e-49
429	ENSG00000169738.7	protein_coding	DCXR	-4.88398	9.28845e-20	2.22986e-18
430	ENSG00000135596.17	protein_coding	MICAL1	-4.88389	5.49134e-44	9.8933e-42
431	ENSG00000175550.7	protein_coding	DRAP1	-4.8823	1.0095e-15	1.78324e-14
432	ENSG00000198719.8	protein_coding	DLL1	-4.87718	1.33916e-16	2.53469e-15
433	ENSG00000267430.1	processed_pseudogene	RP11-635N19.2	-4.87469	0.00189234	0.00646423
434	ENSG00000038427.15	protein_coding	VCAN	-4.87366	2.49332e-62	1.9025e-59
435	ENSG00000147799.11	protein_coding	ARHGAP39	-4.87365	2.29725e-24	8.05382e-23
436	ENSG00000166987.14	protein_coding	MBD6	-4.87214	3.77018e-39	4.48674e-37
437	ENSG00000257704.3	protein_coding	INAFM1	-4.8674	1.79228e-14	2.86199e-13
438	ENSG00000183248.11	protein_coding	PRR36	-4.86711	5.20611e-32	3.34869e-30
439	ENSG00000155287.10	protein_coding	SLC25A28	-4.86623	1.23795e-13	1.85932e-12
440	ENSG00000124785.8	protein_coding	NRN1	-4.86532	1.76957e-30	9.98015e-29
441	ENSG00000063177.12	protein_coding	RPL18	-4.8651	3.86653e-43	6.34878e-41
442	ENSG00000113504.20	protein_coding	SLC12A7	-4.86414	7.43452e-31	4.32458e-29
443	ENSG00000067057.16	protein_coding	PFKP	-4.86278	1.17445e-40	1.57057e-38
444	ENSG00000131067.16	protein_coding	GGT7	-4.86249	3.55845e-36	3.24302e-34
445	ENSG00000101189.6	protein_coding	MRGBP	-4.8616	1.25517e-20	3.21561e-19
446	ENSG00000104899.6	protein_coding	AMH	-4.86045	6.4981e-21	1.71092e-19
447	ENSG00000087074.7	protein_coding	PPP1R15A	-4.86018	7.91228e-49	2.06649e-46
448	ENSG00000259116.1	antisense	RP11-973N13.4	-4.85942	0.00198015	0.0067305
449	ENSG00000213995.11	protein_coding	NAXD	-4.85869	7.12742e-16	1.27523e-14
450	ENSG00000205927.4	protein_coding	OLIG2	-4.85716	7.45115e-14	1.14023e-12
451	ENSG00000254932.2	antisense	RP11-687M24.8	-4.85708	0.00197986	0.00673012
452	ENSG00000104960.15	protein_coding	PTOV1	-4.8531	2.72743e-31	1.64047e-29
453	ENSG00000113716.12	protein_coding	HMGXB3	-4.85187	2.9738e-42	4.61057e-40
454	ENSG00000134222.16	protein_coding	PSRC1	-4.85031	1.07383e-33	8.05167e-32
455	ENSG00000196498.13	protein_coding	NCOR2	-4.84778	7.41185e-53	2.67067e-50
456	ENSG00000185669.5	protein_coding	SNAI3	-4.8476	1.88068e-06	1.25945e-05
457	ENSG00000277075.2	protein_coding	HIST1H2AE	-4.84729	7.73883e-08	6.3967e-07
458	ENSG00000184302.6	protein_coding	SIX6	-4.84461	1.71904e-06	1.16039e-05
459	ENSG00000188229.5	protein_coding	TUBB4B	-4.84445	8.18531e-26	3.1917e-24
460	ENSG00000162873.14	protein_coding	KLHDC8A	-4.84355	7.43601e-32	4.68999e-30
461	ENSG00000228343.1	antisense	RP11-1148L6.5	-4.84062	0.00205796	0.00694437
462	ENSG00000100241.20	protein_coding	SBF1	-4.83958	5.67695e-41	7.88994e-39
463	ENSG00000238741.1	scaRNA	SCARNA7	-4.83685	1.87148e-09	1.88285e-08
464	ENSG00000076924.11	protein_coding	XAB2	-4.83617	5.82095e-09	5.50748e-08
465	ENSG00000085872.14	protein_coding	CHERP	-4.83615	3.15535e-32	2.0812e-30
466	ENSG00000224055.1	processed_pseudogene	GAPDHP55	-4.8357	5.6037e-05	0.000285317
467	ENSG00000160307.9	protein_coding	S100B	-4.83534	4.03745e-24	1.37698e-22
468	ENSG00000266490.1	lincRNA	CTD-2349P21.9	-4.83324	0.0021079	0.00708837
469	ENSG00000115318.11	protein_coding	LOXL3	-4.83209	1.90049e-36	1.77782e-34
470	ENSG00000100399.15	protein_coding	CHADL	-4.83143	1.19814e-17	2.46565e-16
471	ENSG00000060718.19	protein_coding	COL11A1	-4.82792	7.99669e-65	8.18924e-62
472	ENSG00000225140.1	antisense	RP11-809C18.3	-4.82779	1.95857e-20	4.95886e-19
473	ENSG00000148248.13	protein_coding	SURF4	-4.8273	4.9338e-37	4.84845e-35
474	ENSG00000037042.8	protein_coding	TUBG2	-4.82498	8.23271e-24	2.71735e-22
475	ENSG00000255198.4	lincRNA	SNHG9	-4.8239	6.60922e-05	0.000331526
476	ENSG00000181649.5	protein_coding	PHLDA2	-4.82324	1.20442e-10	1.36727e-09
477	ENSG00000243279.3	protein_coding	PRAF2	-4.82119	2.87733e-13	4.18428e-12
478	ENSG00000124733.3	protein_coding	MEA1	-4.81867	1.07425e-11	1.34766e-10
479	ENSG00000128683.13	protein_coding	GAD1	-4.81864	7.0681e-57	3.23594e-54
480	ENSG00000204580.12	protein_coding	DDR1	-4.81861	3.99226e-49	1.07144e-46
481	ENSG00000146067.15	protein_coding	FAM193B	-4.81846	7.87336e-49	2.06649e-46
482	ENSG00000099889.13	protein_coding	ARVCF	-4.81786	1.29305e-33	9.59658e-32
483	ENSG00000265690.7	protein_coding	RP11-5A19.5	-4.8156	0.00221255	0.00739639
484	ENSG00000278799.1	miRNA	MIR6823	-4.8156	0.00221255	0.00739639
485	ENSG00000160972.9	protein_coding	PPP1R16A	-4.81356	3.50756e-21	9.41355e-20
486	ENSG00000113916.17	protein_coding	BCL6	-4.812	1.16958e-59	6.69324e-57
487	ENSG00000104812.14	protein_coding	GYS1	-4.80944	5.69176e-43	9.19066e-41
488	ENSG00000177600.8	protein_coding	RPLP2	-4.80891	2.44118e-26	1.00104e-24
489	ENSG00000100994.11	protein_coding	PYGB	-4.80858	8.77562e-33	6.08311e-31
490	ENSG00000103495.13	protein_coding	MAZ	-4.80789	1.50635e-14	2.42109e-13
491	ENSG00000198931.10	protein_coding	APRT	-4.80778	2.09104e-19	4.89314e-18
492	ENSG00000010017.12	protein_coding	RANBP9	-4.80656	2.87623e-23	9.12957e-22
493	ENSG00000135404.11	protein_coding	CD63	-4.80592	1.37626e-43	2.34901e-41
494	ENSG00000240240.8	processed_transcript	RP11-146D12.2	-4.80487	2.11849e-32	1.42879e-30
495	ENSG00000204231.10	protein_coding	RXRB	-4.80264	6.86673e-25	2.49966e-23
496	ENSG00000281855.1	protein_coding	AC105009.1	-4.80208	0.00230953	0.00768758
497	ENSG00000225217.1	unprocessed_pseudogene	HSPA7	-4.80141	2.14302e-06	1.41926e-05
498	ENSG00000254615.2	lincRNA	RP11-395G23.3	-4.80099	0.000223939	0.000989732
499	ENSG00000157873.17	protein_coding	TNFRSF14	-4.80082	2.43927e-24	8.52869e-23
500	ENSG00000162244.10	protein_coding	RPL29	-4.80081	1.03288e-31	6.3801e-30
501	ENSG00000100918.12	protein_coding	REC8	-4.80024	3.77223e-33	2.71845e-31
502	ENSG00000106211.8	protein_coding	HSPB1	-4.79931	2.83741e-39	3.4185e-37
503	ENSG00000142676.12	protein_coding	RPL11	-4.79767	7.50874e-34	5.72946e-32
504	ENSG00000166598.13	protein_coding	HSP90B1	-4.79211	7.23153e-62	5.21139e-59
505	ENSG00000060491.16	protein_coding	OGFR	-4.79104	2.11755e-37	2.16285e-35
506	ENSG00000164970.14	protein_coding	FAM219A	-4.78884	5.55727e-37	5.42008e-35
507	ENSG00000225138.7	processed_transcript	CTD-2228K2.7	-4.78843	6.24854e-29	3.12547e-27
508	ENSG00000148362.10	protein_coding	C9orf142	-4.78746	7.99969e-15	1.30912e-13
509	ENSG00000128713.12	protein_coding	HOXD11	-4.78466	9.41667e-06	5.57847e-05
510	ENSG00000102109.8	protein_coding	PCSK1N	-4.78267	9.3674e-23	2.84791e-21
511	ENSG00000137161.16	protein_coding	CNPY3	-4.78115	3.73532e-24	1.27845e-22
512	ENSG00000225649.5	processed_transcript	AC064875.2	-4.77977	1.78946e-19	4.20766e-18
513	ENSG00000105701.15	protein_coding	FKBP8	-4.77918	1.69974e-34	1.36382e-32
514	ENSG00000278588.1	protein_coding	HIST1H2BI	-4.77899	8.64212e-05	0.000422073
515	ENSG00000141504.11	protein_coding	SAT2	-4.77885	2.09865e-27	9.23859e-26
516	ENSG00000258815.1	lincRNA	RP11-408B11.2	-4.77741	0.002507	0.00825518
517	ENSG00000187122.16	protein_coding	SLIT1	-4.77617	2.99725e-48	7.24459e-46
518	ENSG00000265972.5	protein_coding	TXNIP	-4.76825	5.30148e-40	6.83136e-38
519	ENSG00000204227.4	protein_coding	RING1	-4.76682	3.58148e-21	9.5987e-20
520	ENSG00000256824.1	antisense	RP11-21A7A.2	-4.76512	0.00254398	0.00836068
521	ENSG00000269899.1	sense_intronic	RP11-589N15.2	-4.76512	0.00254398	0.00836068
522	ENSG00000208892.1	snoRNA	SNORA49	-4.76443	0.00255493	0.00839243
523	ENSG00000071626.16	protein_coding	DAZAP1	-4.76318	1.8333e-52	6.48571e-50
524	ENSG00000196313.11	protein_coding	POM121	-4.76242	1.62842e-30	9.21075e-29
525	ENSG00000128710.5	protein_coding	HOXD10	-4.76127	1.40886e-39	1.7405e-37
526	ENSG00000189060.5	protein_coding	H1F0	-4.75893	2.57763e-21	7.02441e-20
527	ENSG00000006282.20	protein_coding	SPATA20	-4.75663	2.53246e-27	1.10731e-25
528	ENSG00000178952.9	protein_coding	TUFM	-4.75437	1.15632e-27	5.20211e-26
529	ENSG00000100075.9	protein_coding	SLC25A1	-4.75266	2.92268e-24	1.00939e-22
530	ENSG00000233844.1	sense_intronic	KCNQ5-IT1	-4.75177	1.28717e-07	1.03045e-06
531	ENSG00000280789.1	protein_coding	PAGR1	-4.74905	1.34006e-08	1.21899e-07
532	ENSG00000180900.17	protein_coding	SCRIB	-4.74359	2.98702e-36	2.77422e-34
533	ENSG00000148926.9	protein_coding	ADM	-4.74304	1.97963e-20	5.00894e-19
534	ENSG00000140688.16	protein_coding	C16orf58	-4.74132	1.24438e-28	6.06071e-27
535	ENSG00000159713.10	protein_coding	TPPP3	-4.74047	1.6626e-15	2.8884e-14
536	ENSG00000283200.1	miRNA	MIR1206	-4.7403	0.00272538	0.0088863
537	ENSG00000150991.14	protein_coding	UBC	-4.73909	6.90471e-38	7.38178e-36
538	ENSG00000174669.11	protein_coding	SLC29A2	-4.73857	3.42317e-25	1.28089e-23
539	ENSG00000148803.11	protein_coding	FUOM	-4.73639	1.28867e-07	1.03123e-06
540	ENSG00000167522.14	protein_coding	ANKRD11	-4.73227	1.04304e-50	3.22143e-48
541	ENSG00000132405.18	protein_coding	TBC1D14	-4.73027	1.40112e-20	3.57304e-19
542	ENSG00000132635.16	protein_coding	PCED1A	-4.73008	1.41152e-23	4.58508e-22
543	ENSG00000074842.7	protein_coding	MYDGF	-4.72689	3.64642e-13	5.24975e-12
544	ENSG00000260428.2	protein_coding	SCX	-4.72575	2.64785e-07	2.02837e-06
545	ENSG00000131759.17	protein_coding	RARA	-4.72172	3.14929e-33	2.28221e-31
546	ENSG00000065548.17	protein_coding	ZC3H15	-4.72143	1.81908e-25	6.90629e-24
547	ENSG00000040608.13	protein_coding	RTN4R	-4.71939	1.7581e-19	4.13892e-18
548	ENSG00000116478.11	protein_coding	HDAC1	-4.71921	5.5044e-39	6.45192e-37
549	ENSG00000103145.10	protein_coding	HCFC1R1	-4.71485	9.67993e-15	1.57349e-13
550	ENSG00000184640.17	protein_coding	2009-09-01	-4.71442	2.38403e-53	9.00724e-51
551	ENSG00000126012.11	protein_coding	KDM5C	-4.71164	4.13104e-51	1.30699e-48
552	ENSG00000123384.13	protein_coding	LRP1	-4.70785	3.75519e-52	1.30476e-49
553	ENSG00000090565.15	protein_coding	RAB11FIP3	-4.7072	4.28706e-36	3.87079e-34
554	ENSG00000279744.1	TEC	RP13-20L14.10	-4.70652	1.19168e-05	6.94747e-05
555	ENSG00000013619.13	protein_coding	MAMLD1	-4.70581	7.52328e-41	1.03087e-38
556	ENSG00000143819.12	protein_coding	EPHX1	-4.70526	7.80309e-22	2.23113e-20
557	ENSG00000100266.18	protein_coding	PACSIN2	-4.70499	2.3697e-38	2.61237e-36
558	ENSG00000200156.1	snRNA	RNU5B-1	-4.7041	0.0030179	0.00967873
559	ENSG00000010803.16	protein_coding	SCMH1	-4.70291	4.69849e-35	3.88199e-33
560	ENSG00000198816.6	protein_coding	ZNF358	-4.70286	3.83712e-11	4.57061e-10
561	ENSG00000123144.10	protein_coding	C19orf43	-4.70015	2.22997e-24	7.83207e-23
562	ENSG00000108175.16	protein_coding	ZMIZ1	-4.70002	9.39329e-49	2.43693e-46
563	ENSG00000186577.12	protein_coding	C6orf1	-4.6996	3.18712e-12	4.2186e-11
564	ENSG00000141577.13	protein_coding	CEP131	-4.69724	1.12383e-31	6.91993e-30
565	ENSG00000116809.11	protein_coding	ZBTB17	-4.69636	5.52888e-20	1.35233e-18
566	ENSG00000155876.5	protein_coding	RRAGA	-4.69542	4.56855e-06	2.8615e-05
567	ENSG00000100991.11	protein_coding	TRPC4AP	-4.69093	3.37727e-36	3.11437e-34
568	ENSG00000200003.1	snRNA	RNU6-986P	-4.68778	0.00322099	0.0102331
569	ENSG00000101187.15	protein_coding	SLCO4A1	-4.68731	2.52978e-22	7.48641e-21
570	ENSG00000011243.17	protein_coding	AKAP8L	-4.68693	4.04162e-34	3.17737e-32
571	ENSG00000267340.1	processed_pseudogene	RP11-242D8.3	-4.68662	0.00315526	0.0100497
572	ENSG00000271052.1	processed_pseudogene	RP11-479I16.2	-4.68426	0.00317391	0.0100992
573	ENSG00000169727.12	protein_coding	GPS1	-4.6823	3.90724e-24	1.33494e-22
574	ENSG00000136830.11	protein_coding	FAM129B	-4.68138	4.71557e-39	5.5608e-37
575	ENSG00000166333.13	protein_coding	ILK	-4.68103	1.12139e-08	1.02776e-07
576	ENSG00000103335.20	protein_coding	PIEZO1	-4.67933	8.90753e-41	1.2036e-38
577	ENSG00000107159.12	protein_coding	CA9	-4.67929	1.31924e-17	2.70818e-16
578	ENSG00000134686.17	protein_coding	PHC2	-4.6769	1.35041e-38	1.52765e-36
579	ENSG00000112473.17	protein_coding	SLC39A7	-4.67653	2.1051e-23	6.75349e-22
580	ENSG00000242992.3	processed_pseudogene	FTH1P4	-4.67532	4.9918e-06	3.1066e-05
581	ENSG00000100983.9	protein_coding	GSS	-4.67338	8.29975e-21	2.16043e-19
582	ENSG00000176340.3	protein_coding	COX8A	-4.6729	8.30778e-10	8.66981e-09
583	ENSG00000174851.14	protein_coding	YIF1A	-4.67211	4.67518e-14	7.27738e-13
584	ENSG00000164611.12	protein_coding	PTTG1	-4.67134	1.17532e-15	2.0621e-14
585	ENSG00000198467.13	protein_coding	TPM2	-4.66982	8.97907e-33	6.1954e-31
586	ENSG00000115073.7	protein_coding	ACTR1B	-4.66974	5.11092e-25	1.88655e-23
587	ENSG00000232149.1	processed_pseudogene	FERP1	-4.66867	0.00333281	0.0105324
588	ENSG00000250571.6	protein_coding	GLI4	-4.66841	2.64526e-18	5.71257e-17
589	ENSG00000179085.7	protein_coding	DPM3	-4.66657	1.20263e-11	1.50193e-10
590	ENSG00000132478.9	protein_coding	UNK	-4.66366	1.18394e-38	1.34717e-36
591	ENSG00000182952.4	protein_coding	HMGN4	-4.66085	2.43365e-07	1.87387e-06
592	ENSG00000011304.18	protein_coding	PTBP1	-4.65918	4.54315e-52	1.56457e-49
593	ENSG00000131653.12	protein_coding	TRAF7	-4.65895	7.47352e-26	2.92294e-24
594	ENSG00000139044.10	protein_coding	B4GALNT3	-4.65874	1.85683e-41	2.66636e-39
595	ENSG00000171163.15	protein_coding	ZNF692	-4.65712	8.36096e-32	5.23098e-30
596	ENSG00000264229.1	snRNA	RNU4ATAC	-4.65594	0.000140654	0.000652003
597	ENSG00000164111.14	protein_coding	ANXA5	-4.65539	1.49399e-28	7.23117e-27
598	ENSG00000185504.16	protein_coding	FAAP100	-4.65453	1.82616e-33	1.34085e-31
599	ENSG00000267048.1	processed_transcript	RP11-566K11.7	-4.65439	0.00345277	0.0108481
600	ENSG00000103202.12	protein_coding	NME4	-4.65285	4.75333e-31	2.80692e-29
601	ENSG00000101439.8	protein_coding	CST3	-4.65265	2.78699e-30	1.54276e-28
602	ENSG00000168268.10	protein_coding	NT5DC2	-4.65164	6.07023e-25	2.22642e-23
603	ENSG00000092096.15	protein_coding	SLC22A17	-4.65122	7.43198e-29	3.69841e-27
604	ENSG00000143590.13	protein_coding	EFNA3	-4.65089	3.01599e-17	6.00651e-16
605	ENSG00000133315.10	protein_coding	MACROD1	-4.64819	1.0343e-18	2.29605e-17
606	ENSG00000267375.1	antisense	CTB-186G2.4	-4.64647	0.00014788	0.000681196
607	ENSG00000187164.18	protein_coding	SHTN1	-4.64634	1.62712e-28	7.83657e-27
608	ENSG00000228474.5	protein_coding	OST4	-4.64597	5.56408e-12	7.18163e-11
609	ENSG00000130294.14	protein_coding	KIF1A	-4.64428	1.52555e-46	3.29816e-44
610	ENSG00000026025.14	protein_coding	VIM	-4.64299	1.55282e-44	2.97676e-42
611	ENSG00000105404.10	protein_coding	RABAC1	-4.64054	1.96166e-18	4.27184e-17
612	ENSG00000262402.1	processed_pseudogene	RP11-667K14.8	-4.63802	0.00366813	0.0114123
613	ENSG00000133619.17	protein_coding	KRBA1	-4.63787	2.54062e-31	1.53522e-29
614	ENSG00000279121.1	TEC	RP11-83B20.5	-4.63534	7.19546e-06	4.34665e-05
615	ENSG00000145901.14	protein_coding	TNIP1	-4.63506	3.52253e-36	3.22539e-34
616	ENSG00000103024.7	protein_coding	NME3	-4.63461	7.13324e-06	4.31107e-05
617	ENSG00000242372.6	protein_coding	EIF6	-4.63357	5.60165e-08	4.71748e-07
618	ENSG00000170390.15	protein_coding	DCLK2	-4.63355	3.94634e-46	8.30118e-44
619	ENSG00000108823.15	protein_coding	SGCA	-4.63261	7.12852e-25	2.58775e-23
620	ENSG00000198064.13	protein_coding	RP11-347C12.1	-4.63006	0.00366496	0.0114043
621	ENSG00000266709.1	lincRNA	RP11-214O1.2	-4.62943	1.87409e-08	1.67425e-07
622	ENSG00000157557.11	protein_coding	ETS2	-4.62793	9.32318e-24	3.06947e-22
623	ENSG00000173915.13	protein_coding	USMG5	-4.62624	3.76003e-07	2.81876e-06
624	ENSG00000122140.10	protein_coding	MRPS2	-4.62588	2.69892e-14	4.26252e-13
625	ENSG00000082641.15	protein_coding	NFE2L1	-4.62556	4.20653e-48	9.92104e-46
626	ENSG00000197283.13	protein_coding	SYNGAP1	-4.62545	1.84412e-48	4.60025e-46
627	ENSG00000233384.2	bidirectional_promoter_lncRNA	RP11-100E13.1	-4.62335	0.000160729	0.000734127
628	ENSG00000228522.2	transcribed_unprocessed_pseudogene	RP11-236F9.2	-4.62194	1.78507e-08	1.59839e-07
629	ENSG00000164880.15	protein_coding	INTS1	-4.62178	2.30406e-42	3.60091e-40
630	ENSG00000135547.8	protein_coding	HEY2	-4.6209	4.167e-33	2.97539e-31
631	ENSG00000249992.1	protein_coding	TMEM158	-4.62083	1.05288e-10	1.20049e-09
632	ENSG00000183604.14	transcribed_unprocessed_pseudogene	SMG1P5	-4.61995	7.77329e-12	9.88878e-11
633	ENSG00000125148.6	protein_coding	MT2A	-4.61973	8.70398e-15	1.419e-13
634	ENSG00000126756.11	protein_coding	UXT	-4.61965	2.01084e-08	1.79107e-07
635	ENSG00000234965.2	protein_coding	SHISA8	-4.61764	1.86999e-09	1.8823e-08
636	ENSG00000125912.10	protein_coding	NCLN	-4.61618	4.038e-32	2.63656e-30
637	ENSG00000161835.10	protein_coding	GRASP	-4.61424	3.07198e-21	8.31335e-20
638	ENSG00000229954.1	processed_pseudogene	MTND2P2	-4.61324	1.06499e-06	7.43924e-06
639	ENSG00000061656.9	protein_coding	SPAG4	-4.61098	2.06238e-13	3.03316e-12
640	ENSG00000260807.6	lincRNA	RP11-161M6.2	-4.61086	5.87788e-29	2.94765e-27
641	ENSG00000160014.16	protein_coding	CALM3	-4.60968	2.89326e-32	1.91482e-30
642	ENSG00000128272.14	protein_coding	ATF4	-4.6079	9.40325e-30	5.03339e-28
643	ENSG00000118705.16	protein_coding	RPN2	-4.60705	4.32908e-36	3.89968e-34
644	ENSG00000167971.15	protein_coding	CASKIN1	-4.60678	5.8778e-29	2.94765e-27
645	ENSG00000116133.11	protein_coding	DHCR24	-4.6057	7.30806e-31	4.26376e-29
646	ENSG00000131389.16	protein_coding	SLC6A6	-4.6038	7.33195e-42	1.08902e-39
647	ENSG00000198720.12	protein_coding	ANKRD13B	-4.60251	4.6378e-30	2.52773e-28
648	ENSG00000161013.16	protein_coding	MGAT4B	-4.60181	1.1315e-27	5.10223e-26
649	ENSG00000230224.1	processed_pseudogene	PHBP9	-4.60002	9.29719e-06	5.51357e-05
650	ENSG00000217041.1	processed_pseudogene	RP11-346C16.1	-4.59722	0.0040005	0.0123291
651	ENSG00000079462.7	protein_coding	PAFAH1B3	-4.59656	8.76807e-13	1.22166e-11
652	ENSG00000171368.11	protein_coding	TPPP	-4.59577	1.131e-27	5.10223e-26
653	ENSG00000183495.13	protein_coding	EP400	-4.59517	1.56054e-56	6.90097e-54
654	ENSG00000280279.1	lincRNA	RP11-1228E12.1	-4.59505	0.00404248	0.0124447
655	ENSG00000167549.18	protein_coding	CORO6	-4.59478	3.47022e-21	9.31977e-20
656	ENSG00000279508.1	protein_coding	AL589743.1	-4.59383	2.12631e-38	2.36416e-36
657	ENSG00000154719.13	protein_coding	MRPL39	-4.59117	2.75236e-08	2.41289e-07
658	ENSG00000176444.18	protein_coding	CLK2	-4.58974	2.35253e-33	1.72084e-31
659	ENSG00000136068.14	protein_coding	FLNB	-4.58753	1.15673e-56	5.23419e-54
660	ENSG00000225037.1	antisense	EIF1AX-AS1	-4.58609	0.00419125	0.0128258
661	ENSG00000068078.17	protein_coding	FGFR3	-4.58585	1.2533e-23	4.09161e-22
662	ENSG00000145423.4	protein_coding	SFRP2	-4.58063	7.05653e-17	1.36348e-15
663	ENSG00000167635.11	protein_coding	ZNF146	-4.5803	1.45458e-27	6.50632e-26
664	ENSG00000175467.14	protein_coding	SART1	-4.5803	5.93484e-27	2.53239e-25
665	ENSG00000166681.13	protein_coding	BEX3	-4.57969	2.36398e-28	1.12325e-26
666	ENSG00000005022.5	protein_coding	SLC25A5	-4.57849	7.69645e-20	1.86029e-18
667	ENSG00000227666.1	processed_pseudogene	CYCSP24	-4.57621	0.00426305	0.0130084
668	ENSG00000237380.6	antisense	HOXD-AS2	-4.57492	1.33327e-10	1.50607e-09
669	ENSG00000115677.16	protein_coding	HDLBP	-4.57357	1.34458e-55	5.74993e-53
670	ENSG00000169733.11	protein_coding	RFNG	-4.57306	1.18687e-23	3.88126e-22
671	ENSG00000134909.18	protein_coding	ARHGAP32	-4.57275	1.19207e-49	3.33735e-47
672	ENSG00000172638.12	protein_coding	EFEMP2	-4.57198	9.75271e-26	3.77263e-24
673	ENSG00000170345.9	protein_coding	FOS	-4.56942	2.58185e-32	1.72042e-30
674	ENSG00000259762.1	antisense	RP11-158M2.4	-4.56912	0.00439204	0.0133372
675	ENSG00000009413.15	protein_coding	REV3L	-4.56907	8.60829e-52	2.86318e-49
676	ENSG00000131711.14	protein_coding	MAP1B	-4.5689	5.20028e-66	5.78197e-63
677	ENSG00000130382.8	protein_coding	MLLT1	-4.56886	1.91544e-31	1.16833e-29
678	ENSG00000241269.1	antisense	AC093620.5	-4.56821	1.11638e-05	6.53685e-05
679	ENSG00000112306.7	protein_coding	RPS12	-4.56247	2.51101e-21	6.85168e-20
680	ENSG00000184076.13	protein_coding	UQCR10	-4.56127	3.98971e-12	5.23288e-11
681	ENSG00000184357.4	protein_coding	HIST1H1B	-4.56014	9.895e-07	6.94059e-06
682	ENSG00000148303.16	protein_coding	RPL7A	-4.55826	1.33256e-31	8.17928e-30
683	ENSG00000277959.1	antisense	RP11-45A17.2	-4.55822	3.49292e-08	3.02598e-07
684	ENSG00000100842.12	protein_coding	EFS	-4.55786	1.66573e-18	3.64784e-17
685	ENSG00000167930.15	protein_coding	FAM234A	-4.55684	1.60222e-29	8.39168e-28
686	ENSG00000169180.11	protein_coding	XPO6	-4.55672	9.46854e-43	1.51633e-40
687	ENSG00000124920.13	protein_coding	MYRF	-4.5535	2.65205e-37	2.6737e-35
688	ENSG00000133027.17	protein_coding	PEMT	-4.55317	3.68129e-15	6.20161e-14
689	ENSG00000234289.5	protein_coding	H2BFS	-4.55266	0.00454567	0.013733
690	ENSG00000014164.6	protein_coding	ZC3H3	-4.54841	1.91171e-22	5.67895e-21
691	ENSG00000166086.12	protein_coding	JAM3	-4.54765	2.39214e-35	2.0193e-33
692	ENSG00000198356.11	protein_coding	ASNA1	-4.5452	2.13006e-15	3.6629e-14
693	ENSG00000225745.8	antisense	AL773572.7	-4.54305	0.00023672	0.00103867
694	ENSG00000182195.7	protein_coding	LDOC1	-4.54073	4.30361e-19	9.80534e-18
695	ENSG00000257754.1	antisense	RP11-650K20.2	-4.53993	0.00463326	0.0139672
696	ENSG00000282834.1	processed_pseudogene	RP11-712B9.6	-4.53993	0.00463326	0.0139672
697	ENSG00000132589.15	protein_coding	FLOT2	-4.53951	1.61358e-27	7.18449e-26
698	ENSG00000170043.11	protein_coding	TRAPPC1	-4.53915	3.17595e-11	3.81811e-10
699	ENSG00000160932.10	protein_coding	LY6E	-4.53865	3.31734e-20	8.24883e-19
700	ENSG00000221988.12	protein_coding	PPT2	-4.53801	2.41396e-10	2.65666e-09
701	ENSG00000278864.1	TEC	RP11-45M22.2	-4.53779	7.00873e-07	5.04429e-06
702	ENSG00000132361.16	protein_coding	CLUH	-4.53711	1.27786e-25	4.88486e-24
703	ENSG00000069399.13	protein_coding	BCL3	-4.53636	1.82851e-24	6.45703e-23
704	ENSG00000101161.7	protein_coding	PRPF6	-4.53561	3.96414e-29	2.01917e-27
705	ENSG00000123136.14	protein_coding	DDX39A	-4.53513	2.79384e-28	1.32105e-26
706	ENSG00000087087.18	protein_coding	SRRT	-4.53359	2.72198e-43	4.50747e-41
707	ENSG00000170638.9	protein_coding	TRABD	-4.53354	6.86131e-24	2.29388e-22
708	ENSG00000250479.8	protein_coding	CHCHD10	-4.53237	2.14943e-13	3.15523e-12
709	ENSG00000260639.1	processed_pseudogene	RP11-602M11.4	-4.53222	0.00476047	0.0143053
710	ENSG00000155660.10	protein_coding	PDIA4	-4.53205	2.99167e-47	6.72953e-45
711	ENSG00000159069.13	protein_coding	FBXW5	-4.53173	4.71332e-23	1.46501e-21
712	ENSG00000188662.6	transcribed_unitary_pseudogene	HILS1	-4.53164	1.6553e-17	3.36904e-16
713	ENSG00000099331.13	protein_coding	MYO9B	-4.53088	3.74061e-49	1.01087e-46
714	ENSG00000101938.14	protein_coding	CHRDL1	-4.52908	3.86412e-44	7.09303e-42
715	ENSG00000229598.1	processed_pseudogene	PRDX3P1	-4.52894	4.39487e-09	4.21975e-08
716	ENSG00000103260.8	protein_coding	METRN	-4.52844	9.48367e-36	8.31209e-34
717	ENSG00000279812.1	TEC	CTD-2545G14.4	-4.52756	1.16446e-07	9.37227e-07
718	ENSG00000173898.11	protein_coding	SPTBN2	-4.52492	1.50656e-36	1.41956e-34
719	ENSG00000243679.1	processed_pseudogene	RP11-274B21.3	-4.52471	5.70945e-14	8.82379e-13
720	ENSG00000204149.10	protein_coding	AGAP6	-4.5237	4.98666e-10	5.32828e-09
721	ENSG00000025772.7	protein_coding	TOMM34	-4.51998	3.23088e-16	5.95029e-15
722	ENSG00000120738.7	protein_coding	EGR1	-4.5195	8.3517e-40	1.05522e-37
723	ENSG00000130287.13	protein_coding	NCAN	-4.51673	3.52834e-46	7.50302e-44
724	ENSG00000169223.14	protein_coding	LMAN2	-4.51665	4.3193e-26	1.73822e-24
725	ENSG00000111639.7	protein_coding	MRPL51	-4.51502	4.82313e-12	6.27314e-11
726	ENSG00000196365.11	protein_coding	LONP1	-4.515	1.47216e-40	1.95526e-38
727	ENSG00000159692.15	protein_coding	CTBP1	-4.51465	2.08988e-32	1.41194e-30
728	ENSG00000160957.12	protein_coding	RECQL4	-4.51459	6.65919e-21	1.74978e-19
729	ENSG00000250045.2	processed_pseudogene	CBX3P3	-4.51351	0.00494863	0.0147928
730	ENSG00000135441.7	protein_coding	BLOC1S1	-4.51337	6.24422e-08	5.2313e-07
731	ENSG00000167004.12	protein_coding	PDIA3	-4.51186	1.88771e-38	2.11093e-36
732	ENSG00000154832.14	protein_coding	CXXC1	-4.51174	7.47279e-28	3.42929e-26
733	ENSG00000168528.11	protein_coding	SERINC2	-4.51039	3.92336e-25	1.45685e-23
734	ENSG00000235363.1	processed_pseudogene	SNRPGP10	-4.51019	0.00029541	0.00126565
735	ENSG00000142669.14	protein_coding	SH3BGRL3	-4.50924	2.17105e-15	3.72867e-14
736	ENSG00000197444.9	protein_coding	OGDHL	-4.50887	1.888e-22	5.61281e-21
737	ENSG00000169692.12	protein_coding	AGPAT2	-4.50841	3.73694e-15	6.28721e-14
738	ENSG00000201564.1	misc_RNA	RN7SKP50	-4.50825	0.00503657	0.0150202
739	ENSG00000248206.1	sense_intronic	RP11-739P1.2	-4.50825	0.00503657	0.0150202
740	ENSG00000252213.1	snoRNA	SNORA74	-4.50825	0.00503657	0.0150202
741	ENSG00000261236.6	protein_coding	BOP1	-4.50711	1.08658e-23	3.56227e-22
742	ENSG00000153187.17	protein_coding	HNRNPU	-4.50706	1.45226e-58	7.84927e-56
743	ENSG00000107317.11	protein_coding	PTGDS	-4.50658	1.73956e-20	4.41586e-19
744	ENSG00000205336.11	protein_coding	ADGRG1	-4.50463	2.08829e-50	6.25122e-48
745	ENSG00000072832.14	protein_coding	CRMP1	-4.50361	4.16361e-32	2.70948e-30
746	ENSG00000075785.12	protein_coding	RAB7A	-4.50356	5.43313e-29	2.73519e-27
747	ENSG00000169228.13	protein_coding	RAB24	-4.50347	1.0922e-06	7.61206e-06
748	ENSG00000130522.5	protein_coding	JUND	-4.50252	4.43338e-26	1.78044e-24
749	ENSG00000178498.15	protein_coding	DTX3	-4.50238	4.14382e-28	1.93586e-26
750	ENSG00000280028.1	TEC	RP11-118E18.1	-4.50233	1.1947e-09	1.22669e-08
751	ENSG00000099800.7	protein_coding	TIMM13	-4.50129	7.68022e-12	9.77996e-11
752	ENSG00000168906.12	protein_coding	MAT2A	-4.50062	3.0889e-34	2.45316e-32
753	ENSG00000204172.12	protein_coding	AGAP9	-4.49888	9.31948e-07	6.56649e-06
754	ENSG00000170903.10	protein_coding	MSANTD4	-4.49885	3.51816e-13	5.07636e-12
755	ENSG00000125505.16	protein_coding	MBOAT7	-4.49595	1.47706e-30	8.39118e-29
756	ENSG00000177706.8	protein_coding	FAM20C	-4.49545	6.53307e-30	3.52614e-28
757	ENSG00000251322.7	protein_coding	SHANK3	-4.49447	5.46876e-33	3.86237e-31
758	ENSG00000088882.7	protein_coding	CPXM1	-4.49096	2.2977e-13	3.36653e-12
759	ENSG00000213613.2	processed_pseudogene	RP11-380G5.3	-4.49047	0.000285886	0.00122822
760	ENSG00000161202.17	protein_coding	DVL3	-4.48676	1.80861e-48	4.54077e-46
761	ENSG00000075292.18	protein_coding	ZNF638	-4.48162	6.31041e-46	1.31321e-43
762	ENSG00000280620.1	antisense	SCAANT1	-4.48106	0.00537653	0.015835
763	ENSG00000140450.8	protein_coding	ARRDC4	-4.48018	4.01352e-25	1.48749e-23
764	ENSG00000254595.1	processed_pseudogene	CTD-2010I16.1	-4.47754	0.000321585	0.00136532
765	ENSG00000099949.18	protein_coding	LZTR1	-4.47643	3.28379e-32	2.16225e-30
766	ENSG00000279248.1	TEC	RP11-643G5.1	-4.47498	0.00553105	0.0162348
767	ENSG00000115275.11	protein_coding	MOGS	-4.47425	6.60644e-31	3.86601e-29
768	ENSG00000197958.12	protein_coding	RPL12	-4.47418	4.29225e-35	3.56147e-33
769	ENSG00000236939.2	antisense	BAALC-AS2	-4.47246	1.12274e-08	1.02852e-07
770	ENSG00000061273.17	protein_coding	HDAC7	-4.4709	2.80227e-41	3.96546e-39
771	ENSG00000185825.15	protein_coding	BCAP31	-4.46908	4.48754e-30	2.45053e-28
772	ENSG00000225364.1	processed_pseudogene	ATP6V0E1P1	-4.46517	0.000326049	0.00138186
773	ENSG00000272072.1	antisense	CTA-363E19.2	-4.46517	0.000326049	0.00138186
774	ENSG00000260404.3	transcribed_unprocessed_pseudogene	RP11-384K6.6	-4.46461	2.92326e-24	1.00939e-22
775	ENSG00000184205.14	protein_coding	TSPYL2	-4.46412	8.60474e-32	5.37485e-30
776	ENSG00000169714.16	protein_coding	CNBP	-4.46327	2.0131e-20	5.087e-19
777	ENSG00000142453.11	protein_coding	CARM1	-4.46212	4.10301e-31	2.43397e-29
778	ENSG00000241546.1	processed_pseudogene	RP11-767L7.2	-4.46146	0.00567818	0.0166103
779	ENSG00000186787.8	protein_coding	SPIN2B	-4.46146	1.62549e-06	1.10452e-05
780	ENSG00000159086.14	protein_coding	PAXBP1	-4.46114	2.93392e-37	2.95022e-35
781	ENSG00000112640.14	protein_coding	PPP2R5D	-4.45731	1.49956e-19	3.55392e-18
782	ENSG00000161904.11	protein_coding	LEMD2	-4.45651	2.57827e-32	1.72042e-30
783	ENSG00000105722.9	protein_coding	ERF	-4.45465	1.69794e-33	1.24906e-31
784	ENSG00000225808.1	processed_pseudogene	DNAJC19P5	-4.45327	1.63822e-06	1.11201e-05
785	ENSG00000075275.16	protein_coding	CELSR1	-4.45235	9.98347e-41	1.33968e-38
786	ENSG00000171720.9	protein_coding	HDAC3	-4.45179	5.46708e-32	3.50497e-30
787	ENSG00000163660.11	protein_coding	CCNL1	-4.45078	1.97469e-48	4.89459e-46
788	ENSG00000173678.14	protein_coding	SPDYE2B	-4.4506	0.0057901	0.0168856
789	ENSG00000251022.6	antisense	THAP9-AS1	-4.45049	1.39013e-38	1.56803e-36
790	ENSG00000005075.15	protein_coding	POLR2J	-4.45014	1.58803e-08	1.42919e-07
791	ENSG00000105329.9	protein_coding	TGFB1	-4.44884	2.26635e-29	1.16815e-27
792	ENSG00000207008.1	snoRNA	SNORA54	-4.44833	0.000342663	0.00144456
793	ENSG00000100997.18	protein_coding	ABHD12	-4.44486	1.30221e-19	3.09943e-18
794	ENSG00000152795.17	protein_coding	HNRNPDL	-4.44451	5.68925e-47	1.25794e-44
795	ENSG00000124767.6	protein_coding	GLO1	-4.44442	3.63391e-14	5.68383e-13
796	ENSG00000168488.18	protein_coding	ATXN2L	-4.44385	2.96638e-46	6.34267e-44
797	ENSG00000279381.1	processed_pseudogene	bP-2171C21.5	-4.44195	0.00594849	0.0172879
798	ENSG00000177951.17	protein_coding	BET1L	-4.44087	2.35981e-12	3.17278e-11
799	ENSG00000156860.15	protein_coding	FBRS	-4.44085	1.58938e-35	1.36838e-33
800	ENSG00000115548.16	protein_coding	KDM3A	-4.43987	4.23812e-56	1.83252e-53
801	ENSG00000143847.15	protein_coding	PPFIA4	-4.43981	5.50398e-43	8.92447e-41
802	ENSG00000167543.15	protein_coding	TP53I13	-4.43958	3.24742e-23	1.02659e-21
803	ENSG00000214517.9	protein_coding	PPME1	-4.43928	9.2585e-40	1.16224e-37
804	ENSG00000241839.9	protein_coding	PLEKHO2	-4.4391	3.49749e-24	1.20022e-22
805	ENSG00000229400.1	antisense	RP11-3L21.2	-4.43733	1.52484e-06	1.03939e-05
806	ENSG00000129925.10	protein_coding	TMEM8A	-4.43578	4.70897e-23	1.46483e-21
807	ENSG00000183291.15	protein_coding	2015-09-01	-4.43575	8.17349e-13	1.14209e-11
808	ENSG00000185386.14	protein_coding	MAPK11	-4.43531	6.49169e-17	1.25746e-15
809	ENSG00000279970.1	TEC	RP11-299G20.5	-4.43343	1.9555e-13	2.88578e-12
810	ENSG00000197119.12	protein_coding	SLC25A29	-4.43262	5.29083e-45	1.03986e-42
811	ENSG00000274267.1	protein_coding	HIST1H3B	-4.43186	0.000374933	0.00156299
812	ENSG00000198752.10	protein_coding	CDC42BPB	-4.4303	3.45669e-44	6.37521e-42
813	ENSG00000166886.12	protein_coding	NAB2	-4.42995	5.64961e-23	1.74488e-21
814	ENSG00000204287.13	protein_coding	HLA-DRA	-4.42807	7.62449e-17	1.46885e-15
815	ENSG00000146278.10	protein_coding	PNRC1	-4.42573	4.459e-20	1.09685e-18
816	ENSG00000202538.1	snRNA	RNU4-2	-4.42555	2.57925e-05	0.00014109
817	ENSG00000171867.16	protein_coding	PRNP	-4.4255	2.44463e-08	2.15916e-07
818	ENSG00000108679.12	protein_coding	LGALS3BP	-4.42535	1.91867e-37	1.97005e-35
819	ENSG00000136942.14	protein_coding	RPL35	-4.42399	3.88107e-25	1.44252e-23
820	ENSG00000113732.8	protein_coding	ATP6V0E1	-4.4237	1.69034e-11	2.08295e-10
821	ENSG00000008710.18	protein_coding	PKD1	-4.42315	4.26228e-44	7.78716e-42
822	ENSG00000172057.9	protein_coding	ORMDL3	-4.42233	9.06553e-22	2.57319e-20
823	ENSG00000167968.12	protein_coding	DNASE1L2	-4.42071	3.61688e-06	2.30777e-05
824	ENSG00000146112.11	protein_coding	PPP1R18	-4.41986	1.36738e-29	7.22001e-28
825	ENSG00000206634.1	snoRNA	SNORA22	-4.41635	0.00629688	0.0181357
826	ENSG00000230432.1	antisense	AC114803.3	-4.41635	0.00629688	0.0181357
827	ENSG00000233540.1	sense_intronic	DNM3-IT1	-4.41635	0.00629688	0.0181357
828	ENSG00000279799.1	TEC	AC006077.3	-4.41635	0.00629688	0.0181357
829	ENSG00000131747.14	protein_coding	TOP2A	-4.41621	4.94717e-34	3.83504e-32
830	ENSG00000073169.13	protein_coding	SELO	-4.41539	3.31517e-05	0.000177396
831	ENSG00000184270.4	protein_coding	HIST2H2AB	-4.41476	0.00633574	0.0182291
832	ENSG00000239377.1	antisense	RP4-584D14.6	-4.41476	0.00633574	0.0182291
833	ENSG00000108828.15	protein_coding	VAT1	-4.41412	4.9823e-31	2.93323e-29
834	ENSG00000112787.12	protein_coding	FBRSL1	-4.41349	4.46524e-36	4.01305e-34
835	ENSG00000198925.10	protein_coding	ATG9A	-4.41264	1.06536e-37	1.12353e-35
836	ENSG00000004399.12	protein_coding	PLXND1	-4.41245	1.45587e-36	1.37847e-34
837	ENSG00000115310.17	protein_coding	RTN4	-4.41239	9.87802e-48	2.27458e-45
838	ENSG00000157916.19	protein_coding	RER1	-4.41204	1.77855e-20	4.51189e-19
839	ENSG00000158042.8	protein_coding	MRPL17	-4.41047	1.96227e-13	2.89359e-12
840	ENSG00000178922.16	protein_coding	HYI	-4.40874	2.19065e-06	1.44859e-05
841	ENSG00000077522.12	protein_coding	ACTN2	-4.40825	1.2213e-34	9.90142e-33
842	ENSG00000169683.7	protein_coding	LRRC45	-4.40772	8.74762e-16	1.55298e-14
843	ENSG00000179218.13	protein_coding	CALR	-4.40665	5.0367e-45	9.9494e-43
844	ENSG00000181409.11	protein_coding	AATK	-4.40571	1.00993e-27	4.57527e-26
845	ENSG00000131668.13	protein_coding	BARX1	-4.40561	1.35269e-12	1.85287e-11
846	ENSG00000097007.17	protein_coding	ABL1	-4.40491	6.96853e-41	9.58235e-39
847	ENSG00000031698.12	protein_coding	SARS	-4.40421	1.94601e-30	1.08962e-28
848	ENSG00000187678.8	protein_coding	SPRY4	-4.40303	1.52588e-32	1.03449e-30
849	ENSG00000260051.1	antisense	LA16c-390E6.4	-4.40173	4.41718e-07	3.27793e-06
850	ENSG00000226416.1	antisense	MRPL23-AS1	-4.40152	3.05238e-11	3.67523e-10
851	ENSG00000167889.12	protein_coding	MGAT5B	-4.40118	6.22203e-32	3.94992e-30
852	ENSG00000213150.2	processed_pseudogene	RP11-346C16.2	-4.40093	0.000443088	0.00181312
853	ENSG00000131188.11	protein_coding	PRR7	-4.39814	6.07838e-10	6.43997e-09
854	ENSG00000156976.15	protein_coding	EIF4A2	-4.39441	2.81837e-31	1.69255e-29
855	ENSG00000162300.11	protein_coding	ZFPL1	-4.39362	4.12656e-05	0.000216019
856	ENSG00000212694.8	lincRNA	LINC01089	-4.3931	5.89372e-15	9.75144e-14
857	ENSG00000130508.10	protein_coding	PXDN	-4.39297	3.52212e-45	7.06513e-43
858	ENSG00000277156.1	processed_pseudogene	RP11-496I2.5	-4.39227	3.16829e-05	0.000170131
859	ENSG00000160285.14	protein_coding	LSS	-4.38926	5.14195e-28	2.38213e-26
860	ENSG00000242861.1	antisense	RP11-285F7.2	-4.38762	0.000441716	0.00180827
861	ENSG00000102181.20	protein_coding	CD99L2	-4.38701	6.86967e-39	8.00399e-37
862	ENSG00000207741.1	miRNA	MIR590	-4.38411	0.00680912	0.0193682
863	ENSG00000257855.1	processed_pseudogene	RP11-629O19.1	-4.38411	0.00680912	0.0193682
864	ENSG00000253931.1	antisense	RP11-909N17.2	-4.38319	0.000488821	0.00197575
865	ENSG00000163873.9	protein_coding	GRIK3	-4.38268	8.02078e-35	6.55732e-33
866	ENSG00000142627.12	protein_coding	EPHA2	-4.3824	7.17737e-19	1.60984e-17
867	ENSG00000185033.14	protein_coding	SEMA4B	-4.38223	9.11545e-37	8.75871e-35
868	ENSG00000176248.8	protein_coding	ANAPC2	-4.38177	1.92301e-26	7.93572e-25
869	ENSG00000182580.2	protein_coding	EPHB3	-4.38128	2.37682e-31	1.44072e-29
870	ENSG00000184381.18	protein_coding	PLA2G6	-4.38117	1.73081e-27	7.66261e-26
871	ENSG00000166337.9	protein_coding	TAF10	-4.38044	9.35277e-22	2.647e-20
872	ENSG00000197345.12	protein_coding	MRPL21	-4.37946	2.00927e-14	3.1993e-13
873	ENSG00000063438.16	protein_coding	AHRR	-4.37928	3.49662e-34	2.76567e-32
874	ENSG00000234535.1	lincRNA	RP11-37L2.1	-4.37806	0.00691662	0.0196338
875	ENSG00000129625.12	protein_coding	REEP5	-4.37723	1.09603e-12	1.51142e-11
876	ENSG00000132182.11	protein_coding	NUP210	-4.37702	1.13361e-37	1.18588e-35
877	ENSG00000228804.5	antisense	RP11-211G3.3	-4.37428	0.000466597	0.00189755
878	ENSG00000132481.6	protein_coding	TRIM47	-4.37381	2.45174e-10	2.69518e-09
879	ENSG00000130787.13	protein_coding	HIP1R	-4.37266	2.15761e-38	2.39212e-36
880	ENSG00000198952.8	protein_coding	SMG5	-4.37214	5.19196e-44	9.39745e-42
881	ENSG00000273742.1	miRNA	MIR6075	-4.37128	0.00707263	0.0199979
882	ENSG00000148396.18	protein_coding	SEC16A	-4.36509	1.83917e-43	3.1118e-41
883	ENSG00000185596.16	transcribed_unprocessed_pseudogene	WASH3P	-4.36232	6.58384e-08	5.49335e-07
884	ENSG00000109103.11	protein_coding	UNC119	-4.36221	3.5398e-23	1.11269e-21
885	ENSG00000242173.8	protein_coding	ARHGDIG	-4.36133	3.31766e-07	2.51083e-06
886	ENSG00000114200.9	protein_coding	BCHE	-4.3608	1.43143e-17	2.92871e-16
887	ENSG00000166228.8	protein_coding	PCBD1	-4.36011	2.87344e-06	1.86304e-05
888	ENSG00000266074.8	protein_coding	BAHCC1	-4.35986	2.15275e-43	3.62558e-41
889	ENSG00000164897.12	protein_coding	TMUB1	-4.35906	1.28726e-20	3.29132e-19
890	ENSG00000147383.10	protein_coding	NSDHL	-4.3586	8.35018e-21	2.17211e-19
891	ENSG00000197226.12	protein_coding	TBC1D9B	-4.35613	4.27023e-41	5.97755e-39
892	ENSG00000161547.15	protein_coding	SRSF2	-4.35613	1.72707e-21	4.78697e-20
893	ENSG00000140990.14	protein_coding	NDUFB10	-4.35585	5.18154e-14	8.03025e-13
894	ENSG00000115758.12	protein_coding	ODC1	-4.35476	2.854e-19	6.57958e-18
895	ENSG00000205903.6	protein_coding	ZNF316	-4.35475	4.31584e-34	3.35231e-32
896	ENSG00000137285.9	protein_coding	TUBB2B	-4.35376	2.87119e-18	6.17648e-17
897	ENSG00000146701.11	protein_coding	MDH2	-4.35354	4.74078e-22	1.37267e-20
898	ENSG00000278829.1	sense_intronic	RP11-358B23.7	-4.3526	2.61751e-08	2.29933e-07
899	ENSG00000271830.1	lincRNA	RP11-1C8.7	-4.35259	0.00741564	0.0208466
900	ENSG00000139880.19	protein_coding	CDH24	-4.35026	4.32289e-28	2.01467e-26
901	ENSG00000198920.9	protein_coding	KIAA0753	-4.3502	4.01539e-23	1.25408e-21
902	ENSG00000265474.1	antisense	AC010761.9	-4.34941	0.00739363	0.0207924
903	ENSG00000142949.16	protein_coding	PTPRF	-4.34796	8.83029e-44	1.54094e-41
904	ENSG00000136770.10	protein_coding	DNAJC1	-4.34751	1.64508e-26	6.82499e-25
905	ENSG00000167962.13	protein_coding	ZNF598	-4.34712	8.22469e-26	3.20384e-24
906	ENSG00000262881.1	antisense	RP11-669E14.4	-4.3469	3.91949e-06	2.48496e-05
907	ENSG00000254481.1	processed_pseudogene	PTP4A2P2	-4.34597	4.17487e-05	0.000218426
908	ENSG00000186082.9	processed_pseudogene	KRT18P14	-4.34532	5.8978e-08	4.95388e-07
909	ENSG00000185130.5	protein_coding	HIST1H2BL	-4.34439	0.00750918	0.02107
910	ENSG00000112584.13	protein_coding	FAM120B	-4.34409	2.8817e-25	1.08559e-23
911	ENSG00000167702.11	protein_coding	KIFC2	-4.34345	2.26721e-23	7.25563e-22
912	ENSG00000200795.1	snRNA	RNU4-1	-4.34115	0.000562729	0.00223866
913	ENSG00000126247.10	protein_coding	CAPNS1	-4.3403	2.23414e-31	1.35859e-29
914	ENSG00000150093.18	protein_coding	ITGB1	-4.33857	4.1677e-34	3.2633e-32
915	ENSG00000065320.8	protein_coding	NTN1	-4.33817	1.79188e-20	4.54274e-19
916	ENSG00000212864.3	protein_coding	RNF208	-4.33809	5.76211e-07	4.20857e-06
917	ENSG00000169718.17	protein_coding	DUS1L	-4.33686	3.09862e-27	1.34279e-25
918	ENSG00000244462.7	protein_coding	RBM12	-4.33332	1.5863e-19	3.75264e-18
919	ENSG00000160781.15	protein_coding	PAQR6	-4.33159	5.39939e-23	1.66892e-21
920	ENSG00000225920.2	processed_pseudogene	RIMKLBP2	-4.33078	3.62902e-07	2.7279e-06
921	ENSG00000084636.17	protein_coding	COL16A1	-4.33069	3.64314e-37	3.62591e-35
922	ENSG00000198546.14	protein_coding	ZNF511	-4.32929	3.56391e-06	2.27621e-05
923	ENSG00000004487.15	protein_coding	KDM1A	-4.32712	4.21556e-39	4.98627e-37
924	ENSG00000105669.13	protein_coding	COPE	-4.32703	2.6787e-19	6.19381e-18
925	ENSG00000152117.17	transcribed_processed_pseudogene	AC093838.4	-4.325	1.06835e-20	2.74967e-19
926	ENSG00000169689.14	protein_coding	STRA13	-4.32419	6.85008e-11	7.95497e-10
927	ENSG00000108797.11	protein_coding	CNTNAP1	-4.32177	1.37446e-42	2.17427e-40
928	ENSG00000160271.14	protein_coding	RALGDS	-4.32103	5.12304e-37	5.02174e-35
929	ENSG00000188760.10	protein_coding	TMEM198	-4.31878	3.18323e-16	5.87088e-15
930	ENSG00000225695.1	processed_pseudogene	HNRNPA1P35	-4.31834	5.30257e-06	3.28216e-05
931	ENSG00000125503.12	protein_coding	PPP1R12C	-4.31743	8.689e-34	6.55295e-32
932	ENSG00000232487.1	sense_intronic	RASA3-IT1	-4.31615	0.00813219	0.0224379
933	ENSG00000198034.10	protein_coding	RPS4X	-4.31559	1.15626e-33	8.63646e-32
934	ENSG00000222345.1	snoRNA	SNORD19	-4.3135	0.0080547	0.0222541
935	ENSG00000058262.9	protein_coding	SEC61A1	-4.3117	3.3575e-30	1.84805e-28
936	ENSG00000075043.18	protein_coding	KCNQ2	-4.31068	2.44988e-37	2.47629e-35
937	ENSG00000262803.1	processed_pseudogene	RP11-160A9.3	-4.31043	0.00811116	0.0223846
938	ENSG00000115306.15	protein_coding	SPTBN1	-4.31006	6.09133e-57	2.82195e-54
939	ENSG00000169957.9	protein_coding	ZNF768	-4.30985	2.92263e-17	5.82953e-16
940	ENSG00000231390.1	unprocessed_pseudogene	SNX18P8	-4.30922	0.000645593	0.00253003
941	ENSG00000135521.8	protein_coding	LTV1	-4.30872	5.52312e-07	4.04464e-06
942	ENSG00000141644.17	protein_coding	MBD1	-4.30712	2.13448e-28	1.02169e-26
943	ENSG00000091136.13	protein_coding	LAMB1	-4.30607	6.22504e-55	2.52341e-52
944	ENSG00000154144.12	protein_coding	TBRG1	-4.30566	3.94225e-14	6.15867e-13
945	ENSG00000165915.13	protein_coding	SLC39A13	-4.30372	7.06179e-24	2.35484e-22
946	ENSG00000114745.13	protein_coding	GORASP1	-4.30301	4.3949e-23	1.36931e-21
947	ENSG00000160256.12	protein_coding	FAM207A	-4.3026	3.94874e-11	4.69725e-10
948	ENSG00000232775.6	transcribed_unprocessed_pseudogene	BMS1P22	-4.30166	1.36458e-07	1.08951e-06
949	ENSG00000100316.15	protein_coding	RPL3	-4.30158	6.08833e-39	7.11493e-37
950	ENSG00000132329.10	protein_coding	RAMP1	-4.30126	1.44803e-10	1.63003e-09
951	ENSG00000102409.9	protein_coding	BEX4	-4.30049	4.45129e-20	1.09565e-18
952	ENSG00000251562.7	lincRNA	MALAT1	-4.30029	1.7109e-08	1.5341e-07
953	ENSG00000149679.11	protein_coding	CABLES2	-4.29884	1.11578e-18	2.46848e-17
954	ENSG00000104897.9	protein_coding	SF3A2	-4.2985	1.5109e-34	1.21732e-32
955	ENSG00000267762.1	antisense	RP11-426J5.2	-4.29546	0.00847485	0.0232155
956	ENSG00000126461.14	protein_coding	SCAF1	-4.28939	9.08015e-26	3.52649e-24
957	ENSG00000038382.17	protein_coding	TRIO	-4.28759	6.40163e-50	1.82295e-47
958	ENSG00000272367.1	antisense	CTC-428H11.2	-4.28643	0.00864359	0.0236212
959	ENSG00000196476.11	protein_coding	C20orf96	-4.28513	2.30887e-20	5.80425e-19
960	ENSG00000142208.15	protein_coding	AKT1	-4.28343	1.22133e-36	1.16491e-34
961	ENSG00000165661.16	protein_coding	QSOX2	-4.28307	1.92756e-26	7.94606e-25
962	ENSG00000134569.9	protein_coding	LRP4	-4.28214	3.04772e-44	5.64772e-42
963	ENSG00000225210.9	transcribed_processed_pseudogene	DUXAP9	-4.28193	4.62042e-24	1.56624e-22
964	ENSG00000071564.14	protein_coding	TCF3	-4.28072	6.15983e-35	5.05716e-33
965	ENSG00000038358.14	protein_coding	EDC4	-4.27915	2.01124e-24	7.09588e-23
966	ENSG00000102606.17	protein_coding	ARHGEF7	-4.27911	9.32635e-42	1.36957e-39
967	ENSG00000213977.7	protein_coding	TAX1BP3	-4.2785	0.00872724	0.0237913
968	ENSG00000060762.18	protein_coding	MPC1	-4.278	7.4915e-10	7.86435e-09
969	ENSG00000253974.5	sense_intronic	NRG1-IT1	-4.27524	1.14931e-13	1.73019e-12
970	ENSG00000184983.9	protein_coding	NDUFA6	-4.27438	1.11041e-14	1.79748e-13
971	ENSG00000108557.17	protein_coding	RAI1	-4.27434	7.54818e-38	8.02561e-36
972	ENSG00000185122.10	protein_coding	HSF1	-4.27431	6.8409e-32	4.33573e-30
973	ENSG00000184678.10	protein_coding	HIST2H2BE	-4.2741	1.08773e-08	9.98563e-08
974	ENSG00000166813.14	protein_coding	KIF7	-4.27366	1.98557e-22	5.89385e-21
975	ENSG00000164024.11	protein_coding	METAP1	-4.27302	2.84617e-18	6.12943e-17
976	ENSG00000128602.9	protein_coding	SMO	-4.27284	2.86595e-24	9.92906e-23
977	ENSG00000146066.2	protein_coding	HIGD2A	-4.27262	5.82242e-08	4.89373e-07
978	ENSG00000137200.12	protein_coding	CMTR1	-4.27204	7.05738e-25	2.56431e-23
979	ENSG00000121940.15	protein_coding	CLCC1	-4.27194	2.08184e-18	4.52344e-17
980	ENSG00000271576.1	lincRNA	RP11-486G15.2	-4.27169	6.78416e-07	4.89625e-06
981	ENSG00000174021.10	protein_coding	GNG5	-4.26952	3.08459e-10	3.36143e-09
982	ENSG00000223839.7	lincRNA	FAM95B1	-4.2695	6.91079e-16	1.23704e-14
983	ENSG00000169783.12	protein_coding	LINGO1	-4.26942	6.8091e-29	3.40149e-27
984	ENSG00000088247.16	protein_coding	KHSRP	-4.26832	9.55915e-47	2.08985e-44
985	ENSG00000171223.5	protein_coding	JUNB	-4.26745	1.01671e-20	2.62717e-19
986	ENSG00000255302.4	protein_coding	EID1	-4.2674	1.41641e-17	2.90104e-16
987	ENSG00000181404.15	protein_coding	WASH1	-4.26698	8.46942e-05	0.000414574
988	ENSG00000162975.4	protein_coding	KCNF1	-4.2668	6.26958e-14	9.65495e-13
989	ENSG00000136271.10	protein_coding	DDX56	-4.26673	6.0714e-34	4.66934e-32
990	ENSG00000234233.1	sense_intronic	KCNH1-IT1	-4.26647	0.00900146	0.0244293
991	ENSG00000185567.6	protein_coding	AHNAK2	-4.26642	8.24079e-34	6.227e-32
992	ENSG00000237441.9	protein_coding	RGL2	-4.26438	5.9643e-22	1.71418e-20
993	ENSG00000177700.5	protein_coding	POLR2L	-4.26272	3.00349e-09	2.95079e-08
994	ENSG00000179091.4	protein_coding	CYC1	-4.26174	3.1483e-15	5.32679e-14
995	ENSG00000140443.13	protein_coding	IGF1R	-4.26018	9.33385e-51	2.90581e-48
996	ENSG00000165868.13	protein_coding	HSPA12A	-4.26001	1.58983e-25	6.06551e-24
997	ENSG00000177731.15	protein_coding	FLII	-4.2595	7.90956e-24	2.62181e-22
998	ENSG00000179111.8	protein_coding	HES7	-4.25883	8.35622e-14	1.27223e-12
999	ENSG00000110321.15	protein_coding	EIF4G2	-4.25795	1.26071e-35	1.09755e-33
1000	ENSG00000140988.15	protein_coding	RPS2	-4.257	1.19814e-25	4.60273e-24
1001	ENSG00000167191.11	protein_coding	GPRC5B	-4.25666	4.69418e-38	5.07428e-36
1002	ENSG00000134250.18	protein_coding	NOTCH2	-4.25615	5.38043e-45	1.05216e-42
1003	ENSG00000136810.12	protein_coding	TXN	-4.25483	5.09705e-16	9.22136e-15
1004	ENSG00000138668.18	protein_coding	HNRNPD	-4.25396	3.4705e-35	2.89816e-33
1005	ENSG00000214078.12	protein_coding	CPNE1	-4.25387	4.48986e-30	2.45053e-28
1006	ENSG00000185222.7	protein_coding	TCEAL9	-4.2536	6.54944e-19	1.47324e-17
1007	ENSG00000197530.12	protein_coding	MIB2	-4.25188	5.52148e-28	2.55491e-26
1008	ENSG00000129351.17	protein_coding	ILF3	-4.25144	1.96671e-50	5.93291e-48
1009	ENSG00000007866.18	protein_coding	TEAD3	-4.25118	1.05757e-22	3.19529e-21
1010	ENSG00000236056.1	processed_pseudogene	GAPDHP14	-4.24998	8.59192e-09	7.97221e-08
1011	ENSG00000138434.16	protein_coding	SSFA2	-4.24993	4.13474e-42	6.33479e-40
1012	ENSG00000095564.13	protein_coding	BTAF1	-4.24879	8.11315e-44	1.43511e-41
1013	ENSG00000177943.13	protein_coding	MAMDC4	-4.24763	2.46987e-24	8.62792e-23
1014	ENSG00000010810.17	protein_coding	FYN	-4.24741	1.32743e-42	2.10844e-40
1015	ENSG00000142599.17	protein_coding	RERE	-4.24521	6.91655e-39	8.03456e-37
1016	ENSG00000103507.13	protein_coding	BCKDK	-4.24497	2.63056e-24	9.15638e-23
1017	ENSG00000204463.12	protein_coding	BAG6	-4.24439	9.80067e-34	7.3628e-32
1018	ENSG00000143570.17	protein_coding	SLC39A1	-4.24432	5.42083e-25	1.99387e-23
1019	ENSG00000231587.1	snoRNA	SNORD62B	-4.24411	0.000829621	0.00314696
1020	ENSG00000197724.10	protein_coding	PHF2	-4.24204	2.96889e-31	1.77472e-29
1021	ENSG00000171456.16	protein_coding	ASXL1	-4.2419	2.62032e-43	4.37639e-41
1022	ENSG00000123689.5	protein_coding	G0S2	-4.24152	7.28122e-05	0.000361783
1023	ENSG00000158710.14	protein_coding	TAGLN2	-4.23946	1.56378e-19	3.70388e-18
1024	ENSG00000213830.3	processed_pseudogene	CFL1P5	-4.23882	0.00956076	0.0256816
1025	ENSG00000050820.16	protein_coding	BCAR1	-4.23877	9.77696e-28	4.43956e-26
1026	ENSG00000125356.6	protein_coding	NDUFA1	-4.2379	1.94389e-10	2.16133e-09
1027	ENSG00000177728.15	protein_coding	TMEM94	-4.23756	2.30707e-38	2.55056e-36
1028	ENSG00000130706.12	protein_coding	ADRM1	-4.23729	2.06778e-13	3.03779e-12
1029	ENSG00000065526.10	protein_coding	SPEN	-4.23637	6.98853e-43	1.1238e-40
1030	ENSG00000130856.15	protein_coding	ZNF236	-4.23564	0.000133637	0.000623561
1031	ENSG00000158373.8	protein_coding	HIST1H2BD	-4.23311	3.88451e-09	3.75141e-08
1032	ENSG00000235105.1	processed_pseudogene	RP11-329A14.1	-4.23282	0.00993593	0.0264489
1033	ENSG00000183397.5	protein_coding	C19orf71	-4.23275	8.46966e-05	0.000414574
1034	ENSG00000204388.6	protein_coding	HSPA1B	-4.23155	8.6614e-15	1.41265e-13
1035	ENSG00000167792.11	protein_coding	NDUFV1	-4.23155	1.75959e-28	8.45361e-27
1036	ENSG00000186352.8	protein_coding	ANKRD37	-4.23136	3.53273e-11	4.22484e-10
1037	ENSG00000142178.7	protein_coding	SIK1	-4.23102	7.63256e-05	0.000377649
1038	ENSG00000198523.5	protein_coding	PLN	-4.23009	0.0010361	0.00382693
1039	ENSG00000010256.10	protein_coding	UQCRC1	-4.23008	1.04071e-24	3.73611e-23
1040	ENSG00000142541.16	protein_coding	RPL13A	-4.23008	2.73613e-32	1.82011e-30
1041	ENSG00000230922.1	sense_intronic	RP4-753M9.1	-4.22912	2.78108e-13	4.0534e-12
1042	ENSG00000143256.4	protein_coding	PFDN2	-4.22895	5.655e-11	6.62246e-10
1043	ENSG00000180879.13	protein_coding	SSR4	-4.22723	1.40426e-30	7.98927e-29
1044	ENSG00000185619.18	protein_coding	PCGF3	-4.22695	1.62859e-35	1.39596e-33
1045	ENSG00000103449.11	protein_coding	SALL1	-4.22638	5.81984e-34	4.48474e-32
1046	ENSG00000204469.12	protein_coding	PRRC2A	-4.22551	2.26883e-50	6.73982e-48
1047	ENSG00000221978.11	protein_coding	CCNL2	-4.22379	4.04152e-48	9.58999e-46
1048	ENSG00000082014.16	protein_coding	SMARCD3	-4.22279	2.24656e-32	1.51254e-30
1049	ENSG00000243477.5	protein_coding	NAT6	-4.22277	1.87098e-13	2.76841e-12
1050	ENSG00000110721.11	protein_coding	CHKA	-4.2224	1.15761e-17	2.38604e-16
1051	ENSG00000162572.19	protein_coding	SCNN1D	-4.2223	6.80415e-22	1.95268e-20
1052	ENSG00000214026.10	protein_coding	MRPL23	-4.22174	2.14975e-17	4.3436e-16
1053	ENSG00000140564.10	protein_coding	FURIN	-4.2208	3.79712e-27	1.64001e-25
1054	ENSG00000055609.17	protein_coding	KMT2C	-4.22006	1.16945e-66	1.42009e-63
1055	ENSG00000006118.14	protein_coding	TMEM132A	-4.21861	2.31164e-37	2.34265e-35
1056	ENSG00000186111.9	protein_coding	PIP5K1C	-4.21781	1.53956e-27	6.87064e-26
1057	ENSG00000143569.18	protein_coding	UBAP2L	-4.21729	3.89019e-48	9.28754e-46
1058	ENSG00000132670.20	protein_coding	PTPRA	-4.21717	4.79739e-28	2.22781e-26
1059	ENSG00000213722.8	protein_coding	DDAH2	-4.2163	2.35872e-13	3.45203e-12
1060	ENSG00000089693.10	protein_coding	MLF2	-4.21516	4.29545e-34	3.34315e-32
1061	ENSG00000103034.14	protein_coding	NDRG4	-4.21403	4.8506e-37	4.77876e-35
1062	ENSG00000163346.16	protein_coding	PBXIP1	-4.21316	1.27336e-26	5.34549e-25
1063	ENSG00000239884.3	misc_RNA	RN7SL608P	-4.21269	0.000912809	0.00341722
1064	ENSG00000198755.10	protein_coding	RPL10A	-4.21153	1.5092e-20	3.8386e-19
1065	ENSG00000252835.1	scaRNA	SCARNA21	-4.20923	0.000961498	0.0035826
1066	ENSG00000250635.1	lincRNA	CTD-3224K15.2	-4.20878	8.5504e-05	0.000418119
1067	ENSG00000118680.12	protein_coding	MYL12B	-4.20835	7.13174e-12	9.10536e-11
1068	ENSG00000186815.12	protein_coding	TPCN1	-4.20643	2.98866e-39	3.58962e-37
1069	ENSG00000255769.7	transcribed_unprocessed_pseudogene	GOLGA2P10	-4.20584	1.49839e-06	1.02298e-05
1070	ENSG00000205746.9	transcribed_unprocessed_pseudogene	RP11-1212A22.1	-4.20583	2.44559e-11	2.97592e-10
1071	ENSG00000188130.13	protein_coding	MAPK12	-4.20549	2.38709e-31	1.44469e-29
1072	ENSG00000153395.9	protein_coding	LPCAT1	-4.20533	4.52042e-35	3.74281e-33
1073	ENSG00000109971.13	protein_coding	HSPA8	-4.20403	9.18008e-31	5.30821e-29
1074	ENSG00000124942.13	protein_coding	AHNAK	-4.20395	1.28237e-46	2.78791e-44
1075	ENSG00000270115.1	lincRNA	RP11-415J8.7	-4.203	0.0103638	0.0274264
1076	ENSG00000110237.3	protein_coding	ARHGEF17	-4.20038	3.29487e-23	1.0399e-21
1077	ENSG00000106682.14	protein_coding	EIF4H	-4.19995	9.01308e-38	9.53109e-36
1078	ENSG00000273443.1	lincRNA	RP11-54O7.18	-4.19779	0.000107764	0.00051424
1079	ENSG00000144136.10	protein_coding	SLC20A1	-4.1973	8.20397e-35	6.69303e-33
1080	ENSG00000154096.13	protein_coding	THY1	-4.19705	3.26792e-23	1.03223e-21
1081	ENSG00000105419.17	protein_coding	MEIS3	-4.19625	5.05579e-36	4.5229e-34
1082	ENSG00000104964.14	protein_coding	AES	-4.19479	3.47305e-32	2.27915e-30
1083	ENSG00000200842.1	misc_RNA	Y_RNA	-4.19389	0.0105975	0.027899
1084	ENSG00000274614.1	unprocessed_pseudogene	RP11-17E4.1	-4.19389	0.0105975	0.027899
1085	ENSG00000167797.7	protein_coding	CDK2AP2	-4.19389	1.23053e-09	1.26116e-08
1086	ENSG00000089597.16	protein_coding	GANAB	-4.19335	2.19757e-45	4.50097e-43
1087	ENSG00000135924.15	protein_coding	DNAJB2	-4.19257	7.46351e-32	4.69971e-30
1088	ENSG00000213600.3	sense_intronic	XXcos-LUCA16.1	-4.1924	0.00102785	0.00380108
1089	ENSG00000177108.5	protein_coding	ZDHHC22	-4.1924	1.14136e-24	4.07859e-23
1090	ENSG00000153201.15	protein_coding	RANBP2	-4.1914	1.59471e-31	9.77297e-30
1091	ENSG00000182871.14	protein_coding	COL18A1	-4.18949	3.60489e-24	1.23598e-22
1092	ENSG00000173457.10	protein_coding	PPP1R14B	-4.18926	1.46265e-18	3.2194e-17
1093	ENSG00000130513.6	protein_coding	GDF15	-4.18791	2.0301e-19	4.75911e-18
1094	ENSG00000173209.22	protein_coding	AHSA2	-4.18769	2.47802e-32	1.65691e-30
1095	ENSG00000113649.11	protein_coding	TCERG1	-4.18742	6.1351e-44	1.10022e-41
1096	ENSG00000072071.16	protein_coding	ADGRL1	-4.18616	6.05973e-38	6.49626e-36
1097	ENSG00000065978.18	protein_coding	YBX1	-4.1858	9.0896e-32	5.65051e-30
1098	ENSG00000198914.3	protein_coding	POU3F3	-4.18532	1.55345e-23	5.02931e-22
1099	ENSG00000261221.3	protein_coding	ZNF865	-4.18459	1.40921e-17	2.88781e-16
1100	ENSG00000173020.10	protein_coding	GRK2	-4.18419	5.25974e-32	3.3776e-30
1101	ENSG00000077235.17	protein_coding	GTF3C1	-4.18376	8.34304e-40	1.05522e-37
1102	ENSG00000133422.12	protein_coding	MORC2	-4.18187	3.23837e-31	1.92988e-29
1103	ENSG00000196843.15	protein_coding	ARID5A	-4.18126	1.39727e-21	3.90342e-20
1104	ENSG00000185803.8	protein_coding	SLC52A2	-4.17972	1.0759e-11	1.3493e-10
1105	ENSG00000143126.7	protein_coding	CELSR2	-4.17892	1.73624e-35	1.48497e-33
1106	ENSG00000174405.13	protein_coding	LIG4	-4.17811	3.421e-07	2.58451e-06
1107	ENSG00000218676.1	processed_pseudogene	BRD7P4	-4.17586	2.34201e-12	3.15034e-11
1108	ENSG00000240342.3	processed_pseudogene	RPS2P5	-4.17548	0.00110349	0.00404734
1109	ENSG00000265778.2	antisense	RP11-17M16.2	-4.17548	0.00110349	0.00404734
1110	ENSG00000188566.12	protein_coding	NDOR1	-4.17503	6.40379e-08	5.35576e-07
1111	ENSG00000184887.13	protein_coding	BTBD6	-4.17463	6.08958e-14	9.39263e-13
1112	ENSG00000261069.3	lincRNA	RP11-701H24.4	-4.17336	1.38529e-06	9.51275e-06
1113	ENSG00000101216.10	protein_coding	GMEB2	-4.17307	6.16675e-20	1.50175e-18
1114	ENSG00000142937.11	protein_coding	RPS8	-4.17245	8.69112e-33	6.03955e-31
1115	ENSG00000189171.14	protein_coding	S100A13	-4.17201	6.86279e-10	7.23951e-09
1116	ENSG00000198961.9	protein_coding	PJA2	-4.17104	4.27864e-34	3.34074e-32
1117	ENSG00000120885.20	protein_coding	CLU	-4.17098	4.91005e-40	6.34799e-38
1118	ENSG00000145216.15	protein_coding	FIP1L1	-4.16887	3.7678e-27	1.62916e-25
1119	ENSG00000100242.15	protein_coding	SUN2	-4.16842	1.14719e-25	4.41572e-24
1120	ENSG00000090861.15	protein_coding	AARS	-4.1684	7.97288e-37	7.69887e-35
1121	ENSG00000135506.15	protein_coding	OS9	-4.16565	1.15461e-33	8.63646e-32
1122	ENSG00000166166.12	protein_coding	TRMT61A	-4.16515	2.73078e-12	3.64307e-11
1123	ENSG00000160789.19	protein_coding	LMNA	-4.16506	3.39631e-33	2.45664e-31
1124	ENSG00000279457.3	protein_coding	FO538757.1	-4.16486	1.21739e-05	7.08672e-05
1125	ENSG00000117000.8	protein_coding	RLF	-4.16478	2.15836e-18	4.67925e-17
1126	ENSG00000008441.16	protein_coding	NFIX	-4.16471	2.67554e-41	3.79995e-39
1127	ENSG00000185246.17	protein_coding	PRPF39	-4.16445	8.35002e-16	1.48578e-14
1128	ENSG00000187840.4	protein_coding	EIF4EBP1	-4.16436	1.41864e-14	2.28315e-13
1129	ENSG00000237886.1	antisense	NALT1	-4.16433	5.38999e-09	5.11963e-08
1130	ENSG00000100068.11	protein_coding	LRP5L	-4.16395	4.2837e-23	1.33574e-21
1131	ENSG00000055118.14	protein_coding	KCNH2	-4.16213	4.55257e-28	2.11665e-26
1132	ENSG00000187498.14	protein_coding	COL4A1	-4.16037	8.83697e-33	6.10818e-31
1133	ENSG00000116285.12	protein_coding	ERRFI1	-4.16022	6.97477e-23	2.14056e-21
1134	ENSG00000164896.19	protein_coding	FASTK	-4.1585	1.53268e-23	4.97034e-22
1135	ENSG00000251611.1	lincRNA	RP11-610P16.1	-4.15812	0.0114799	0.0299281
1136	ENSG00000202392.1	misc_RNA	RN7SKP292	-4.15755	0.00117964	0.00429346
1137	ENSG00000270497.1	processed_pseudogene	RP1-290F12.3	-4.15755	0.00117964	0.00429346
1138	ENSG00000108262.15	protein_coding	GIT1	-4.15701	6.53186e-33	4.58822e-31
1139	ENSG00000171388.11	protein_coding	APLN	-4.15687	1.97742e-26	8.143e-25
1140	ENSG00000182916.7	protein_coding	TCEAL7	-4.15681	8.97213e-11	1.02933e-09
1141	ENSG00000116786.11	protein_coding	PLEKHM2	-4.15533	4.24929e-24	1.44294e-22
1142	ENSG00000158062.20	protein_coding	UBXN11	-4.15515	6.75354e-20	1.63951e-18
1143	ENSG00000130724.8	protein_coding	CHMP2A	-4.15336	1.20977e-19	2.8847e-18
1144	ENSG00000262118.1	processed_pseudogene	MTCO1P28	-4.15113	3.13118e-08	2.73083e-07
1145	ENSG00000266402.3	lincRNA	SNHG25	-4.15094	0.000177972	0.000804575
1146	ENSG00000136935.13	protein_coding	GOLGA1	-4.15088	3.82754e-30	2.1038e-28
1147	ENSG00000140534.13	protein_coding	TICRR	-4.15008	1.16844e-37	1.21578e-35
1148	ENSG00000167972.13	protein_coding	ABCA3	-4.15007	7.66586e-33	5.34618e-31
1149	ENSG00000074855.10	protein_coding	ANO8	-4.14998	3.46362e-31	2.06096e-29
1150	ENSG00000059573.8	protein_coding	ALDH18A1	-4.1494	1.9941e-29	1.03361e-27
1151	ENSG00000186230.6	protein_coding	ZNF749	-4.14827	3.62543e-08	3.13658e-07
1152	ENSG00000148334.14	protein_coding	PTGES2	-4.14813	2.7535e-22	8.11762e-21
1153	ENSG00000280033.1	TEC	CTD-2095E4.3	-4.14765	0.000136307	0.0006348
1154	ENSG00000264943.1	processed_pseudogene	SH3GL1P2	-4.14444	7.25615e-08	6.01844e-07
1155	ENSG00000106348.16	protein_coding	IMPDH1	-4.1435	1.14615e-22	3.46024e-21
1156	ENSG00000200534.1	snoRNA	SNORA33	-4.14294	0.0118978	0.0307216
1157	ENSG00000206604.1	snRNA	RNU6-425P	-4.14294	0.0118978	0.0307216
1158	ENSG00000271113.1	processed_pseudogene	RP11-159H10.4	-4.14294	0.0118978	0.0307216
1159	ENSG00000142798.17	protein_coding	HSPG2	-4.1419	7.21455e-38	7.6919e-36
1160	ENSG00000171130.17	protein_coding	ATP6V0E2	-4.14172	3.26132e-20	8.1251e-19
1161	ENSG00000167470.12	protein_coding	MIDN	-4.14151	3.24726e-38	3.51998e-36
1162	ENSG00000100029.17	protein_coding	PES1	-4.14108	3.44624e-26	1.40118e-24
1163	ENSG00000041982.15	protein_coding	TNC	-4.14008	4.40276e-42	6.71896e-40
1164	ENSG00000167291.15	protein_coding	TBC1D16	-4.14007	1.29467e-33	9.59658e-32
1165	ENSG00000240184.6	protein_coding	PCDHGC3	-4.13821	2.14754e-19	5.02233e-18
1166	ENSG00000106628.10	protein_coding	POLD2	-4.1381	1.00246e-28	4.9194e-27
1167	ENSG00000272849.1	lincRNA	RP11-347I19.8	-4.13804	2.38801e-07	1.84092e-06
1168	ENSG00000124216.3	protein_coding	SNAI1	-4.13762	5.03317e-10	5.37355e-09
1169	ENSG00000263499.1	antisense	RP11-118E18.4	-4.1375	1.45558e-12	1.9889e-11
1170	ENSG00000099860.8	protein_coding	GADD45B	-4.13638	6.8764e-12	8.78513e-11
1171	ENSG00000204394.12	protein_coding	VARS	-4.13528	2.80182e-28	1.32322e-26
1172	ENSG00000175274.18	protein_coding	TP53I11	-4.13413	5.0583e-26	2.02098e-24
1173	ENSG00000249852.1	TEC	AC145676.2	-4.13376	6.32095e-11	7.37408e-10
1174	ENSG00000065029.14	protein_coding	ZNF76	-4.13357	1.16454e-26	4.90987e-25
1175	ENSG00000175832.12	protein_coding	ETV4	-4.13285	1.61746e-23	5.23221e-22
1176	ENSG00000179403.11	protein_coding	VWA1	-4.13184	7.33122e-22	2.10084e-20
1177	ENSG00000157870.14	protein_coding	FAM213B	-4.12979	2.58213e-14	4.08138e-13
1178	ENSG00000213719.8	protein_coding	CLIC1	-4.12824	2.22746e-26	9.15328e-25
1179	ENSG00000115128.6	protein_coding	SF3B6	-4.12745	4.61209e-08	3.92305e-07
1180	ENSG00000148399.12	protein_coding	DPH7	-4.12688	1.40753e-26	5.87703e-25
1181	ENSG00000116857.16	protein_coding	TMEM9	-4.1261	5.48442e-24	1.84785e-22
1182	ENSG00000170684.8	protein_coding	ZNF296	-4.12536	4.21278e-09	4.04991e-08
1183	ENSG00000122386.10	protein_coding	ZNF205	-4.12437	4.37071e-09	4.19759e-08
1184	ENSG00000142192.20	protein_coding	APP	-4.12328	2.00664e-48	4.9423e-46
1185	ENSG00000163794.6	protein_coding	UCN	-4.12256	2.42064e-06	1.58879e-05
1186	ENSG00000199347.1	snRNA	RNU5E-1	-4.12252	0.0123809	0.0317121
1187	ENSG00000223224.1	snoRNA	SNORD71	-4.12252	0.0123809	0.0317121
1188	ENSG00000140521.12	protein_coding	POLG	-4.12129	7.36097e-30	3.96748e-28
1189	ENSG00000122824.10	protein_coding	NUDT10	-4.12056	0.000187349	0.000843048
1190	ENSG00000128709.12	protein_coding	HOXD9	-4.12009	8.6396e-30	4.63738e-28
1191	ENSG00000110917.7	protein_coding	MLEC	-4.12003	2.81372e-44	5.26423e-42
1192	ENSG00000118369.12	protein_coding	USP35	-4.11889	8.93306e-23	2.72011e-21
1193	ENSG00000125734.14	protein_coding	GPR108	-4.11884	2.75954e-19	6.37314e-18
1194	ENSG00000157014.10	protein_coding	TATDN2	-4.11875	3.66381e-12	4.82005e-11
1195	ENSG00000196993.8	protein_coding	NPIPB9	-4.11679	0.012544	0.0320414
1196	ENSG00000251451.1	unprocessed_pseudogene	GTF2IP9	-4.11679	0.012544	0.0320414
1197	ENSG00000136930.12	protein_coding	PSMB7	-4.11422	1.89027e-21	5.21701e-20
1198	ENSG00000114650.18	protein_coding	SCAP	-4.11357	1.03278e-25	3.98716e-24
1199	ENSG00000108528.13	protein_coding	SLC25A11	-4.11353	3.57258e-14	5.59014e-13
1200	ENSG00000116670.14	protein_coding	MAD2L2	-4.11159	3.42673e-20	8.51539e-19
1201	ENSG00000280055.1	TEC	TMEM75	-4.11065	2.41483e-15	4.12887e-14
1202	ENSG00000165006.13	protein_coding	UBAP1	-4.10915	1.49806e-20	3.81524e-19
1203	ENSG00000112739.16	protein_coding	PRPF4B	-4.10875	1.8096e-30	1.01764e-28
1204	ENSG00000076382.16	protein_coding	SPAG5	-4.10732	3.33502e-28	1.56932e-26
1205	ENSG00000125772.12	protein_coding	GPCPD1	-4.1068	1.47742e-35	1.27764e-33
1206	ENSG00000144655.14	protein_coding	CSRNP1	-4.10662	3.20248e-20	7.98875e-19
1207	ENSG00000166402.8	protein_coding	TUB	-4.10567	1.47364e-17	3.01033e-16
1208	ENSG00000128596.16	protein_coding	CCDC136	-4.10388	1.54372e-29	8.0962e-28
1209	ENSG00000133895.14	protein_coding	MEN1	-4.10186	9.29351e-22	2.63406e-20
1210	ENSG00000184967.6	protein_coding	NOC4L	-4.10048	2.72359e-14	4.29973e-13
1211	ENSG00000272505.1	lincRNA	RP11-981G7.6	-4.10043	8.38416e-08	6.89787e-07
1212	ENSG00000122566.20	protein_coding	HNRNPA2B1	-4.09926	2.68692e-50	7.86175e-48
1213	ENSG00000100968.13	protein_coding	NFATC4	-4.0982	8.98909e-25	3.24199e-23
1214	ENSG00000132535.18	protein_coding	DLG4	-4.09782	1.07552e-37	1.13119e-35
1215	ENSG00000122952.16	protein_coding	ZWINT	-4.09666	3.91864e-09	3.78303e-08
1216	ENSG00000054967.12	protein_coding	RELT	-4.09629	1.92809e-19	4.52271e-18
1217	ENSG00000157827.19	protein_coding	FMNL2	-4.09613	1.59392e-39	1.96289e-37
1218	ENSG00000005513.9	protein_coding	SOX8	-4.09551	2.44285e-23	7.79897e-22
1219	ENSG00000090971.4	protein_coding	NAT14	-4.09165	5.2753e-17	1.03056e-15
1220	ENSG00000133169.5	protein_coding	BEX1	-4.08974	4.61069e-11	5.44537e-10
1221	ENSG00000149925.17	protein_coding	ALDOA	-4.0896	8.04163e-41	1.09803e-38
1222	ENSG00000104885.17	protein_coding	DOT1L	-4.08813	1.76167e-37	1.81845e-35
1223	ENSG00000099849.14	protein_coding	RASSF7	-4.08677	3.52834e-05	0.000187832
1224	ENSG00000162734.12	protein_coding	PEA15	-4.08513	5.27158e-18	1.10828e-16
1225	ENSG00000117523.15	protein_coding	PRRC2C	-4.08482	1.0291e-58	5.6405e-56
1226	ENSG00000168137.15	protein_coding	SETD5	-4.08319	6.37541e-58	3.1405e-55
1227	ENSG00000168040.4	protein_coding	FADD	-4.0816	0.0135104	0.0340981
1228	ENSG00000222112.1	misc_RNA	RN7SKP16	-4.0816	0.0135104	0.0340981
1229	ENSG00000228201.1	antisense	AL022341.3	-4.0816	0.0135104	0.0340981
1230	ENSG00000281383.1	lincRNA	CH507-513H4.5	-4.0816	0.0135104	0.0340981
1231	ENSG00000149150.8	protein_coding	SLC43A1	-4.08134	3.45494e-18	7.37919e-17
1232	ENSG00000197062.11	protein_coding	ZSCAN26	-4.08104	2.95499e-12	3.92068e-11
1233	ENSG00000163191.5	protein_coding	S100A11	-4.08019	4.04179e-13	5.79536e-12
1234	ENSG00000175130.6	protein_coding	MARCKSL1	-4.07889	1.33304e-22	3.99348e-21
1235	ENSG00000149503.12	protein_coding	INCENP	-4.07847	2.90317e-19	6.68501e-18
1236	ENSG00000116649.9	protein_coding	SRM	-4.07812	4.2961e-17	8.45211e-16
1237	ENSG00000213347.10	protein_coding	MXD3	-4.07735	1.96119e-11	2.40339e-10
1238	ENSG00000147162.13	protein_coding	OGT	-4.07671	3.6862e-51	1.17581e-48
1239	ENSG00000181350.11	protein_coding	LRRC75A	-4.07628	1.27691e-16	2.42158e-15
1240	ENSG00000182199.10	protein_coding	SHMT2	-4.07616	1.06426e-28	5.2095e-27
1241	ENSG00000103647.12	protein_coding	CORO2B	-4.07616	1.4156e-26	5.90438e-25
1242	ENSG00000150753.11	protein_coding	CCT5	-4.07417	6.19019e-23	1.90881e-21
1243	ENSG00000161203.13	protein_coding	AP2M1	-4.07224	4.96524e-31	2.92761e-29
1244	ENSG00000251682.1	processed_pseudogene	RP11-631M6.3	-4.07188	5.00438e-06	3.11244e-05
1245	ENSG00000257315.1	protein_coding	ZBED6	-4.07186	6.7747e-12	8.66373e-11
1246	ENSG00000143862.7	protein_coding	ARL8A	-4.07184	1.35971e-13	2.0359e-12
1247	ENSG00000242588.5	processed_transcript	RP11-274B21.14	-4.07081	0.000254285	0.00110564
1248	ENSG00000270585.1	processed_pseudogene	RP11-568G11.4	-4.07046	0.0016664	0.00578843
1249	ENSG00000104859.14	protein_coding	CLASRP	-4.07019	8.54482e-30	4.59284e-28
1250	ENSG00000185818.7	protein_coding	NAT8L	-4.06976	1.53273e-18	3.36985e-17
1251	ENSG00000169231.13	protein_coding	THBS3	-4.06942	8.97572e-22	2.54956e-20
1252	ENSG00000197157.10	protein_coding	SND1	-4.06856	4.70184e-30	2.55905e-28
1253	ENSG00000179094.14	protein_coding	PER1	-4.06821	1.78436e-30	1.00489e-28
1254	ENSG00000260012.1	processed_pseudogene	RP11-329J18.4	-4.06716	0.00165119	0.00574124
1255	ENSG00000167969.12	protein_coding	ECI1	-4.06602	2.14937e-15	3.69447e-14
1256	ENSG00000199536.1	snRNA	RNU6-315P	-4.06454	0.0140665	0.0353205
1257	ENSG00000205763.13	transcribed_unprocessed_pseudogene	RP9P	-4.06263	1.17374e-19	2.80051e-18
1258	ENSG00000158292.6	protein_coding	GPR153	-4.06235	3.42982e-20	8.51763e-19
1259	ENSG00000103227.18	protein_coding	LMF1	-4.06007	2.02055e-24	7.12224e-23
1260	ENSG00000126254.11	protein_coding	RBM42	-4.05967	7.87461e-17	1.51403e-15
1261	ENSG00000004777.18	protein_coding	ARHGAP33	-4.0591	2.5307e-27	1.10731e-25
1262	ENSG00000168476.11	protein_coding	REEP4	-4.05753	8.49376e-18	1.76662e-16
1263	ENSG00000229419.1	processed_pseudogene	RALGAPA1P1	-4.05737	2.64535e-05	0.000144503
1264	ENSG00000188986.5	protein_coding	NELFB	-4.05688	9.30977e-24	3.06765e-22
1265	ENSG00000116717.11	protein_coding	GADD45A	-4.05662	1.38528e-14	2.23129e-13
1266	ENSG00000129244.8	protein_coding	ATP1B2	-4.05596	1.26287e-43	2.17454e-41
1267	ENSG00000233602.1	sense_intronic	ERI3-IT1	-4.05536	0.000221972	0.00098249
1268	ENSG00000197102.10	protein_coding	DYNC1H1	-4.05376	2.58922e-49	7.04612e-47
1269	ENSG00000160284.14	protein_coding	SPATC1L	-4.05367	1.16151e-09	1.19387e-08
1270	ENSG00000056487.15	protein_coding	PHF21B	-4.05189	6.26302e-33	4.40733e-31
1271	ENSG00000075461.5	protein_coding	CACNG4	-4.04913	9.50379e-14	1.44019e-12
1272	ENSG00000198231.12	protein_coding	DDX42	-4.04909	2.74655e-45	5.56677e-43
1273	ENSG00000178404.9	protein_coding	CEP295NL	-4.04907	2.49237e-18	5.39135e-17
1274	ENSG00000105204.13	protein_coding	DYRK1B	-4.04828	6.27459e-16	1.12679e-14
1275	ENSG00000149257.13	protein_coding	SERPINH1	-4.04826	6.9726e-37	6.74972e-35
1276	ENSG00000237238.2	unprocessed_pseudogene	BMS1P10	-4.04825	1.35202e-06	9.29079e-06
1277	ENSG00000149532.15	protein_coding	CPSF7	-4.04559	1.1523e-22	3.47341e-21
1278	ENSG00000177383.4	protein_coding	MAGEF1	-4.04526	5.92124e-14	9.14023e-13
1279	ENSG00000100201.19	protein_coding	DDX17	-4.04505	1.18356e-56	5.29403e-54
1280	ENSG00000235695.1	processed_pseudogene	RP11-395P16.1	-4.04496	0.0018152	0.00622968
1281	ENSG00000169908.11	protein_coding	TM4SF1	-4.04455	6.2258e-26	2.46217e-24
1282	ENSG00000005206.16	protein_coding	SPPL2B	-4.04413	2.85386e-31	1.70858e-29
1283	ENSG00000100813.14	protein_coding	ACIN1	-4.04357	2.66258e-47	6.02408e-45
1284	ENSG00000101152.10	protein_coding	DNAJC5	-4.04049	3.94523e-23	1.23316e-21
1285	ENSG00000068028.17	protein_coding	RASSF1	-4.03929	8.49072e-13	1.18429e-11
1286	ENSG00000173153.13	protein_coding	ESRRA	-4.03792	2.04042e-10	2.26477e-09
1287	ENSG00000160741.16	protein_coding	CRTC2	-4.03773	8.45982e-28	3.85497e-26
1288	ENSG00000184014.7	protein_coding	DENND5A	-4.03771	3.33875e-42	5.15586e-40
1289	ENSG00000100321.14	protein_coding	SYNGR1	-4.03665	6.68233e-26	2.62669e-24
1290	ENSG00000148843.13	protein_coding	PDCD11	-4.03639	1.66334e-33	1.22592e-31
1291	ENSG00000125826.19	protein_coding	RBCK1	-4.03563	4.3076e-28	2.00996e-26
1292	ENSG00000125970.11	protein_coding	RALY	-4.0351	2.39779e-24	8.3912e-23
1293	ENSG00000087460.23	protein_coding	GNAS	-4.03445	6.39482e-47	1.40596e-44
1294	ENSG00000214753.2	protein_coding	HNRNPUL2	-4.03286	2.42663e-13	3.54742e-12
1295	ENSG00000100726.14	protein_coding	TELO2	-4.0322	1.45859e-21	4.06598e-20
1296	ENSG00000228663.1	processed_pseudogene	PSMD10P1	-4.03214	4.35484e-06	2.73911e-05
1297	ENSG00000105520.10	protein_coding	PLPPR2	-4.0312	3.30402e-19	7.57221e-18
1298	ENSG00000224271.5	lincRNA	RP11-191L9.4	-4.02978	5.34624e-22	1.54224e-20
1299	ENSG00000241651.4	processed_pseudogene	RP11-214O14.1	-4.02767	0.0019261	0.00656227
1300	ENSG00000182154.7	protein_coding	MRPL41	-4.02693	1.20872e-10	1.37175e-09
1301	ENSG00000096746.17	protein_coding	HNRNPH3	-4.02673	1.25199e-30	7.16486e-29
1302	ENSG00000188257.10	protein_coding	PLA2G2A	-4.02651	4.51437e-13	6.44449e-12
1303	ENSG00000234019.1	lincRNA	RP11-236P24.3	-4.02558	0.00198413	0.00673872
1304	ENSG00000167671.11	protein_coding	UBXN6	-4.02509	2.51249e-21	6.85168e-20
1305	ENSG00000171680.20	protein_coding	PLEKHG5	-4.02503	3.73558e-26	1.50956e-24
1306	ENSG00000103269.13	protein_coding	RHBDL1	-4.02366	4.06377e-11	4.82875e-10
1307	ENSG00000102125.15	protein_coding	TAZ	-4.02331	8.09982e-27	3.4336e-25
1308	ENSG00000105677.11	protein_coding	TMEM147	-4.02145	6.72015e-12	8.60245e-11
1309	ENSG00000128699.13	protein_coding	ORMDL1	-4.01992	3.75999e-10	4.0667e-09
1310	ENSG00000161021.11	protein_coding	MAML1	-4.01824	2.93325e-27	1.27397e-25
1311	ENSG00000167996.15	protein_coding	FTH1	-4.01795	3.63201e-16	6.64814e-15
1312	ENSG00000155506.16	protein_coding	LARP1	-4.01745	1.33413e-41	1.9518e-39
1313	ENSG00000197355.10	protein_coding	UAP1L1	-4.01581	2.30435e-37	2.34135e-35
1314	ENSG00000140474.12	protein_coding	ULK3	-4.01575	3.15357e-06	2.0345e-05
1315	ENSG00000105270.14	protein_coding	CLIP3	-4.01566	3.11042e-24	1.07117e-22
1316	ENSG00000265470.1	miRNA	MIR548AQ	-4.01485	0.0158037	0.0386794
1317	ENSG00000100239.15	protein_coding	PPP6R2	-4.01436	1.04109e-29	5.54227e-28
1318	ENSG00000131591.17	protein_coding	C1orf159	-4.01379	9.92182e-22	2.79383e-20
1319	ENSG00000168374.10	protein_coding	ARF4	-4.01281	3.37341e-13	4.87292e-12
1320	ENSG00000184384.13	protein_coding	MAML2	-4.01164	1.5945e-33	1.17742e-31
1321	ENSG00000146830.9	protein_coding	GIGYF1	-4.0099	5.78865e-41	8.01656e-39
1322	ENSG00000106070.17	protein_coding	GRB10	-4.00964	4.87189e-42	7.34844e-40
1323	ENSG00000166313.18	protein_coding	APBB1	-4.00923	4.00564e-20	9.90969e-19
1324	ENSG00000141753.6	protein_coding	IGFBP4	-4.00914	2.68113e-15	4.56018e-14
1325	ENSG00000116729.13	protein_coding	WLS	-4.00906	6.36251e-23	1.95884e-21
1326	ENSG00000143537.13	protein_coding	ADAM15	-4.00875	4.51992e-29	2.29027e-27
1327	ENSG00000215021.8	protein_coding	PHB2	-4.00666	5.30399e-22	1.53119e-20
1328	ENSG00000122218.14	protein_coding	COPA	-4.0064	4.24572e-43	6.94211e-41
1329	ENSG00000267263.1	sense_intronic	RP11-75C10.7	-4.00434	0.0160206	0.0390897
1330	ENSG00000117724.12	protein_coding	CENPF	-4.00417	3.23779e-39	3.86499e-37
1331	ENSG00000184916.8	protein_coding	JAG2	-4.00343	3.74805e-25	1.39574e-23
1332	ENSG00000140320.11	protein_coding	BAHD1	-4.00269	6.7457e-16	1.20972e-14
1333	ENSG00000075856.11	protein_coding	SART3	-4.00157	7.06064e-31	4.1256e-29
1334	ENSG00000177674.15	protein_coding	AGTRAP	-4.00051	5.2011e-14	8.05735e-13
1335	ENSG00000168936.10	protein_coding	TMEM129	-4.00025	3.72446e-13	5.3522e-12
1336	ENSG00000145780.7	protein_coding	FEM1C	-4.00011	9.09144e-28	4.13794e-26
1337	ENSG00000168056.15	protein_coding	LTBP3	-3.99854	5.41365e-36	4.82088e-34
1338	ENSG00000228109.1	antisense	MFI2-AS1	-3.99842	5.84872e-06	3.59562e-05
1339	ENSG00000279021.1	TEC	RP11-391L3.4	-3.99774	2.8462e-07	2.17261e-06
1340	ENSG00000132510.10	protein_coding	KDM6B	-3.99679	1.20326e-32	8.25838e-31
1341	ENSG00000151693.9	protein_coding	ASAP2	-3.99646	1.70338e-29	8.8976e-28
1342	ENSG00000168066.20	protein_coding	SF1	-3.99623	2.42051e-40	3.17151e-38
1343	ENSG00000129911.8	protein_coding	KLF16	-3.99618	3.36625e-13	4.86438e-12
1344	ENSG00000058668.14	protein_coding	ATP2B4	-3.99579	1.3741e-39	1.70296e-37
1345	ENSG00000132640.14	protein_coding	BTBD3	-3.99577	1.42029e-13	2.12416e-12
1346	ENSG00000130881.13	protein_coding	LRP3	-3.99478	5.01718e-17	9.81124e-16
1347	ENSG00000242853.3	misc_RNA	RN7SL749P	-3.99456	0.0162186	0.039491
1348	ENSG00000115457.9	protein_coding	IGFBP2	-3.99377	1.37186e-40	1.82829e-38
1349	ENSG00000199053.3	miRNA	MIR324	-3.99161	0.00213075	0.00715366
1350	ENSG00000070413.19	protein_coding	DGCR2	-3.99035	2.7445e-24	9.53592e-23
1351	ENSG00000069696.6	protein_coding	DRD4	-3.98976	2.29522e-11	2.79645e-10
1352	ENSG00000196588.14	protein_coding	MKL1	-3.988	7.46647e-30	4.01878e-28
1353	ENSG00000253352.8	antisense	TUG1	-3.98796	1.48965e-40	1.97176e-38
1354	ENSG00000106153.12	protein_coding	CHCHD2	-3.98468	2.97884e-17	5.9375e-16
1355	ENSG00000155256.17	protein_coding	ZFYVE27	-3.98383	2.84631e-19	6.56576e-18
1356	ENSG00000177853.14	protein_coding	ZNF518A	-3.98346	3.94434e-25	1.46324e-23
1357	ENSG00000153551.13	protein_coding	CMTM7	-3.98203	7.37613e-16	1.31913e-14
1358	ENSG00000089159.16	protein_coding	PXN	-3.98142	1.52777e-29	8.02336e-28
1359	ENSG00000042445.13	protein_coding	RETSAT	-3.98074	1.50404e-22	4.49536e-21
1360	ENSG00000186866.16	protein_coding	POFUT2	-3.97807	7.55642e-22	2.16378e-20
1361	ENSG00000278616.1	processed_pseudogene	BEND3P3	-3.97803	0.0168757	0.0408468
1362	ENSG00000198563.13	protein_coding	DDX39B	-3.97787	5.57054e-40	7.14067e-38
1363	ENSG00000160877.5	protein_coding	NACC1	-3.97761	1.7994e-25	6.83825e-24
1364	ENSG00000183723.12	protein_coding	CMTM4	-3.97589	2.25285e-19	5.25913e-18
1365	ENSG00000044115.20	protein_coding	CTNNA1	-3.9758	1.37386e-35	1.19339e-33
1366	ENSG00000143870.12	protein_coding	PDIA6	-3.97353	2.8063e-24	9.74196e-23
1367	ENSG00000254911.3	antisense	SCARNA9	-3.97265	0.00228692	0.00762256
1368	ENSG00000131778.17	protein_coding	CHD1L	-3.9721	1.75334e-24	6.19721e-23
1369	ENSG00000136098.16	protein_coding	NEK3	-3.97154	3.92476e-12	5.14942e-11
1370	ENSG00000263680.2	lincRNA	RP11-57A1.1	-3.96984	2.68082e-07	2.052e-06
1371	ENSG00000166682.10	protein_coding	TMPRSS5	-3.96951	2.77929e-17	5.55216e-16
1372	ENSG00000077463.14	protein_coding	SIRT6	-3.96927	6.25687e-14	9.6392e-13
1373	ENSG00000163938.16	protein_coding	GNL3	-3.96918	6.95839e-26	2.73245e-24
1374	ENSG00000134247.9	protein_coding	PTGFRN	-3.96829	5.57943e-30	3.024e-28
1375	ENSG00000196126.10	protein_coding	HLA-DRB1	-3.96703	3.06234e-07	2.32927e-06
1376	ENSG00000213409.4	processed_pseudogene	C1QBPP2	-3.96693	0.00241352	0.00797912
1377	ENSG00000133612.18	protein_coding	AGAP3	-3.96621	3.6863e-34	2.90978e-32
1378	ENSG00000187535.13	protein_coding	IFT140	-3.96566	1.52071e-28	7.35135e-27
1379	ENSG00000277737.2	protein_coding	FP325317.1	-3.96504	9.4708e-13	1.31346e-11
1380	ENSG00000115866.10	protein_coding	DARS	-3.96242	5.49761e-20	1.34553e-18
1381	ENSG00000173113.6	protein_coding	TRMT112	-3.96213	1.02971e-11	1.29429e-10
1382	ENSG00000198933.9	protein_coding	TBKBP1	-3.96203	3.02874e-24	1.04396e-22
1383	ENSG00000072840.12	protein_coding	EVC	-3.9603	2.19556e-27	9.6325e-26
1384	ENSG00000196396.9	protein_coding	PTPN1	-3.95971	1.71597e-17	3.4907e-16
1385	ENSG00000126945.8	protein_coding	HNRNPH2	-3.95906	3.48541e-18	7.44019e-17
1386	ENSG00000149782.11	protein_coding	PLCB3	-3.95886	1.40259e-23	4.55987e-22
1387	ENSG00000076864.19	protein_coding	RAP1GAP	-3.95714	3.37308e-23	1.06286e-21
1388	ENSG00000275807.1	antisense	RP11-1348G14.8	-3.95677	0.000331987	0.00140488
1389	ENSG00000187601.4	protein_coding	MAGEH1	-3.95635	0.000340846	0.00143759
1390	ENSG00000225331.1	lincRNA	AP001055.6	-3.95635	0.000340846	0.00143759
1391	ENSG00000249412.1	antisense	CTC-563A5.2	-3.95631	6.27887e-05	0.000316219
1392	ENSG00000110955.8	protein_coding	ATP5B	-3.95614	4.18511e-36	3.78753e-34
1393	ENSG00000115307.16	protein_coding	AUP1	-3.95446	3.03405e-29	1.55355e-27
1394	ENSG00000198055.10	protein_coding	GRK6	-3.95394	2.88612e-17	5.75965e-16
1395	ENSG00000165912.15	protein_coding	PACSIN3	-3.95328	8.85946e-12	1.12046e-10
1396	ENSG00000135052.16	protein_coding	GOLM1	-3.95282	1.08896e-34	8.84698e-33
1397	ENSG00000204308.7	protein_coding	RNF5	-3.95114	5.86232e-11	6.86111e-10
1398	ENSG00000173894.10	protein_coding	CBX2	-3.95076	3.38141e-24	1.16141e-22
1399	ENSG00000127585.11	protein_coding	FBXL16	-3.95072	6.55822e-20	1.59608e-18
1400	ENSG00000171951.4	protein_coding	SCG2	-3.95038	1.00904e-11	1.26995e-10
1401	ENSG00000263956.6	protein_coding	NBPF11	-3.94981	5.07042e-08	4.29133e-07
1402	ENSG00000143061.17	protein_coding	IGSF3	-3.94859	5.35719e-19	1.21631e-17
1403	ENSG00000101337.15	protein_coding	TM9SF4	-3.94688	9.07471e-32	5.65027e-30
1404	ENSG00000215893.3	processed_pseudogene	RPL23AP17	-3.94656	0.0178915	0.0429154
1405	ENSG00000224463.1	processed_pseudogene	AC079354.6	-3.94656	0.0178915	0.0429154
1406	ENSG00000226800.5	antisense	CACTIN-AS1	-3.94656	0.0178915	0.0429154
1407	ENSG00000241975.1	processed_pseudogene	TCEB1P19	-3.94656	0.0178915	0.0429154
1408	ENSG00000251495.1	processed_pseudogene	PPIAP11	-3.94656	0.0178915	0.0429154
1409	ENSG00000277687.1	sense_intronic	RP11-427L15.2	-3.94633	0.000465173	0.00189314
1410	ENSG00000188242.4	antisense	PP7080	-3.94561	5.98886e-05	0.00030275
1411	ENSG00000154920.14	protein_coding	EME1	-3.94399	1.1518e-13	1.73327e-12
1412	ENSG00000108518.7	protein_coding	PFN1	-3.94358	5.09238e-23	1.57653e-21
1413	ENSG00000099834.18	protein_coding	CDHR5	-3.94308	1.21474e-16	2.30932e-15
1414	ENSG00000172912.4	processed_pseudogene	COX6B1P3	-3.94291	0.0180598	0.0432518
1415	ENSG00000243018.1	antisense	RP5-1070G24.2	-3.94291	0.0180598	0.0432518
1416	ENSG00000261240.1	antisense	RP11-304L19.4	-3.94291	0.0180598	0.0432518
1417	ENSG00000108465.14	protein_coding	CDK5RAP3	-3.94266	5.66871e-33	3.99634e-31
1418	ENSG00000175756.13	protein_coding	AURKAIP1	-3.94128	2.48891e-10	2.7345e-09
1419	ENSG00000159399.9	protein_coding	HK2	-3.93724	6.67065e-33	4.66886e-31
1420	ENSG00000105671.11	protein_coding	DDX49	-3.93653	1.12723e-13	1.69827e-12
1421	ENSG00000263167.1	antisense	RP11-149I9.2	-3.93546	9.97706e-05	0.000479804
1422	ENSG00000197948.10	protein_coding	FCHSD1	-3.93538	6.00868e-27	2.55829e-25
1423	ENSG00000074964.16	protein_coding	ARHGEF10L	-3.93536	4.80601e-21	1.27489e-19
1424	ENSG00000085733.15	protein_coding	CTTN	-3.93431	6.67113e-36	5.90016e-34
1425	ENSG00000125629.14	protein_coding	INSIG2	-3.93307	3.30415e-18	7.0649e-17
1426	ENSG00000212297.1	snRNA	RNU6-821P	-3.93284	0.0186386	0.0443987
1427	ENSG00000232282.1	processed_pseudogene	MTND1P32	-3.93209	1.94757e-08	1.7371e-07
1428	ENSG00000134287.9	protein_coding	ARF3	-3.93193	8.46552e-31	4.90231e-29
1429	ENSG00000106976.20	protein_coding	DNM1	-3.93101	2.67728e-43	4.4524e-41
1430	ENSG00000174903.15	protein_coding	RAB1B	-3.93075	1.35762e-10	1.5318e-09
1431	ENSG00000197858.10	protein_coding	GPAA1	-3.92863	2.67294e-17	5.35344e-16
1432	ENSG00000155363.18	protein_coding	MOV10	-3.92862	2.6934e-33	1.95914e-31
1433	ENSG00000133026.12	protein_coding	MYH10	-3.92713	2.1342e-37	2.17415e-35
1434	ENSG00000110711.9	protein_coding	AIP	-3.92712	3.41213e-11	4.08438e-10
1435	ENSG00000153443.12	protein_coding	UBALD1	-3.92707	8.29501e-21	2.16043e-19
1436	ENSG00000019582.14	protein_coding	CD74	-3.92689	3.37938e-26	1.37561e-24
1437	ENSG00000167967.15	protein_coding	E4F1	-3.92677	9.09802e-21	2.35876e-19
1438	ENSG00000099917.17	protein_coding	MED15	-3.92673	1.47084e-32	1.00066e-30
1439	ENSG00000141582.14	protein_coding	CBX4	-3.92645	8.13908e-22	2.32549e-20
1440	ENSG00000204859.12	protein_coding	ZBTB48	-3.92561	1.70081e-18	3.71837e-17
1441	ENSG00000227227.1	antisense	AC017101.10	-3.9247	0.00285017	0.00923287
1442	ENSG00000126368.5	protein_coding	NR1D1	-3.92416	4.66649e-16	8.47789e-15
1443	ENSG00000170248.13	protein_coding	PDCD6IP	-3.92372	8.21375e-36	7.23163e-34
1444	ENSG00000161999.11	protein_coding	JMJD8	-3.92371	1.06554e-08	9.79349e-08
1445	ENSG00000239306.4	protein_coding	RBM14	-3.92318	4.99757e-31	2.93777e-29
1446	ENSG00000151914.19	protein_coding	DST	-3.92276	2.57871e-49	7.04612e-47
1447	ENSG00000163931.15	protein_coding	TKT	-3.92264	9.38097e-33	6.46125e-31
1448	ENSG00000131473.16	protein_coding	ACLY	-3.92247	1.73878e-37	1.79959e-35
1449	ENSG00000152102.17	protein_coding	FAM168B	-3.92151	4.407e-31	2.61033e-29
1450	ENSG00000100300.17	protein_coding	TSPO	-3.92049	3.36183e-13	4.85979e-12
1451	ENSG00000225900.1	processed_pseudogene	HSPE1P13	-3.92022	0.00282015	0.00915832
1452	ENSG00000171161.12	protein_coding	ZNF672	-3.91924	2.05695e-09	2.06198e-08
1453	ENSG00000242553.1	lincRNA	AP001432.14	-3.91868	0.0190368	0.0449825
1454	ENSG00000137266.14	protein_coding	SLC22A23	-3.91826	1.47458e-26	6.14383e-25
1455	ENSG00000232434.2	protein_coding	C9orf172	-3.91769	1.22788e-14	1.98269e-13
1456	ENSG00000125462.16	protein_coding	C1orf61	-3.91626	1.41088e-53	5.38279e-51
1457	ENSG00000079134.11	protein_coding	THOC1	-3.91614	1.25003e-26	5.25322e-25
1458	ENSG00000110880.10	protein_coding	CORO1C	-3.91591	1.36953e-39	1.70272e-37
1459	ENSG00000166341.7	protein_coding	DCHS1	-3.91442	1.98526e-21	5.47529e-20
1460	ENSG00000084463.7	protein_coding	WBP11	-3.91384	3.79506e-23	1.18909e-21
1461	ENSG00000001497.16	protein_coding	LAS1L	-3.91291	4.30427e-29	2.18669e-27
1462	ENSG00000102977.13	protein_coding	ACD	-3.91202	5.02431e-16	9.10247e-15
1463	ENSG00000144711.13	protein_coding	IQSEC1	-3.91098	1.20307e-31	7.39615e-30
1464	ENSG00000124762.13	protein_coding	CDKN1A	-3.91095	6.17992e-17	1.20006e-15
1465	ENSG00000074181.8	protein_coding	NOTCH3	-3.91067	2.95342e-34	2.35036e-32
1466	ENSG00000184162.14	protein_coding	NR2C2AP	-3.90962	6.54868e-09	6.16453e-08
1467	ENSG00000259605.3	processed_transcript	AC074212.5	-3.90906	0.00290941	0.0093974
1468	ENSG00000167771.5	protein_coding	RCOR2	-3.90725	5.89577e-20	1.43936e-18
1469	ENSG00000168077.13	protein_coding	SCARA3	-3.90683	2.62253e-22	7.74323e-21
1470	ENSG00000279400.1	TEC	CTD-2353F22.2	-3.90638	9.84793e-08	8.03085e-07
1471	ENSG00000240771.6	protein_coding	ARHGEF25	-3.90591	7.64574e-15	1.25383e-13
1472	ENSG00000116127.17	protein_coding	ALMS1	-3.90559	3.5334e-36	3.22775e-34
1473	ENSG00000135862.5	protein_coding	LAMC1	-3.90486	8.22624e-37	7.92387e-35
1474	ENSG00000112759.16	protein_coding	SLC29A1	-3.90418	1.17992e-18	2.60594e-17
1475	ENSG00000279713.1	TEC	CTD-3035K23.3	-3.90321	1.71436e-07	1.35104e-06
1476	ENSG00000087303.17	protein_coding	NID2	-3.90314	4.91204e-12	6.38024e-11
1477	ENSG00000088038.17	protein_coding	CNOT3	-3.90244	1.61496e-26	6.70716e-25
1478	ENSG00000227714.1	processed_pseudogene	MTND6P18	-3.90204	0.000436467	0.00178847
1479	ENSG00000207980.1	miRNA	MIR23A	-3.90098	0.0196037	0.0460203
1480	ENSG00000265195.1	miRNA	MIR4312	-3.90098	0.0196037	0.0460203
1481	ENSG00000266189.1	miRNA	MIR3186	-3.90098	0.0196037	0.0460203
1482	ENSG00000196230.12	protein_coding	TUBB	-3.90087	1.77226e-29	9.24499e-28
1483	ENSG00000181619.11	protein_coding	GPR135	-3.89931	2.84713e-12	3.78789e-11
1484	ENSG00000078018.19	protein_coding	MAP2	-3.89925	1.35175e-41	1.97016e-39
1485	ENSG00000260279.2	antisense	AC137932.5	-3.89901	6.61228e-07	4.78107e-06
1486	ENSG00000217653.1	processed_pseudogene	RP11-63K6.1	-3.89711	9.3275e-05	0.000451748
1487	ENSG00000136848.16	protein_coding	DAB2IP	-3.89496	2.31294e-26	9.49451e-25
1488	ENSG00000021762.19	protein_coding	OSBPL5	-3.89367	3.66195e-21	9.80764e-20
1489	ENSG00000164877.18	protein_coding	MICALL2	-3.89338	4.6798e-26	1.87554e-24
1490	ENSG00000072364.12	protein_coding	AFF4	-3.89261	1.14668e-38	1.3086e-36
1491	ENSG00000232034.1	sense_intronic	AC092168.2	-3.89243	5.24392e-11	6.15773e-10
1492	ENSG00000075624.13	protein_coding	ACTB	-3.89223	1.27108e-39	1.59048e-37
1493	ENSG00000213170.3	processed_pseudogene	RP11-81B10.2	-3.89134	0.0200104	0.0467409
1494	ENSG00000231982.1	unprocessed_pseudogene	RP11-573D15.1	-3.89134	0.0200104	0.0467409
1495	ENSG00000254855.1	antisense	RP11-867G23.1	-3.89134	0.0200104	0.0467409
1496	ENSG00000277496.1	antisense	RP11-93B14.9	-3.89133	1.38353e-09	1.41164e-08
1497	ENSG00000023734.10	protein_coding	STRAP	-3.89125	2.55855e-14	4.0474e-13
1498	ENSG00000105137.12	protein_coding	SYDE1	-3.89073	4.08084e-18	8.64485e-17
1499	ENSG00000160796.16	protein_coding	NBEAL2	-3.89029	6.03848e-26	2.39539e-24
1500	ENSG00000112697.15	protein_coding	TMEM30A	-3.8899	1.48001e-13	2.21093e-12
1501	ENSG00000223401.2	protein_coding	RP11-211G3.2	-3.88955	4.71558e-09	4.50987e-08
1502	ENSG00000102401.19	protein_coding	ARMCX3	-3.88879	6.00844e-27	2.55829e-25
1503	ENSG00000114626.17	protein_coding	ABTB1	-3.8886	2.97066e-18	6.38693e-17
1504	ENSG00000173992.8	protein_coding	CCS	-3.88746	1.02635e-20	2.65033e-19
1505	ENSG00000112972.14	protein_coding	HMGCS1	-3.88686	6.33036e-37	6.15865e-35
1506	ENSG00000148384.12	protein_coding	INPP5E	-3.88682	4.74491e-25	1.75354e-23
1507	ENSG00000225783.6	lincRNA	MIAT	-3.88601	1.13236e-48	2.91825e-46
1508	ENSG00000172201.11	protein_coding	ID4	-3.88571	1.41475e-16	2.66998e-15
1509	ENSG00000140319.10	protein_coding	SRP14	-3.88416	4.10792e-17	8.09826e-16
1510	ENSG00000165916.8	protein_coding	PSMC3	-3.88317	1.2253e-15	2.1469e-14
1511	ENSG00000255201.1	antisense	RP11-350N15.4	-3.88302	2.68717e-06	1.75044e-05
1512	ENSG00000198815.8	protein_coding	FOXJ3	-3.88162	1.70738e-36	1.60103e-34
1513	ENSG00000265678.1	antisense	RP11-1376P16.2	-3.88122	0.00333498	0.010535
1514	ENSG00000173621.8	protein_coding	LRFN4	-3.88073	3.2041e-09	3.12892e-08
1515	ENSG00000164054.15	protein_coding	SHISA5	-3.88002	7.89656e-24	2.61973e-22
1516	ENSG00000204843.12	protein_coding	DCTN1	-3.87984	2.8177e-32	1.87117e-30
1517	ENSG00000109920.12	protein_coding	FNBP4	-3.8791	8.35486e-41	1.13682e-38
1518	ENSG00000094914.12	protein_coding	AAAS	-3.87777	1.76159e-21	4.87915e-20
1519	ENSG00000144381.16	protein_coding	HSPD1	-3.87618	1.5029e-26	6.25511e-25
1520	ENSG00000165030.3	protein_coding	NFIL3	-3.87611	6.67718e-13	9.40776e-12
1521	ENSG00000147130.14	protein_coding	ZMYM3	-3.87471	5.5304e-35	4.55001e-33
1522	ENSG00000135372.8	protein_coding	NAT10	-3.87461	2.8426e-32	1.8845e-30
1523	ENSG00000278449.1	miRNA	MIR6892	-3.8746	0.0208076	0.0483334
1524	ENSG00000130175.9	protein_coding	PRKCSH	-3.87398	3.24263e-34	2.57e-32
1525	ENSG00000100911.14	protein_coding	PSME2	-3.87387	1.58021e-14	2.53374e-13
1526	ENSG00000139998.14	protein_coding	RAB15	-3.87283	1.3678e-16	2.58766e-15
1527	ENSG00000196562.14	protein_coding	SULF2	-3.87275	3.66159e-32	2.39883e-30
1528	ENSG00000139990.17	protein_coding	DCAF5	-3.87089	1.87101e-34	1.49201e-32
1529	ENSG00000140525.17	protein_coding	FANCI	-3.86981	1.62192e-39	1.99107e-37
1530	ENSG00000114120.11	protein_coding	SLC25A36	-3.8695	4.66689e-32	3.00682e-30
1531	ENSG00000215493.3	processed_pseudogene	XXbac-B562F10.11	-3.86879	5.74673e-09	5.44122e-08
1532	ENSG00000130822.15	protein_coding	PNCK	-3.86805	4.12543e-27	1.77393e-25
1533	ENSG00000251748.1	snRNA	RNU4ATAC11P	-3.86801	0.00330949	0.0104732
1534	ENSG00000126351.12	protein_coding	THRA	-3.86791	2.11199e-30	1.17244e-28
1535	ENSG00000166197.16	protein_coding	NOLC1	-3.86768	3.24451e-21	8.73169e-20
1536	ENSG00000108785.7	unprocessed_pseudogene	HSD17B1P1	-3.86718	9.62588e-05	0.000464567
1537	ENSG00000131165.14	protein_coding	CHMP1A	-3.86564	1.57632e-17	3.21332e-16
1538	ENSG00000086758.15	protein_coding	HUWE1	-3.86547	4.55994e-42	6.93165e-40
1539	ENSG00000089902.9	protein_coding	RCOR1	-3.86439	2.30911e-33	1.69226e-31
1540	ENSG00000150275.17	protein_coding	PCDH15	-3.86377	1.19796e-35	1.04526e-33
1541	ENSG00000265713.1	transcribed_processed_pseudogene	RP11-82O19.2	-3.8631	0.000579377	0.00229878
1542	ENSG00000279488.1	TEC	AC004623.3	-3.86186	0.00053236	0.00213531
1543	ENSG00000232846.1	processed_pseudogene	SLC25A6P3	-3.86153	0.000655076	0.00256204
1544	ENSG00000225400.1	processed_pseudogene	RAB28P5	-3.86005	0.000623558	0.00245505
1545	ENSG00000100324.13	protein_coding	TAB1	-3.8593	3.05427e-21	8.27119e-20
1546	ENSG00000119777.18	protein_coding	TMEM214	-3.859	5.26343e-31	3.08938e-29
1547	ENSG00000106009.15	protein_coding	BRAT1	-3.85786	2.87149e-30	1.58727e-28
1548	ENSG00000269891.2	protein_coding	ARHGAP19-SLIT1	-3.85758	1.56801e-09	1.59235e-08
1549	ENSG00000109445.10	protein_coding	ZNF330	-3.85751	5.58063e-13	7.91148e-12
1550	ENSG00000114867.20	protein_coding	EIF4G1	-3.85748	4.0636e-40	5.28879e-38
1551	ENSG00000227014.5	antisense	AC007285.6	-3.85658	7.12416e-06	4.30826e-05
1552	ENSG00000072506.12	protein_coding	HSD17B10	-3.85617	1.36739e-08	1.24269e-07
1553	ENSG00000100505.13	protein_coding	TRIM9	-3.85584	2.70238e-21	7.3438e-20
1554	ENSG00000237336.1	antisense	RP11-230L22.4	-3.85522	0.000117277	0.00055474
1555	ENSG00000097021.19	protein_coding	ACOT7	-3.85453	2.71996e-12	3.62988e-11
1556	ENSG00000164610.8	protein_coding	RP9	-3.85369	4.85654e-22	1.40515e-20
1557	ENSG00000120685.19	protein_coding	PROSER1	-3.85348	5.13204e-24	1.73362e-22
1558	ENSG00000077097.14	protein_coding	TOP2B	-3.85292	5.90299e-27	2.52157e-25
1559	ENSG00000163382.11	protein_coding	NAXE	-3.85244	7.37593e-12	9.40171e-11
1560	ENSG00000168884.14	protein_coding	TNIP2	-3.85232	8.02377e-12	1.01941e-10
1561	ENSG00000175221.14	protein_coding	MED16	-3.85199	1.37629e-21	3.8559e-20
1562	ENSG00000221025.1	miRNA	MIR1250	-3.85189	0.0215806	0.0498314
1563	ENSG00000221806.1	snRNA	RNU6ATAC34P	-3.85189	0.0215806	0.0498314
1564	ENSG00000240972.1	protein_coding	MIF	-3.85189	0.0215806	0.0498314
1565	ENSG00000274512.5	protein_coding	TBC1D3L	-3.85189	0.0215806	0.0498314
1566	ENSG00000276575.1	miRNA	MIR6895	-3.85189	0.0215806	0.0498314
1567	ENSG00000155366.16	protein_coding	RHOC	-3.85172	2.18557e-17	4.41367e-16
1568	ENSG00000170037.13	protein_coding	CNTROB	-3.8516	1.68289e-30	9.50505e-29
1569	ENSG00000272320.1	antisense	RP11-506K6.4	-3.8516	4.66974e-08	3.96775e-07
1570	ENSG00000184863.10	protein_coding	RBM33	-3.85051	2.16147e-43	3.62558e-41
1571	ENSG00000166407.13	protein_coding	LMO1	-3.84959	0.000145019	0.000669366
1572	ENSG00000140939.14	protein_coding	NOL3	-3.84913	4.22845e-27	1.81623e-25
1573	ENSG00000270108.1	sense_intronic	RP11-73M18.6	-3.84857	0.00398323	0.0122856
1574	ENSG00000108055.9	protein_coding	SMC3	-3.84765	1.22269e-16	2.32329e-15
1575	ENSG00000114942.13	protein_coding	EEF1B2	-3.84711	6.13133e-17	1.19122e-15
1576	ENSG00000185686.17	protein_coding	PRAME	-3.84701	8.93752e-18	1.85594e-16
1577	ENSG00000256673.1	unprocessed_pseudogene	RP11-599J14.2	-3.84685	0.000633413	0.00248907
1578	ENSG00000276550.4	transcribed_unprocessed_pseudogene	HERC2P2	-3.84673	2.73616e-12	3.649e-11
1579	ENSG00000160293.16	protein_coding	VAV2	-3.84655	3.50923e-28	1.64532e-26
1580	ENSG00000070756.14	protein_coding	PABPC1	-3.84605	6.73867e-44	1.20291e-41
1581	ENSG00000254682.1	antisense	RP11-660L16.2	-3.84573	0.000105914	0.000505908
1582	ENSG00000027847.13	protein_coding	B4GALT7	-3.84482	1.86446e-15	3.22325e-14
1583	ENSG00000172889.15	protein_coding	EGFL7	-3.84418	1.48497e-10	1.67064e-09
1584	ENSG00000231697.3	transcribed_processed_pseudogene	NANOGP5	-3.84264	2.02882e-05	0.000113127
1585	ENSG00000237328.1	antisense	RAI1-AS1	-3.84036	5.33321e-06	3.29903e-05
1586	ENSG00000114388.12	protein_coding	NPRL2	-3.83987	6.5281e-21	1.71649e-19
1587	ENSG00000166925.8	protein_coding	TSC22D4	-3.83934	1.68643e-29	8.82088e-28
1588	ENSG00000179526.16	protein_coding	SHARPIN	-3.83926	4.12994e-15	6.93043e-14
1589	ENSG00000174721.9	protein_coding	FGFBP3	-3.83677	3.54095e-22	1.03997e-20
1590	ENSG00000147955.16	protein_coding	SIGMAR1	-3.83481	6.38577e-23	1.96289e-21
1591	ENSG00000166348.18	protein_coding	USP54	-3.83459	1.93447e-39	2.35987e-37
1592	ENSG00000125633.10	protein_coding	CCDC93	-3.83435	3.12796e-31	1.86694e-29
1593	ENSG00000138640.14	protein_coding	FAM13A	-3.8338	3.97853e-36	3.60896e-34
1594	ENSG00000102226.9	protein_coding	USP11	-3.83208	7.38807e-29	3.68126e-27
1595	ENSG00000121774.17	protein_coding	KHDRBS1	-3.83187	4.10978e-27	1.76916e-25
1596	ENSG00000107874.10	protein_coding	CUEDC2	-3.83161	7.56658e-11	8.75048e-10
1597	ENSG00000105605.7	protein_coding	CACNG7	-3.8309	8.72566e-20	2.09863e-18
1598	ENSG00000172216.5	protein_coding	CEBPB	-3.83084	4.4386e-10	4.76754e-09
1599	ENSG00000119938.8	protein_coding	PPP1R3C	-3.83014	2.23577e-12	3.01264e-11
1600	ENSG00000077549.17	protein_coding	CAPZB	-3.82898	1.12922e-24	4.03894e-23
1601	ENSG00000183458.13	transcribed_unprocessed_pseudogene	RP11-958N24.1	-3.82896	1.42933e-08	1.29505e-07
1602	ENSG00000167280.16	protein_coding	ENGASE	-3.82815	1.22178e-23	3.99207e-22
1603	ENSG00000107140.15	protein_coding	TESK1	-3.82809	2.94507e-12	3.90885e-11
1604	ENSG00000175216.14	protein_coding	CKAP5	-3.82771	1.8335e-28	8.79788e-27
1605	ENSG00000127616.17	protein_coding	SMARCA4	-3.82701	1.47127e-36	1.38967e-34
1606	ENSG00000197136.4	protein_coding	PCNX3	-3.82576	1.03358e-20	2.66545e-19
1607	ENSG00000113369.8	protein_coding	ARRDC3	-3.82531	4.21926e-29	2.14631e-27
1608	ENSG00000100227.17	protein_coding	POLDIP3	-3.82506	8.70161e-30	4.66423e-28
1609	ENSG00000107862.4	protein_coding	GBF1	-3.82495	2.03011e-28	9.7293e-27
1610	ENSG00000143384.12	protein_coding	MCL1	-3.82376	1.14344e-19	2.72988e-18
1611	ENSG00000071575.11	protein_coding	TRIB2	-3.82336	6.61158e-33	4.63585e-31
1612	ENSG00000225151.10	transcribed_unprocessed_pseudogene	GOLGA2P7	-3.82323	5.13186e-30	2.78919e-28
1613	ENSG00000160633.12	protein_coding	SAFB	-3.82141	1.07931e-38	1.23533e-36
1614	ENSG00000157637.12	protein_coding	SLC38A10	-3.82138	2.12344e-27	9.32659e-26
1615	ENSG00000169045.17	protein_coding	HNRNPH1	-3.82085	8.21725e-42	1.21127e-39
1616	ENSG00000175063.16	protein_coding	UBE2C	-3.82078	2.24543e-15	3.84818e-14
1617	ENSG00000149115.13	protein_coding	TNKS1BP1	-3.82073	1.55688e-26	6.47286e-25
1618	ENSG00000130309.10	protein_coding	COLGALT1	-3.81755	6.51563e-35	5.33802e-33
1619	ENSG00000249947.2	processed_pseudogene	XBP1P1	-3.81721	0.00406508	0.0124994
1620	ENSG00000160007.17	protein_coding	ARHGAP35	-3.81666	2.95047e-33	2.14212e-31
1621	ENSG00000157020.17	protein_coding	SEC13	-3.8165	3.71232e-22	1.08866e-20
1622	ENSG00000171703.16	protein_coding	TCEA2	-3.81631	2.75266e-16	5.09609e-15
1623	ENSG00000083444.16	protein_coding	PLOD1	-3.81548	5.00523e-34	3.87234e-32
1624	ENSG00000120129.5	protein_coding	DUSP1	-3.81537	7.78459e-08	6.43315e-07
1625	ENSG00000073060.15	protein_coding	SCARB1	-3.8141	7.53912e-42	1.11553e-39
1626	ENSG00000179950.13	protein_coding	PUF60	-3.81332	5.96048e-18	1.24907e-16
1627	ENSG00000103249.17	protein_coding	CLCN7	-3.81281	2.26107e-23	7.24194e-22
1628	ENSG00000253730.1	antisense	RP11-893F2.13	-3.81264	2.72343e-06	1.77199e-05
1629	ENSG00000204351.11	protein_coding	SKIV2L	-3.8126	1.55778e-22	4.65241e-21
1630	ENSG00000204348.9	protein_coding	DXO	-3.81245	2.96375e-12	3.93096e-11
1631	ENSG00000162738.5	protein_coding	VANGL2	-3.81236	6.39757e-25	2.33767e-23
1632	ENSG00000112511.17	protein_coding	PHF1	-3.81131	5.95583e-20	1.4522e-18
1633	ENSG00000122971.8	protein_coding	ACADS	-3.81012	1.28366e-10	1.45256e-09
1634	ENSG00000140829.11	protein_coding	DHX38	-3.80971	5.71846e-26	2.27308e-24
1635	ENSG00000166963.12	protein_coding	MAP1A	-3.80709	3.93288e-34	3.09814e-32
1636	ENSG00000149658.17	protein_coding	YTHDF1	-3.80597	3.1607e-18	6.77306e-17
1637	ENSG00000124795.14	protein_coding	DEK	-3.80566	7.33234e-17	1.41467e-15
1638	ENSG00000168653.10	protein_coding	NDUFS5	-3.80504	2.10302e-12	2.83967e-11
1639	ENSG00000119782.13	protein_coding	FKBP1B	-3.80409	1.10288e-06	7.6805e-06
1640	ENSG00000267317.2	antisense	CTB-25B13.12	-3.8038	0.000837977	0.00317402
1641	ENSG00000124575.6	protein_coding	HIST1H1D	-3.80379	2.57568e-05	0.000140954
1642	ENSG00000185624.14	protein_coding	P4HB	-3.80365	4.42569e-31	2.61741e-29
1643	ENSG00000142733.14	protein_coding	MAP3K6	-3.80276	6.21858e-16	1.11725e-14
1644	ENSG00000186480.12	protein_coding	INSIG1	-3.80189	1.39934e-28	6.7984e-27
1645	ENSG00000170004.16	protein_coding	CHD3	-3.80181	1.26786e-36	1.20632e-34
1646	ENSG00000225285.1	lincRNA	RP4-758J18.10	-3.80173	3.10585e-05	0.00016717
1647	ENSG00000254206.5	protein_coding	NPIPB11	-3.79892	5.23286e-08	4.42208e-07
1648	ENSG00000138085.16	protein_coding	ATRAID	-3.79881	5.05995e-13	7.1943e-12
1649	ENSG00000068308.13	protein_coding	OTUD5	-3.79818	2.83625e-23	9.01002e-22
1650	ENSG00000111786.8	protein_coding	SRSF9	-3.79811	3.48078e-14	5.46188e-13
1651	ENSG00000196547.14	protein_coding	MAN2A2	-3.79731	3.27335e-30	1.80428e-28
1652	ENSG00000255158.1	antisense	RP11-754B17.1	-3.79478	0.000142308	0.000658413
1653	ENSG00000228292.1	processed_pseudogene	RP11-220I1.4	-3.79474	0.00440329	0.0133672
1654	ENSG00000228492.2	processed_pseudogene	RAB11FIP1P1	-3.79474	0.00440329	0.0133672
1655	ENSG00000267128.1	antisense	RP11-449J21.5	-3.79431	3.48314e-07	2.6284e-06
1656	ENSG00000125386.15	protein_coding	FAM193A	-3.79428	1.11651e-32	7.67652e-31
1657	ENSG00000105325.13	protein_coding	FZR1	-3.79375	2.56213e-25	9.68013e-24
1658	ENSG00000172354.9	protein_coding	GNB2	-3.79374	7.5982e-21	1.98712e-19
1659	ENSG00000169592.14	protein_coding	INO80E	-3.79358	3.21046e-21	8.65202e-20
1660	ENSG00000182584.4	protein_coding	ACTL10	-3.79312	7.13271e-06	4.31107e-05
1661	ENSG00000270170.1	protein_coding	NCBP2-AS2	-3.7929	3.01949e-05	0.000162928
1662	ENSG00000249206.2	processed_pseudogene	GCNT1P2	-3.79273	0.00441958	0.0134097
1663	ENSG00000181218.5	protein_coding	HIST3H2A	-3.79216	4.67754e-07	3.45362e-06
1664	ENSG00000003056.7	protein_coding	M6PR	-3.79091	3.82323e-17	7.56385e-16
1665	ENSG00000004142.11	protein_coding	POLDIP2	-3.79064	2.74838e-18	5.92539e-17
1666	ENSG00000004455.16	protein_coding	AK2	-3.78806	4.80321e-27	2.05856e-25
1667	ENSG00000244052.1	processed_pseudogene	RPL5P24	-3.78739	0.00076218	0.00291989
1668	ENSG00000117362.12	protein_coding	APH1A	-3.78736	1.23055e-19	2.93066e-18
1669	ENSG00000131504.15	protein_coding	DIAPH1	-3.78702	9.40969e-32	5.84016e-30
1670	ENSG00000185475.9	protein_coding	TMEM179B	-3.787	8.55759e-08	7.02571e-07
1671	ENSG00000158163.14	protein_coding	DZIP1L	-3.78682	1.81362e-17	3.68163e-16
1672	ENSG00000174775.16	protein_coding	HRAS	-3.78597	9.93026e-11	1.13524e-09
1673	ENSG00000101150.17	protein_coding	TPD52L2	-3.78492	8.62008e-23	2.62892e-21
1674	ENSG00000152154.10	protein_coding	TMEM178A	-3.78489	4.41517e-15	7.38995e-14
1675	ENSG00000115266.11	protein_coding	APC2	-3.78489	9.96784e-28	4.52096e-26
1676	ENSG00000148356.13	protein_coding	LRSAM1	-3.78363	5.58809e-26	2.2258e-24
1677	ENSG00000118900.14	protein_coding	UBN1	-3.78328	1.01799e-29	5.42674e-28
1678	ENSG00000169246.16	protein_coding	NPIPB3	-3.78286	2.77841e-08	2.43451e-07
1679	ENSG00000174915.11	protein_coding	PTDSS2	-3.78285	2.22346e-17	4.48321e-16
1680	ENSG00000099783.11	protein_coding	HNRNPM	-3.78161	7.57066e-34	5.76541e-32
1681	ENSG00000234329.1	processed_pseudogene	RP11-767N6.2	-3.78098	0.00015163	0.000696981
1682	ENSG00000162736.15	protein_coding	NCSTN	-3.77966	6.87303e-25	2.49966e-23
1683	ENSG00000143321.18	protein_coding	HDGF	-3.77937	7.19429e-28	3.30929e-26
1684	ENSG00000270629.5	protein_coding	NBPF14	-3.77828	3.82202e-06	2.4303e-05
1685	ENSG00000157933.9	protein_coding	SKI	-3.77809	1.66259e-21	4.61482e-20
1686	ENSG00000181191.11	protein_coding	PJA1	-3.77763	5.21505e-11	6.12567e-10
1687	ENSG00000164951.15	protein_coding	PDP1	-3.77714	1.60932e-24	5.69851e-23
1688	ENSG00000236867.1	processed_pseudogene	RP3-522J7.5	-3.77635	0.0045165	0.0136682
1689	ENSG00000113161.15	protein_coding	HMGCR	-3.77551	4.00502e-35	3.33025e-33
1690	ENSG00000146731.10	protein_coding	CCT6A	-3.77546	5.61175e-32	3.5918e-30
1691	ENSG00000167701.13	protein_coding	GPT	-3.77409	5.53828e-12	7.15071e-11
1692	ENSG00000166949.15	protein_coding	SMAD3	-3.77354	3.43837e-33	2.48245e-31
1693	ENSG00000275457.1	antisense	RP1-198K11.5	-3.77169	0.00473246	0.0142365
1694	ENSG00000261857.6	protein_coding	MIA	-3.7701	0.000164155	0.000748193
1695	ENSG00000136193.16	protein_coding	SCRN1	-3.76963	1.11319e-30	6.40826e-29
1696	ENSG00000005194.14	protein_coding	CIAPIN1	-3.76907	1.63614e-13	2.43854e-12
1697	ENSG00000174238.14	protein_coding	PITPNA	-3.76847	1.65815e-18	3.63327e-17
1698	ENSG00000108840.15	protein_coding	HDAC5	-3.76733	7.3762e-31	4.29708e-29
1699	ENSG00000130066.16	protein_coding	SAT1	-3.76656	6.38155e-21	1.68365e-19
1700	ENSG00000165782.10	protein_coding	TMEM55B	-3.76554	1.60217e-18	3.51458e-17
1701	ENSG00000186907.7	protein_coding	RTN4RL2	-3.7634	4.04043e-06	2.55664e-05
1702	ENSG00000130202.9	protein_coding	NECTIN2	-3.76257	9.87872e-22	2.78411e-20
1703	ENSG00000213137.3	processed_pseudogene	ARF1P2	-3.76006	2.16894e-06	1.43496e-05
1704	ENSG00000119523.9	protein_coding	ALG2	-3.76002	4.15724e-12	5.44161e-11
1705	ENSG00000070423.17	protein_coding	RNF126	-3.75887	2.27915e-24	7.99756e-23
1706	ENSG00000181222.15	protein_coding	POLR2A	-3.75798	2.37882e-39	2.88386e-37
1707	ENSG00000130985.16	protein_coding	UBA1	-3.75794	3.22271e-38	3.50312e-36
1708	ENSG00000064545.14	protein_coding	TMEM161A	-3.75762	3.95953e-19	9.03725e-18
1709	ENSG00000151414.14	protein_coding	NEK7	-3.75754	8.37293e-09	7.78387e-08
1710	ENSG00000228327.3	transcribed_unprocessed_pseudogene	RP11-206L10.2	-3.75604	2.41991e-10	2.6617e-09
1711	ENSG00000109099.13	protein_coding	PMP22	-3.75581	3.30358e-16	6.07556e-15
1712	ENSG00000155090.14	protein_coding	KLF10	-3.75566	6.53859e-18	1.36727e-16
1713	ENSG00000133142.17	protein_coding	TCEAL4	-3.75556	2.26861e-20	5.70672e-19
1714	ENSG00000244932.2	unprocessed_pseudogene	RP11-529F4.1	-3.75519	0.00483715	0.0144999
1715	ENSG00000164587.11	protein_coding	RPS14	-3.75501	6.88678e-22	1.97494e-20
1716	ENSG00000163872.15	protein_coding	YEATS2	-3.75488	6.63757e-48	1.54671e-45
1717	ENSG00000139644.12	protein_coding	TMBIM6	-3.75477	1.75443e-41	2.53805e-39
1718	ENSG00000255717.6	processed_transcript	SNHG1	-3.754	4.01295e-18	8.51494e-17
1719	ENSG00000092010.14	protein_coding	PSME1	-3.75378	0.00977456	0.0260734
1720	ENSG00000173171.14	protein_coding	MTX1	-3.75336	2.41114e-10	2.6543e-09
1721	ENSG00000200913.1	snoRNA	SNORD46	-3.75261	0.004963	0.014828
1722	ENSG00000204128.5	protein_coding	C2orf72	-3.75253	6.84616e-13	9.63538e-12
1723	ENSG00000182944.17	protein_coding	EWSR1	-3.75248	1.15129e-43	2.00011e-41
1724	ENSG00000144834.13	protein_coding	TAGLN3	-3.75067	1.95247e-11	2.39383e-10
1725	ENSG00000150459.12	protein_coding	SAP18	-3.75062	2.5214e-11	3.06626e-10
1726	ENSG00000198833.6	protein_coding	UBE2J1	-3.74985	1.3429e-11	1.66908e-10
1727	ENSG00000101004.14	protein_coding	NINL	-3.74898	1.2674e-22	3.80268e-21
1728	ENSG00000095397.13	protein_coding	WHRN	-3.74812	7.97827e-28	3.65694e-26
1729	ENSG00000184634.15	protein_coding	MED12	-3.74722	2.25776e-29	1.16526e-27
1730	ENSG00000080845.17	protein_coding	DLGAP4	-3.74639	1.53832e-30	8.7265e-29
1731	ENSG00000213842.2	processed_pseudogene	SUGT1P2	-3.74545	0.00110109	0.00403968
1732	ENSG00000167815.11	protein_coding	PRDX2	-3.74505	1.67588e-13	2.49395e-12
1733	ENSG00000167548.14	protein_coding	KMT2D	-3.74504	6.94763e-39	8.04664e-37
1734	ENSG00000249850.1	processed_pseudogene	KRT18P31	-3.74406	3.41707e-07	2.58204e-06
1735	ENSG00000177169.9	protein_coding	ULK1	-3.74345	3.52017e-26	1.42844e-24
1736	ENSG00000077782.19	protein_coding	FGFR1	-3.74309	5.22005e-39	6.13711e-37
1737	ENSG00000099622.13	protein_coding	CIRBP	-3.74239	1.60257e-35	1.37669e-33
1738	ENSG00000108523.15	protein_coding	RNF167	-3.74233	7.72047e-18	1.60836e-16
1739	ENSG00000160113.5	protein_coding	NR2F6	-3.74078	4.34102e-15	7.26896e-14
1740	ENSG00000124789.11	protein_coding	NUP153	-3.74067	1.24122e-26	5.2275e-25
1741	ENSG00000175215.10	protein_coding	CTDSP2	-3.74004	3.21308e-25	1.20576e-23
1742	ENSG00000106636.7	protein_coding	YKT6	-3.73837	6.06471e-17	1.18004e-15
1743	ENSG00000261207.1	antisense	LA16c-361A3.3	-3.73785	1.61778e-10	1.81534e-09
1744	ENSG00000103148.15	protein_coding	NPRL3	-3.73775	2.15778e-25	8.1683e-24
1745	ENSG00000106665.15	protein_coding	CLIP2	-3.73543	1.0899e-31	6.72163e-30
1746	ENSG00000176720.4	protein_coding	BOK	-3.73509	1.92512e-11	2.36179e-10
1747	ENSG00000176387.6	protein_coding	HSD11B2	-3.73493	3.4069e-12	4.49269e-11
1748	ENSG00000100883.11	protein_coding	SRP54	-3.73488	3.77328e-17	7.46883e-16
1749	ENSG00000104936.17	protein_coding	DMPK	-3.73436	6.10459e-26	2.41915e-24
1750	ENSG00000101057.15	protein_coding	MYBL2	-3.73384	7.35518e-12	9.37834e-11
1751	ENSG00000171813.13	protein_coding	PWWP2B	-3.73356	2.26694e-06	1.49522e-05
1752	ENSG00000135829.16	protein_coding	DHX9	-3.73331	3.64699e-26	1.47682e-24
1753	ENSG00000239779.6	protein_coding	WBP1	-3.73304	1.98334e-11	2.42862e-10
1754	ENSG00000128011.4	protein_coding	LRFN1	-3.7326	6.73799e-12	8.62246e-11
1755	ENSG00000156261.12	protein_coding	CCT8	-3.73234	3.62628e-20	8.99978e-19
1756	ENSG00000198171.12	protein_coding	DDRGK1	-3.73152	2.55285e-19	5.92745e-18
1757	ENSG00000168916.15	protein_coding	ZNF608	-3.73139	3.81673e-33	2.74544e-31
1758	ENSG00000136908.17	protein_coding	DPM2	-3.72968	3.45497e-14	5.42357e-13
1759	ENSG00000138073.13	protein_coding	PREB	-3.72904	1.83646e-13	2.72147e-12
1760	ENSG00000164056.10	protein_coding	SPRY1	-3.72653	5.14e-25	1.89416e-23
1761	ENSG00000100416.12	protein_coding	TRMU	-3.72633	1.27326e-25	4.87207e-24
1762	ENSG00000204256.12	protein_coding	BRD2	-3.72621	2.27211e-35	1.92215e-33
1763	ENSG00000271781.1	antisense	CTD-2589H19.6	-3.72598	3.82862e-06	2.4337e-05
1764	ENSG00000215388.3	processed_pseudogene	ACTG1P3	-3.72595	0.0012102	0.00438952
1765	ENSG00000163820.14	protein_coding	FYCO1	-3.72506	4.14017e-22	1.20623e-20
1766	ENSG00000247596.8	protein_coding	TWF2	-3.72487	1.4873e-05	8.51903e-05
1767	ENSG00000172531.14	protein_coding	PPP1CA	-3.72448	3.04927e-12	4.04301e-11
1768	ENSG00000184216.12	protein_coding	IRAK1	-3.72379	1.21128e-25	4.64861e-24
1769	ENSG00000100345.20	protein_coding	MYH9	-3.72334	1.11867e-29	5.94713e-28
1770	ENSG00000116035.2	protein_coding	VAX2	-3.7222	5.31812e-09	5.05754e-08
1771	ENSG00000174996.11	protein_coding	KLC2	-3.72196	1.66883e-18	3.65255e-17
1772	ENSG00000052841.14	protein_coding	TTC17	-3.71898	2.43185e-38	2.67332e-36
1773	ENSG00000137726.16	protein_coding	FXYD6	-3.71896	1.72276e-15	2.9889e-14
1774	ENSG00000215041.9	protein_coding	NEURL4	-3.71826	5.99713e-16	1.07846e-14
1775	ENSG00000126458.3	protein_coding	RRAS	-3.71724	2.30947e-10	2.55032e-09
1776	ENSG00000214826.5	unprocessed_pseudogene	DDX12P	-3.7164	1.71654e-10	1.92062e-09
1777	ENSG00000103326.11	protein_coding	CAPN15	-3.71573	2.93928e-24	1.01403e-22
1778	ENSG00000124702.17	protein_coding	KLHDC3	-3.71454	8.1027e-15	1.3243e-13
1779	ENSG00000099956.18	protein_coding	SMARCB1	-3.71393	4.84262e-17	9.48895e-16
1780	ENSG00000167772.11	protein_coding	ANGPTL4	-3.71354	1.66772e-28	8.02214e-27
1781	ENSG00000125967.16	protein_coding	NECAB3	-3.71297	2.35821e-15	4.03383e-14
1782	ENSG00000158941.16	protein_coding	CCAR2	-3.71225	8.19183e-22	2.33885e-20
1783	ENSG00000183018.8	protein_coding	SPNS2	-3.71159	1.33649e-11	1.66165e-10
1784	ENSG00000104853.15	protein_coding	CLPTM1	-3.71152	5.48972e-24	1.84803e-22
1785	ENSG00000186897.4	protein_coding	C1QL4	-3.71136	3.89583e-10	4.21011e-09
1786	ENSG00000235369.1	processed_pseudogene	RPL36AP15	-3.71122	0.00108452	0.00398592
1787	ENSG00000065518.7	protein_coding	NDUFB4	-3.71093	7.97911e-14	1.2172e-12
1788	ENSG00000127580.15	protein_coding	WDR24	-3.70866	8.48739e-11	9.77469e-10
1789	ENSG00000112110.9	protein_coding	MRPL18	-3.70862	1.62832e-08	1.46308e-07
1790	ENSG00000146072.6	protein_coding	TNFRSF21	-3.70832	1.24198e-22	3.73218e-21
1791	ENSG00000277978.1	antisense	RP11-403P17.6	-3.7078	0.00601335	0.0174504
1792	ENSG00000118495.18	protein_coding	PLAGL1	-3.70756	1.64561e-27	7.31871e-26
1793	ENSG00000124177.14	protein_coding	CHD6	-3.70682	5.89775e-32	3.76248e-30
1794	ENSG00000197061.4	protein_coding	HIST1H4C	-3.70576	3.78823e-09	3.66441e-08
1795	ENSG00000122863.5	protein_coding	CHST3	-3.70569	3.5247e-25	1.31509e-23
1796	ENSG00000177045.7	protein_coding	SIX5	-3.70479	4.77938e-06	2.98395e-05
1797	ENSG00000138381.9	protein_coding	ASNSD1	-3.70472	1.10991e-06	7.72395e-06
1798	ENSG00000235408.5	snoRNA	SNORA71B	-3.70431	0.00121634	0.0044085
1799	ENSG00000250734.2	antisense	RP11-404E16.1	-3.70431	0.00121634	0.0044085
1800	ENSG00000175573.6	protein_coding	C11orf68	-3.70415	2.80129e-07	2.14001e-06
1801	ENSG00000105429.12	protein_coding	MEGF8	-3.70358	1.95141e-32	1.32068e-30
1802	ENSG00000100353.17	protein_coding	EIF3D	-3.70228	2.06177e-27	9.0865e-26
1803	ENSG00000105726.16	protein_coding	ATP13A1	-3.70219	7.3562e-26	2.88285e-24
1804	ENSG00000258871.1	lincRNA	RP3-514A23.2	-3.70171	5.21129e-05	0.000266909
1805	ENSG00000250067.11	protein_coding	YJEFN3	-3.70164	7.92402e-14	1.20974e-12
1806	ENSG00000180525.11	protein_coding	PRR26	-3.70017	4.64871e-32	3.00008e-30
1807	ENSG00000078061.12	protein_coding	ARAF	-3.70004	3.66581e-17	7.2598e-16
1808	ENSG00000173486.12	protein_coding	FKBP2	-3.69938	3.21035e-13	4.64772e-12
1809	ENSG00000100225.17	protein_coding	FBXO7	-3.6993	5.27915e-35	4.3525e-33
1810	ENSG00000113209.8	protein_coding	PCDHB5	-3.69907	1.23316e-05	7.16136e-05
1811	ENSG00000169297.7	protein_coding	NR0B1	-3.6987	2.76807e-08	2.42611e-07
1812	ENSG00000134308.13	protein_coding	YWHAQ	-3.69827	8.67511e-21	2.25512e-19
1813	ENSG00000145882.10	protein_coding	PCYOX1L	-3.69597	6.70613e-20	1.62902e-18
1814	ENSG00000223599.1	processed_pseudogene	RP11-216N14.7	-3.6949	3.54205e-06	2.26448e-05
1815	ENSG00000181274.6	protein_coding	FRAT2	-3.69457	0.000364458	0.00152536
1816	ENSG00000067836.12	protein_coding	ROGDI	-3.69418	2.17905e-14	3.46396e-13
1817	ENSG00000271971.1	antisense	CTD-2006H14.2	-3.69399	0.00129314	0.00464874
1818	ENSG00000155229.20	protein_coding	MMS19	-3.6931	1.35411e-28	6.5869e-27
1819	ENSG00000228222.1	lincRNA	AC074363.1	-3.69052	0.00615436	0.017821
1820	ENSG00000231500.6	protein_coding	RPS18	-3.68964	6.3779e-23	1.96202e-21
1821	ENSG00000160584.15	protein_coding	SIK3	-3.68959	7.91519e-32	4.96806e-30
1822	ENSG00000082258.12	protein_coding	CCNT2	-3.689	1.18846e-24	4.23913e-23
1823	ENSG00000175334.7	protein_coding	BANF1	-3.68831	4.03707e-15	6.77751e-14
1824	ENSG00000122547.10	protein_coding	EEPD1	-3.68818	1.10631e-20	2.84361e-19
1825	ENSG00000163703.17	protein_coding	CRELD1	-3.68813	4.52864e-18	9.55705e-17
1826	ENSG00000164828.17	protein_coding	SUN1	-3.68686	8.24431e-44	1.45171e-41
1827	ENSG00000133433.10	protein_coding	GSTT2B	-3.68619	0.000313994	0.00133703
1828	ENSG00000239467.5	lincRNA	AC007405.6	-3.68486	0.0068168	0.0193873
1829	ENSG00000106263.17	protein_coding	EIF3B	-3.68458	1.08776e-37	1.14097e-35
1830	ENSG00000170322.14	protein_coding	NFRKB	-3.68457	1.7479e-26	7.23613e-25
1831	ENSG00000156858.11	protein_coding	PRR14	-3.68356	9.71844e-21	2.51626e-19
1832	ENSG00000241973.10	protein_coding	PI4KA	-3.68241	8.3512e-31	4.84332e-29
1833	ENSG00000140854.12	protein_coding	KATNB1	-3.68192	3.89959e-17	7.711e-16
1834	ENSG00000232536.1	sense_intronic	RP11-74C1.4	-3.68118	0.00151934	0.00533571
1835	ENSG00000280071.3	protein_coding	CH507-9B2.3	-3.68027	0.00143002	0.00506318
1836	ENSG00000139645.9	protein_coding	ANKRD52	-3.67965	4.09253e-32	2.66768e-30
1837	ENSG00000255710.2	processed_pseudogene	RP11-667M19.9	-3.67928	1.74267e-05	9.85123e-05
1838	ENSG00000165886.4	protein_coding	UBTD1	-3.67913	5.97416e-09	5.64282e-08
1839	ENSG00000176393.10	protein_coding	RNPEP	-3.67864	1.90531e-14	3.03624e-13
1840	ENSG00000177410.12	antisense	ZFAS1	-3.677	7.91459e-08	6.53642e-07
1841	ENSG00000106484.14	protein_coding	MEST	-3.6763	1.1965e-17	2.46359e-16
1842	ENSG00000170265.11	protein_coding	ZNF282	-3.67497	3.1618e-17	6.28724e-16
1843	ENSG00000104979.8	protein_coding	C19orf53	-3.67473	4.22358e-13	6.04712e-12
1844	ENSG00000043514.15	protein_coding	TRIT1	-3.67447	3.44469e-17	6.8358e-16
1845	ENSG00000178252.17	protein_coding	WDR6	-3.67437	5.9564e-25	2.18673e-23
1846	ENSG00000123595.7	protein_coding	RAB9A	-3.67435	8.61098e-08	7.06805e-07
1847	ENSG00000102038.15	protein_coding	SMARCA1	-3.67413	2.38673e-21	6.52245e-20
1848	ENSG00000213180.4	processed_pseudogene	RPL36AP48	-3.67258	0.00652604	0.0186818
1849	ENSG00000279354.1	TEC	RP11-776B3.1	-3.67237	0.000361532	0.00151509
1850	ENSG00000117419.14	protein_coding	ERI3	-3.67154	4.94974e-15	8.24569e-14
1851	ENSG00000070087.13	protein_coding	PFN2	-3.67095	3.04439e-18	6.53821e-17
1852	ENSG00000205250.8	protein_coding	E2F4	-3.66945	6.26813e-18	1.31283e-16
1853	ENSG00000107929.14	protein_coding	LARP4B	-3.66945	3.79625e-32	2.48287e-30
1854	ENSG00000144224.16	protein_coding	UBXN4	-3.6692	3.69788e-25	1.37838e-23
1855	ENSG00000140350.15	protein_coding	ANP32A	-3.66842	6.35808e-26	2.5043e-24
1856	ENSG00000160447.6	protein_coding	PKN3	-3.66564	6.18799e-19	1.39517e-17
1857	ENSG00000136448.11	protein_coding	NMT1	-3.6651	3.46194e-25	1.29415e-23
1858	ENSG00000178445.8	protein_coding	GLDC	-3.66453	5.57519e-16	1.0054e-14
1859	ENSG00000145741.15	protein_coding	BTF3	-3.66303	1.70644e-23	5.501e-22
1860	ENSG00000129347.19	protein_coding	KRI1	-3.6617	6.9738e-27	2.95949e-25
1861	ENSG00000110811.19	protein_coding	P3H3	-3.66146	9.45893e-23	2.87349e-21
1862	ENSG00000103266.10	protein_coding	STUB1	-3.66069	2.6104e-09	2.5901e-08
1863	ENSG00000112658.7	protein_coding	SRF	-3.66025	2.20939e-16	4.11183e-15
1864	ENSG00000074054.17	protein_coding	CLASP1	-3.6602	2.70281e-38	2.96281e-36
1865	ENSG00000130733.10	protein_coding	YIPF2	-3.66005	4.3882e-13	6.27128e-12
1866	ENSG00000276903.1	protein_coding	HIST1H2AL	-3.65967	0.00012096	0.00057077
1867	ENSG00000032444.15	protein_coding	PNPLA6	-3.6576	2.0692e-19	4.84494e-18
1868	ENSG00000186998.15	protein_coding	EMID1	-3.65711	4.97173e-14	7.72664e-13
1869	ENSG00000019995.6	protein_coding	ZRANB1	-3.65518	9.5226e-10	9.87139e-09
1870	ENSG00000162148.10	protein_coding	PPP1R32	-3.65386	3.84812e-07	2.88035e-06
1871	ENSG00000117691.9	protein_coding	NENF	-3.6538	2.42367e-12	3.25007e-11
1872	ENSG00000122884.12	protein_coding	P4HA1	-3.65378	4.20752e-24	1.43e-22
1873	ENSG00000158863.21	protein_coding	FAM160B2	-3.65326	3.51894e-29	1.79947e-27
1874	ENSG00000110514.19	protein_coding	MADD	-3.65308	9.56885e-29	4.71357e-27
1875	ENSG00000174516.14	protein_coding	PELI3	-3.65151	6.61185e-09	6.22246e-08
1876	ENSG00000136859.9	protein_coding	ANGPTL2	-3.65133	2.77109e-12	3.69305e-11
1877	ENSG00000100138.13	protein_coding	SNU13	-3.65121	6.74203e-17	1.3053e-15
1878	ENSG00000102030.15	protein_coding	NAA10	-3.65021	3.45584e-21	9.28758e-20
1879	ENSG00000132716.18	protein_coding	DCAF8	-3.64995	4.57435e-22	1.32745e-20
1880	ENSG00000108107.13	protein_coding	RPL28	-3.64988	1.89438e-26	7.82588e-25
1881	ENSG00000278022.1	sense_intronic	RP11-35O15.2	-3.64906	0.0014221	0.00504062
1882	ENSG00000149823.7	protein_coding	VPS51	-3.64807	3.46743e-16	6.36486e-15
1883	ENSG00000177757.2	lincRNA	FAM87B	-3.64804	0.00713508	0.0201408
1884	ENSG00000250116.2	antisense	RP11-417F21.1	-3.64749	3.50739e-11	4.19583e-10
1885	ENSG00000254884.1	processed_pseudogene	PRR13P2	-3.64601	7.72866e-05	0.000381676
1886	ENSG00000090776.5	protein_coding	EFNB1	-3.64509	5.14045e-16	9.29557e-15
1887	ENSG00000136699.19	protein_coding	SMPD4	-3.64395	7.41108e-26	2.90143e-24
1888	ENSG00000116157.5	protein_coding	GPX7	-3.64236	3.18285e-09	3.11129e-08
1889	ENSG00000142552.7	protein_coding	RCN3	-3.64201	1.49802e-19	3.55244e-18
1890	ENSG00000174080.10	protein_coding	CTSF	-3.64047	5.17977e-11	6.08791e-10
1891	ENSG00000173230.15	protein_coding	GOLGB1	-3.64046	1.04042e-36	9.97242e-35
1892	ENSG00000078618.20	protein_coding	NRDC	-3.64042	8.20107e-29	4.06553e-27
1893	ENSG00000147100.10	protein_coding	SLC16A2	-3.64032	1.68555e-19	3.98017e-18
1894	ENSG00000105281.12	protein_coding	SLC1A5	-3.6402	3.15125e-20	7.87104e-19
1895	ENSG00000138031.14	protein_coding	ADCY3	-3.6402	8.53637e-20	2.05438e-18
1896	ENSG00000110330.8	protein_coding	BIRC2	-3.6391	2.66734e-08	2.34258e-07
1897	ENSG00000196363.9	protein_coding	WDR5	-3.63894	2.59351e-19	6.0111e-18
1898	ENSG00000181800.5	antisense	CELF2-AS1	-3.63818	1.60426e-10	1.80069e-09
1899	ENSG00000084754.10	protein_coding	HADHA	-3.63808	3.10999e-26	1.26861e-24
1900	ENSG00000146247.13	protein_coding	PHIP	-3.63693	2.23682e-22	6.62954e-21
1901	ENSG00000196422.10	protein_coding	PPP1R26	-3.63611	1.22049e-19	2.90847e-18
1902	ENSG00000089154.10	protein_coding	GCN1	-3.63552	3.00322e-29	1.53979e-27
1903	ENSG00000165724.5	protein_coding	ZMYND19	-3.63498	3.56461e-12	4.69113e-11
1904	ENSG00000175455.14	protein_coding	CCDC14	-3.63496	2.95502e-32	1.95237e-30
1905	ENSG00000074410.13	protein_coding	CA12	-3.63488	1.8099e-34	1.44625e-32
1906	ENSG00000103126.14	protein_coding	AXIN1	-3.63478	2.94721e-19	6.78242e-18
1907	ENSG00000166326.6	protein_coding	TRIM44	-3.6345	7.90238e-32	4.96803e-30
1908	ENSG00000226869.6	processed_transcript	LHFPL3-AS1	-3.63409	2.5985e-22	7.67812e-21
1909	ENSG00000198315.10	protein_coding	ZKSCAN8	-3.63388	4.36326e-22	1.26808e-20
1910	ENSG00000182492.15	protein_coding	BGN	-3.6336	4.27294e-20	1.05442e-18
1911	ENSG00000086015.20	protein_coding	MAST2	-3.63316	1.14042e-30	6.54563e-29
1912	ENSG00000158158.11	protein_coding	CNNM4	-3.63299	5.90572e-20	1.44088e-18
1913	ENSG00000095574.11	protein_coding	IKZF5	-3.63298	4.22504e-15	7.0778e-14
1914	ENSG00000111716.12	protein_coding	LDHB	-3.63283	2.74663e-19	6.3471e-18
1915	ENSG00000177732.8	protein_coding	SOX12	-3.63207	3.44119e-22	1.01144e-20
1916	ENSG00000274602.4	transcribed_unprocessed_pseudogene	PI4KAP1	-3.63162	5.67565e-09	5.37784e-08
1917	ENSG00000100425.18	protein_coding	BRD1	-3.63014	9.19047e-20	2.2077e-18
1918	ENSG00000270124.1	lincRNA	RP11-118F19.1	-3.62973	7.72647e-06	4.64579e-05
1919	ENSG00000105618.13	protein_coding	PRPF31	-3.62943	9.44413e-14	1.4317e-12
1920	ENSG00000164849.9	protein_coding	GPR146	-3.62843	4.47732e-07	3.32003e-06
1921	ENSG00000123200.16	protein_coding	ZC3H13	-3.62703	1.19203e-25	4.58377e-24
1922	ENSG00000135821.17	protein_coding	GLUL	-3.62391	2.23946e-28	1.06931e-26
1923	ENSG00000167700.8	protein_coding	MFSD3	-3.62208	5.28134e-08	4.46111e-07
1924	ENSG00000163714.17	protein_coding	U2SURP	-3.62127	4.35099e-30	2.38141e-28
1925	ENSG00000162191.13	protein_coding	UBXN1	-3.62079	4.50511e-14	7.02107e-13
1926	ENSG00000145506.13	protein_coding	NKD2	-3.62033	2.20423e-11	2.69148e-10
1927	ENSG00000149428.18	protein_coding	HYOU1	-3.61895	8.98744e-29	4.44404e-27
1928	ENSG00000213862.4	processed_pseudogene	CTD-2270N23.1	-3.61813	0.00163444	0.00569014
1929	ENSG00000149657.19	protein_coding	LSM14B	-3.61734	3.58459e-18	7.63935e-17
1930	ENSG00000118058.20	protein_coding	KMT2A	-3.61631	2.95164e-48	7.17893e-46
1931	ENSG00000184840.11	protein_coding	TMED9	-3.61579	2.84814e-20	7.11851e-19
1932	ENSG00000272502.1	antisense	RP11-713M15.2	-3.6153	0.000407167	0.00168312
1933	ENSG00000115368.9	protein_coding	WDR75	-3.61435	7.18841e-21	1.88375e-19
1934	ENSG00000255310.2	sense_intronic	AF131215.2	-3.61322	6.86626e-06	4.16849e-05
1935	ENSG00000161277.10	protein_coding	THAP8	-3.613	1.18694e-06	8.22909e-06
1936	ENSG00000163166.14	protein_coding	IWS1	-3.6129	8.95273e-22	2.54489e-20
1937	ENSG00000071127.16	protein_coding	WDR1	-3.61263	1.20877e-22	3.63519e-21
1938	ENSG00000124074.11	protein_coding	ENKD1	-3.61242	1.6326e-11	2.01371e-10
1939	ENSG00000111843.13	protein_coding	TMEM14C	-3.6121	1.7164e-07	1.3521e-06
1940	ENSG00000136378.14	protein_coding	ADAMTS7	-3.61169	4.25595e-21	1.13283e-19
1941	ENSG00000076706.15	protein_coding	MCAM	-3.61069	2.68659e-27	1.17207e-25
1942	ENSG00000162402.13	protein_coding	USP24	-3.61051	8.78507e-33	6.08311e-31
1943	ENSG00000222019.7	transcribed_unprocessed_pseudogene	URAHP	-3.60876	2.17843e-06	1.44099e-05
1944	ENSG00000166012.15	protein_coding	TAF1D	-3.60855	6.40043e-21	1.68689e-19
1945	ENSG00000008300.15	protein_coding	CELSR3	-3.60833	2.67952e-23	8.51906e-22
1946	ENSG00000165238.16	protein_coding	WNK2	-3.60779	4.05486e-26	1.63349e-24
1947	ENSG00000155368.16	protein_coding	DBI	-3.60724	2.43533e-15	4.16027e-14
1948	ENSG00000270405.1	processed_pseudogene	RP11-208G20.3	-3.60688	0.00778181	0.0216617
1949	ENSG00000168397.16	protein_coding	ATG4B	-3.605	2.96015e-27	1.28422e-25
1950	ENSG00000229456.1	processed_pseudogene	RLIMP1	-3.60497	0.000422878	0.00173993
1951	ENSG00000099910.16	protein_coding	KLHL22	-3.60482	1.43822e-18	3.16743e-17
1952	ENSG00000126464.13	protein_coding	PRR12	-3.60476	1.19519e-21	3.35817e-20
1953	ENSG00000116604.17	protein_coding	MEF2D	-3.60475	7.12242e-26	2.79404e-24
1954	ENSG00000197021.8	protein_coding	CXorf40B	-3.60459	1.07815e-12	1.48834e-11
1955	ENSG00000141295.13	protein_coding	SCRN2	-3.60438	1.59332e-11	1.96713e-10
1956	ENSG00000054965.10	protein_coding	FAM168A	-3.60432	1.02335e-26	4.32867e-25
1957	ENSG00000265018.6	transcribed_unprocessed_pseudogene	AGAP12P	-3.60427	3.14244e-05	0.000168906
1958	ENSG00000176619.11	protein_coding	LMNB2	-3.60362	7.01102e-23	2.14999e-21
1959	ENSG00000136878.12	protein_coding	USP20	-3.60275	5.01822e-20	1.23052e-18
1960	ENSG00000186350.9	protein_coding	RXRA	-3.60266	3.21783e-23	1.01806e-21
1961	ENSG00000166595.11	protein_coding	FAM96B	-3.60258	4.45785e-10	4.78558e-09
1962	ENSG00000118564.14	protein_coding	FBXL5	-3.60199	1.54936e-11	1.91408e-10
1963	ENSG00000135723.13	protein_coding	FHOD1	-3.60174	2.64663e-21	7.19731e-20
1964	ENSG00000132382.14	protein_coding	MYBBP1A	-3.60167	9.57338e-22	2.70354e-20
1965	ENSG00000169220.17	protein_coding	RGS14	-3.60157	5.48367e-14	8.48159e-13
1966	ENSG00000179010.14	protein_coding	MRFAP1	-3.6014	7.4201e-15	1.2194e-13
1967	ENSG00000172725.13	protein_coding	CORO1B	-3.60122	4.65373e-12	6.06496e-11
1968	ENSG00000156103.15	protein_coding	MMP16	-3.59913	1.77903e-34	1.42451e-32
1969	ENSG00000239926.1	processed_pseudogene	PRDX3P4	-3.59889	0.00817749	0.0225348
1970	ENSG00000130725.7	protein_coding	UBE2M	-3.59818	2.54403e-15	4.33834e-14
1971	ENSG00000178913.7	protein_coding	TAF7	-3.59802	5.00457e-11	5.89624e-10
1972	ENSG00000087245.12	protein_coding	MMP2	-3.597	1.07622e-20	2.76809e-19
1973	ENSG00000178741.11	protein_coding	COX5A	-3.59684	4.01293e-13	5.75822e-12
1974	ENSG00000142227.10	protein_coding	EMP3	-3.59633	1.38485e-21	3.8743e-20
1975	ENSG00000010278.12	protein_coding	CD9	-3.59594	1.74576e-26	7.23496e-25
1976	ENSG00000125870.10	protein_coding	SNRPB2	-3.59571	4.75994e-13	6.78758e-12
1977	ENSG00000128567.16	protein_coding	PODXL	-3.59565	6.90362e-33	4.82324e-31
1978	ENSG00000106367.13	protein_coding	AP1S1	-3.59559	4.05808e-18	8.60601e-17
1979	ENSG00000233927.4	protein_coding	RPS28	-3.59448	2.08879e-17	4.22481e-16
1980	ENSG00000156599.10	protein_coding	ZDHHC5	-3.59334	3.06559e-18	6.57649e-17
1981	ENSG00000136718.9	protein_coding	IMP4	-3.59307	1.94305e-15	3.35018e-14
1982	ENSG00000090372.14	protein_coding	STRN4	-3.59147	1.13967e-28	5.56464e-27
1983	ENSG00000160469.16	protein_coding	BRSK1	-3.59147	5.06098e-23	1.56806e-21
1984	ENSG00000226876.2	antisense	RP11-36N20.1	-3.59084	0.00895037	0.0243085
1985	ENSG00000136450.12	protein_coding	SRSF1	-3.59022	5.27425e-21	1.39529e-19
1986	ENSG00000157593.17	protein_coding	SLC35B2	-3.58904	1.06152e-11	1.33255e-10
1987	ENSG00000110075.14	protein_coding	PPP6R3	-3.58878	6.0845e-27	2.58774e-25
1988	ENSG00000176153.11	protein_coding	GPX2	-3.58613	3.73629e-08	3.22443e-07
1989	ENSG00000070961.15	protein_coding	ATP2B1	-3.58532	4.35682e-33	3.10523e-31
1990	ENSG00000165029.15	protein_coding	ABCA1	-3.58356	4.42306e-37	4.37973e-35
1991	ENSG00000033100.15	protein_coding	CHPF2	-3.58344	6.27093e-17	1.21712e-15
1992	ENSG00000108953.16	protein_coding	YWHAE	-3.58336	2.56223e-28	1.21449e-26
1993	ENSG00000188636.3	protein_coding	LDOC1L	-3.58218	1.7434e-09	1.76128e-08
1994	ENSG00000261744.1	antisense	RP11-21B21.4	-3.58215	0.00228561	0.00762098
1995	ENSG00000180189.10	processed_pseudogene	HMGB1P14	-3.58185	0.00230342	0.00766855
1996	ENSG00000196839.12	protein_coding	ADA	-3.58123	1.00537e-10	1.14901e-09
1997	ENSG00000055917.15	protein_coding	PUM2	-3.58071	3.44939e-26	1.40118e-24
[truncated: 14,743 more rows]
