# Supplementary material for: N6-Methyladenosine Landscape of Glioma Stem-Like Cells: METTL3 Is Essential for the Expression of Actively Transcribed Genes and Sustenance of the Oncogenic Signaling
Source: Genes (Basel). 2019 Feb 13;10(2):141. doi: 10.3390/genes10020141 (PMC6410051; doi:10.3390/genes10020141)
Supplement: Supplementary file 1 [file genes-10-00141-s001.zip › suppl_table4.xlsx]

## Sheet: Sheet2
Supplementary Table 4: GSC specific gene sets used for analysis
Sr. No.	ACTIVE_ON_GSC _NSC_H3K4ME	ACTIVE_ON_GSC _DGC_H3K4ME	REPRESSED_DOWN_ IN_GSC_NSC_H3K4ME	REPRESSED_DOWN_ IN_GSC_DGC_H3K4ME	ACTIVE_ON_ GSC _DGC_H3K27AC	ACTIVE_ON_ DGC _GSC_H3K27AC
1	APBB2	ABCA3	ABCA1	A4GALT	A2M	AHSA1
2	ABHD6	ABLIM1	ADCY2	ABCA1	ABCA3	ATF6B
3	ACSL1	ACAN	AK5	ABLIM3	ACO2	ATP6V0E2
4	ADAMTS5	ACSBG1	APLP1	ADRA1D	ADAMTS7	BCAP31
5	ADORA2B	ACSL6	ARHGAP26	ADRB2	ADGRB1	CAPN1
6	ADRB1	ACSS1	ARID3B	AGPAT2	AGRN	CDC123
7	AFAP1L1	ACTN2	ASGR1	AGPAT9	AHI1	COL6A2
8	AK4	ADCY1	ASXL3	AHNAK	ALDOC	CREBBP
9	AMDHD1	AIF1L	ATOH8	AK5	ALKBH2	CTSD
10	ANO5	AMPH	B4GALT1	AMIGO2	ANKRD20A4	DDX42
11	ANXA11	ANO5	BASP1	ANGPTL4	ANXA6	DEAF1
12	ARHGAP10	APC2	BCAR3	ANPEP	APOE	DLG4
13	ARHGEF3	APCDD1	BTBD11	APBA1	ARC	DMPK
14	ARSJ	APOE	C12orf68	APCDD1L	ARFGAP1	EDF1
15	ASCL1	ARC	C1QTNF4	ATP8B1	ARVCF	FAM53C
16	ASTN1	ARHGDIG	C20orf46	AXL	ATP1B2	GBA2
17	ATL3	ASCL1	CCDC160	BCAR3	B4GALNT3	H1F0
18	ATP8A1	ASTN1	CD99	BDNF	B4GALT2	HDAC3
19	B3GALNT1	ATCAY	CDH8	BEGAIN	BAIAP3	HLA-E
20	BACE2	ATF3	COL23A1	BMF	BCAN	HTRA1
21	BAMBI	ATP1A2	COL4A5	C11orf87	BHLHE40	IKBKG
22	BCL11A	ATP1A3	COL4A6	C17orf103	BRSK2	KIAA0319L
23	BEND4	ATP1B2	CRABP1	CAMKK1	CADM4	LDOC1
24	BLVRA	AZGP1	CTPS2	CAV1	CBARP	LENG8
25	C10orf47	B3GAT1	CYP46A1	CD99	CC2D1A	MAT2A
26	C13orf18	B4GALNT3	DAB1	CDH11	CCDC85B	MAZ
27	C14orf39	BCAN	DAB2	CHAC1	CCT6A	MIDN
28	C15orf52	BMP7	DACT2	CHST1	CDC37	MMP2
29	C18orf1	BMP8B	DCC	CHSY3	CECR2	MORF4L2
30	C1orf61	BRSK2	DCLK1	CLDN1	CELSR2	MYCN
31	C1orf94	C10orf128	ELAVL3	CLSTN2	CEP170B	NRM
32	C1QL1	C12orf34	EMID2	COL12A1	CHPF	OST4
33	C4orf19	C1orf61	ERBB4	COL18A1	CNTFR	P4HA2
34	CA12	C1orf94	FAM150B	COL1A1	CNTROB	PAGR1
35	CACNA2D1	C1QL1	FAM176A	COL5A1	COL2A1	PAN3
36	CAMTA2	C20orf201	FAT4	COL6A3	COL9A3	PRPF6
37	CBR1	C2orf55	FGFR3	COL7A1	CSK	PTPRF
38	CBR3	C2orf72	FLJ31485	COL8A1	CXXC1	RAB11B
39	CCND1	CACNG2	FN1	COLEC12	DDOST	RBMX2
40	CD302	CACNG4	FOXB1	CRIM1	DENND4B	RPL4
41	CD55	CADM4	FOXP1	CRLF1	DHCR7	RRAS
42	CD70	CAMKV	FOXP2	CXCL12	DHX38	SEC16A
43	CD9	CCDC88C	FZD7	CYGB	DLL1	SLC12A4
44	CD97	CCND2	GLIS3	DAAM2	DLL3	SLC29A4
45	CDCA7L	CD70	GREB1L	DAB2	EEF1A2	SLC2A1
46	CHL1	CDHR1	GRIA1	DENND3	EFNA3	SRPRA
47	CHRDL1	CELF2	GRM3	DOK5	EHMT2	STK36
48	CHRM1	CHDH	HS3ST3B1	DYNLT1	ELMSAN1	TCEAL3
49	CHST6	CHL1	IGF2BP1	EDIL3	EME1	TIMP1
50	CMTM5	CHRDL1	IGFBPL1	EDN1	ENO2	TMED9
51	CMTM8	CHRM1	IQGAP2	EDNRA	ENTPD6	TNFRSF10B
52	CNIH3	CITED1	ITGA5	EFEMP1	EP400	ULK1
53	CNTN1	CMTM5	KAZ	EGFR	EXOC7	XYLT2
54	COBL	CMTM8	KCNH1	ELL2	FLOT2	ZNF449
55	COL9A3	CNTFR	KCNJ2	EPAS1	GIGYF1	ZYX
56	CORO2A	CNTN2	KIAA1257	EPHA5	GLT8D1
57	CPT1A	CNTNAP2	KIF21B	EPHB1	GPC2
58	CPVL	COBL	KIF26A	EPHB2	GPR162
59	CRYL1	COL2A1	KISS1R	ETS1	GRN
60	CSGALNACT1	COL9A1	LEPREL1	FAM129A	HMGXB3
61	CSPG4	COL9A2	LFNG	FAM167A	HMX1
62	CTTNBP2	CPAMD8	LIN28A	FAM176A	HNRNPA1
63	CYP2J2	CPVL	LIPG	FAM180A	HRAS
64	DBNDD1	CPXM1	LOXL2	FAM70B	ICAM5
65	DIAPH2	CSGALNACT1	LPHN2	FAT4	IGSF8
66	DLL3	CTSL2	LRP2	FBLN5	ITGA7
67	DLX1	DLL1	MAN1A1	FGF5	IVD
68	DLX6	DLL3	MAST4	FHL2	JAG2
69	DMRT2	DLX6	MATN3	FIBCD1	JUNB
70	DNAJC6	DPP10	MEGF6	FLI1	KAT2A
71	DNM3	DPYSL5	MGC12916	FN1	KIF1A
72	DOCK10	DTX4	MGC45800	FNDC1	KLHDC8A
73	DOCK3	DUSP9	MMP2	FOSL1	KMT2E
74	DPP10	EBF2	N4BP3	FOXC2	KRBA1
75	DPP6	EFNA3	NELL2	FOXL2	LAMA5
76	DPY19L2	ELMO1	NMU	FOXP1	LINGO1
77	DPY19L2P2	ELOVL2	NUAK1	FSTL3	LRRC37A2
78	DSG2	EMILIN2	PAX5	FXYD5	LRRC4B
79	DTNA	ENHO	PHLDB2	FZD7	LY6E
80	DUSP10	EPHX2	PLCD1	GATA2	MARCKSL1
81	EFNA1	ERBB3	POU3F1	GFPT2	MAST1
82	EIF4E3	EYA2	POU3F4	GIPR	MDFI
83	EMILIN2	FAM133A	PVRL3	GLIS1	MEGF8
84	ENPP4	FAM181B	RBPMS2	GLIS3	MFSD10
85	EPB41L3	FAM198A	RFTN1	GPR176	MLLT6
86	EPDR1	FBXL16	RGMA	GREM1	MSI1
87	ERBB3	FGF9	RGS20	HOXB2	MTA1
88	EYA2	FLJ22184	RIC3	HRH1	MYRF
89	FAM181B	FOLH1	RMST	HS3ST3B1	NCAN
90	FAM198A	FUT9	ROR1	ID1	NELFB
91	FAM19A5	FXYD6	ROR2	ID2	NIPSNAP1
92	FAM70A	FXYD7	SALL4	IGFBP7	NOB1
93	FBXO32	GABRA2	SAMD14	IL11	NOMO2
94	FERMT1	GJC3	SDK2	IL32	NOMO3
95	FGF12	GLB1L2	SEMA5B	INHBA	NOTCH1
96	FHL1	GLDC	SERPING1	ITGA11	NOTCH3
97	FKBP9	GNG4	SEZ6L2	ITGA3	NPDC1
98	FLJ43390	GNG7	SH2D5	ITGA5	NSMF
99	FOXD1	GPM6B	SHANK3	ITPR3	NUMA1
100	FOXF1	GPR123	SLC44A3	KCNH1	OGFR
101	FOXF2	GPR126	SLC6A15	KCNMA1	P3H4
102	FOXG1	GPR27	SLC7A3	KCNS3	PDK3
103	FRMD5	GPR98	SLITRK5	KIRREL3	PDZD4
104	FUT9	GRHL1	SNCA	KITLG	PFKFB4
105	GABRB3	GRIA4	ST6GALNAC3	KRT18	PIP5K1C
106	GAD1	GRIK2	ST6GALNAC5	LOC400043	PLBD2
107	GADD45G	GRIK3	ST8SIA2	LOXL2	PLEKHG2
108	GALNT12	HAP1	SULT4A1	LRRC15	PLEKHH1
109	GMPR	HAPLN4	SYT1	LRRK1	PODXL2
110	GNB5	HBQ1	TFPI2	LTBP2	POMGNT1
111	GNG7	HERC5	THBS1	LYPD6B	PPFIA4
112	GPD1L	HES6	THPO	MAN1A1	PPP1R14B
113	GPR27	HEY2	TMEM132C	MDGA1	PRKCD
114	GRHL1	HMHA1	TMEM151B	MECOM	PRR36
115	GRIA2	HR	TMEM47	MEGF6	PRRT2
116	GRIA3	HRASLS	TPM1	MET	PTP4A3
117	GRIK3	HRK	UBB	MGC45800	REEP2
118	GUCY1A3	IGSF11	UPP1	MICAL2	RGS16
119	GXYLT2	IGSF3	VAT1L	MICB	SCAP
120	HAPLN1	IGSF9B	VAV3	MLPH	SCARA3
121	HAPLN4	IL12RB1	VPS37B	MMP2	SCRIB
122	HEPACAM	INSM1	ZBTB16	MOXD1	SFMBT2
123	HERC5	IRX6	ZFPM2	MSX2	SHC2
124	HEY1	JPH4	ZIC2	NAGS	SLC22A17
125	HEY2	KANK1	ZIC5	NRCAM	SLC25A23
126	HLA-A	KBTBD11	ZMAT4	NTF3	SLC29A2
127	HLA-B	KCNA6		NTN4	SLC43A1
128	HLA-F	KCND2		NUAK1	SLC6A8
129	HMCN1	KCNH2		ODZ4	SMOC1
130	HOXA10	KCNJ10		P4HA3	SNAPC4
131	HOXA2	KIAA1244		PCSK1	SPPL2B
132	HOXA7	KIAA1751		PLAU	SPTBN2
133	HOXC10	KIF1A		PLAUR	SRM
134	HOXC6	KIF5C		PLEKHG5	STMN3
135	HOXC9	LAMC3		PMEPA1	SV2A
136	HOXD11	LBX1		PPAPDC1A	TAGLN3
137	HOXD13	LGI2		PPP1R13L	TBC1D9B
138	HRASLS	LHFPL3		PRDM8	TCF20
139	HSPA6	LHX2		PROCR	TLN1
140	IGSF11	LINGO1		PRR16	TMEM8B
141	IL12A	LMF1		PRRX2	TP53
142	IL1RAP	LOC283731		PTGER2	TRAF7
143	IMPDH1	LOC80054		PTGER4	TRAP1
144	ISL2	LPL		PTHLH	TRO
145	ITGA2	LPPR5		RASD2	TROAP
146	ITGA4	LRRC20		RFTN1	TSC22D4
147	ITGB5	LRRC4B		RGNEF	TTC28
148	ITPKA	LTBP4		RNF182	TTC3
149	ITPR1	MAN1C1		S100A10	TUFM
150	JAZF1	MAPK4		SAMD14	TYK2
151	JDP2	MAST1		SAMD5	UQCRC1
152	JPH1	MCF2L		SCPEP1	VEGFB
153	KCNA2	MCOLN2		SDC4	VGF
154	KCND2	MEGF10		SH3RF2	VPS8
155	KCNH8	MGAT3		SH3RF3	ZNF862
156	KCNIP1	MGAT4A		SHROOM1
157	KCNJ10	MIAT		SLC14A1
158	KCNK2	MT3		SLC16A3
159	KCNQ5	MTSS1		SLCO3A1
160	KCTD12	MYT1		SNED1
161	KIAA1244	NAALAD2		ST6GALNAC2
162	KIT	NAP1L2		ST8SIA2
163	KLF4	NCAN		STARD8
164	KLHL13	NDRG2		STC2
165	L3MBTL4	NKAIN1		STX3
166	LEF1	NKAIN4		SYT12
167	LGI2	NKD1		SYTL2
168	LGR5	NOL4		TBX3
169	LHFPL3	NOS1AP		TFPI2
170	LHX2	NPPC		THBS1
171	LOC100130275	NTN1		TMEM184A
172	LOC100132891	NUDT14		TMEM35
173	LOC150381	NUP210		TNFAIP8L3
174	LOC401022	NXPH2		TP53INP2
175	LRRK2	OLFM1		TPBG
176	LYSMD2	OLIG1		TPM1
177	MAP3K1	OLIG2		TRADD
178	MAP3K5	OSR1		TRANK1
179	MAPT	P2RX5		TWIST1
180	MCAM	PAPLN		TWIST2
181	MCOLN2	PCDH17		UBB
182	MFSD6	PCDH7		UPP1
183	MGAT4A	PCP4		VEGFC
184	MGC2889	PDE3B		VIPR1
185	MGLL	PIP5K1B		WNT7B
186	MITF	PLA2G3		ZFHX3
187	MPPED2	PLD5		ZFYVE28
188	MT1F	PLP1
189	MT1X	PODXL2
190	MT2A	POU3F2
191	MYT1	POU3F3
192	NBLA00301	PPFIBP2
193	NCAM1	PPP1R14C
194	NDP	PRKCQ
195	NDRG2	PROM1
196	NETO1	PRUNE2
197	NFE2L3	RAB11FIP4
198	NFIA	RAP1GAP
199	NFIB	RAPGEF4
200	NFIC	RASEF
201	NFIX	REM1
202	NINJ2	RFX4
203	NIPAL3	RIPPLY2
204	NKX2-2	RP1-177G6.2
205	NLRC5	RPRML
206	NOL3	RTN4RL1
207	NPAS2	RTN4RL2
208	NR0B1	SALL2
209	NR2E1	SBK1
210	NR3C1	SEMA6A
211	NR4A2	SEMA6D
212	NRG2	SFRP2
213	NRN1	SIX6
214	NT5E	SLAIN1
215	NTRK3	SLC35F1
216	NXPH2	SLC38A3
217	OAS3	SLC47A1
218	OLIG1	SLC4A11
219	OLIG2	SLC6A11
220	OSR1	SLC7A2
221	OSR2	SLCO4A1
222	P2RX5	SLFN11
223	P2RX7	SLIT1
224	PAG1	SLITRK2
225	PALM2	SMOC1
226	PAPSS2	SOX1
227	PCOLCE2	SOX21
228	PDE1C	SOX3
229	PDGFA	SOX8
230	PDGFRA	SYBU
231	PDLIM3	SYT17
232	PFKP	TBX21
233	PID1	TLX1
234	PITX1	TMEM145
235	PLD5	TMEM170B
236	PLEKHH2	TMEM179
237	PLOD2	TOX3
238	PLP2	TRIL
239	PLS1	TTYH1
240	PMP22	UGT8
241	POPDC3	UNC13A
242	PPFIBP2	VGF
243	PPIC	WDR86
244	PRIMA1	WSCD1
245	PRKCD
246	PRKCZ
247	PRRX1
248	PSMB8
249	PSMB9
250	PTER
251	PURA
252	RAB11FIP1
253	RAB3B
254	RAB7L1
255	RAP1GAP
256	RAPGEF4
257	RCAN3
258	RGS10
259	RHOJ
260	RIPPLY2
261	RNF112
262	RNF125
263	RTN4RL1
264	SALL3
265	SAMHD1
266	SCUBE2
267	SEL1L3
268	SEMA6D
269	SFMBT2
270	SFXN3
271	SGK1
272	SGK3
273	SGPP1
274	SHISA4
275	SHOX2
276	SIX1
277	SIX6
278	SLC16A10
279	SLC19A3
280	SLC1A1
281	SLC25A27
282	SLC25A43
283	SLC30A4
284	SLC35F2
285	SLC39A8
286	SLC46A3
287	SLC47A1
288	SLC7A2
289	SLCO4A1
290	SLFN11
291	SLIT1
292	SLITRK2
293	SMARCA2
294	SNTB1
295	SNX10
296	SORCS3
297	SOX7
298	SPR
299	SRPX
300	ST3GAL5
301	ST6GAL1
302	ST8SIA5
303	STEAP2
304	STOM
305	SUSD5
306	SYT17
307	SYTL4
308	TAF4B
309	TAOK3
310	TAP1
311	TBX5
312	TCEAL2
313	TFAP2A
314	THBS2
315	TMEM100
316	TMEM154
317	TMEM54
318	TNC
319	TNFRSF19
320	TPD52
321	TRAF5
322	TRIL
323	TRIM14
324	TRIM47
325	TRPC6
326	TSHZ2
327	TSHZ3
328	TSPAN15
329	TSPO
330	TTC39C
331	UAP1L1
332	UGT8
333	VGLL4
334	WNT5B
335	ZC3HAV1L
336	ZDHHC22
337	ZNF703
ACTIVE_ON_GSC_NSC_H3K4ME (upregulated genes in GSC compared to NSC with >0.58 log2 and have active mark
ACTIVE_ON_GSC_DGC_H3K4ME (upregulated genes in GSC compared to DGC with >0.58 log2 and have active mark)
REPRESSED_DOWN_IN_GSC_NSC_H3K4ME (Down regulated genes in GSC compared toDGC >0.58 log2 and have repressive mark)
REPRESSED_DOWN_IN_GSC_DGC_H3K4ME (genes down regulated in GSC compared to DGC >0.58 log2 and have repressive mark)
ACTIVE_ON_ GSC_DGC_H3K27AC (Genes upregulated in GSC compare to DGC >0.58 log2 and have active mark specific in GSC)
ACTIVE_ON_ DGC_GSC_H3K27AC (Genes upregulated in DGC compare to GSC >0.58 log2 and have active mark specific in DGC)
