# Supplementary material for: N6-Methyladenosine Landscape of Glioma Stem-Like Cells: METTL3 Is Essential for the Expression of Actively Transcribed Genes and Sustenance of the Oncogenic Signaling
Source: Genes (Basel). 2019 Feb 13;10(2):141. doi: 10.3390/genes10020141 (PMC6410051; doi:10.3390/genes10020141)
Supplement: Supplementary file 1 [file genes-10-00141-s001.zip › suppl_table5.xlsx]

## Sheet: SE
Supplementary Table 5: Differential splicing events between shNT and shMETTL3 GSC
Skipped exons
Sr. No.	gene symbol	Ensembl ID	Chromosome	strand	Target exon start	Target exon end	Upsteam exon start	Upstream exon end	Downstream exon start	Downstream exon end	ShMETTL3 Exon Inclusion Count	ShMETTL3 Exon Skipping Count	ShNT Exon Inclusion Count	ShNT Exon Skipping Count	p Value	FDR	Inclusion level of ShMETTL3	Inclusion level of ShNT	delta inclusion level (ShMETTL3-ShNT)
1	GNA13	ENSG00000120063.9	chr17	-	65053501	65053728	65018252	65018303	65056310	65056839	13;10	0;4	24;10	0;0	0.0028382	0.0162309	1.0;0.311	1.0;1.0	-0.345
2	MDM2	ENSG00000135679.22	chr12	+	68835828	68835984	68828770	68828931	68839273	68839849	137;143	0;0	1306;364	12;11	0.000974135	0.00594644	1.0;1.0	0.964;0.889	0.074
3	MDM2	ENSG00000135679.22	chr12	+	68835828	68835984	68809226	68809292	68839273	68839849	137;143	0;0	1253;342	11;12	0.000713762	0.00442459	1.0;1.0	0.965;0.874	0.081
4	MDM2	ENSG00000135679.22	chr12	+	68816811	68816945	68813553	68813628	68828770	68828931	11;28	0;0	610;129	19;3	0.00142931	0.00856159	1.0;1.0	0.897;0.921	0.091
5	HNRNPC	ENSG00000092199.17	chr14	-	21263666	21263829	21263310	21263336	21269297	21269425	10;3	0;0	93;53	5;0	0.00759359	0.0418782	1.0;1.0	0.814;1.0	0.093
6	MDM2	ENSG00000135679.22	chr12	+	68824362	68824430	68809211	68809292	68828770	68828931	5;11	0;0	125;74	3;6	0.00296343	0.0168866	1.0;1.0	0.946;0.839	0.108
7	CHD1	ENSG00000153922.10	chr5	-	98869013	98869277	98868494	98868635	98869753	98869882	11;2	0;0	66;15	4;0	0.00860138	0.047165	1.0;1.0	0.724;1.0	0.138
8	PCBP2	ENSG00000197111.15	chr12	+	53464759	53464852	53462480	53462567	53465931	53465973	2;12	0;0	146;217	4;20	0.000752958	0.00466154	1.0;1.0	0.927;0.791	0.141
9	PRRC2B	ENSG00000130723.17	chr9	+	131474453	131476535	131473507	131473724	131477743	131477949	16;14	0;0	756;850	1;6	0.00108458	0.00657877	1.0;1.0	0.947;0.769	0.142
10	RPS9	ENSG00000170889.13	chr19	+	54206275	54206724	54201486	54201609	54207397	54207644	5;21	0;0	122;147	1;4	0.00305744	0.0173605	1.0;1.0	0.924;0.786	0.145
11	LTBP4	ENSG00000090006.17	chr19	+	40622949	40623021	40619346	40619493	40623603	40623732	4;6	0;0	80;140	7;9	0.000877297	0.00540343	1.0;1.0	0.824;0.864	0.156
12	RPLP1	ENSG00000137818.11	chr15	+	69453646	69453721	69452783	69453020	69455169	69455287	6;4	0;0	80;81	3;10	0.000800605	0.00495013	1.0;1.0	0.914;0.764	0.161
13	UBAP2L	ENSG00000143569.18	chr1	+	154253899	154254089	154251480	154251653	154254835	154254890	2;9	0;0	142;95	2;7	0.000918811	0.00564463	1.0;1.0	0.937;0.739	0.162
14	STAG3L5P-PVRIG2P-PILRB	ENSG00000272752.6	chr7	+	100353372	100354012	100353209	100353270	100355142	100355240	7;11	0;0	304;292	5;4	0.000869285	0.00536096	1.0;1.0	0.815;0.841	0.172
15	MDM2	ENSG00000135679.22	chr12	+	68824362	68824430	68813553	68813628	68828770	68828931	5;11	0;0	124;74	19;3	0.000295732	0.00194373	1.0;1.0	0.734;0.913	0.176
16	LTBP4	ENSG00000090006.17	chr19	+	40622949	40623021	40622400	40622667	40623603	40623732	4;6	0;0	102;185	11;23	0.000256678	0.00170102	1.0;1.0	0.792;0.767	0.22
17	CA14	ENSG00000118298.10	chr1	+	150263793	150263878	150263658	150263679	150264592	150265078	3;12	0;0	13;15	4;0	0.00716	0.0395324	1.0;1.0	0.546;1.0	0.227
18	WNK1	ENSG00000060237.16	chr12	+	879572	880031	878214	878361	881691	881789	23;24	0;0	74;114	4;2	0.000167632	0.00114247	1.0;1.0	0.645;0.848	0.254
19	COPB2	ENSG00000184432.9	chr3	-	139379771	139379907	139379379	139379466	139383297	139383435	5;7	0;0	22;20	2;2	0.00238778	0.0139036	1.0;1.0	0.747;0.729	0.262
20	SLTM	ENSG00000137776.16	chr15	-	58899468	58899937	58898802	58898852	58901259	58901287	4;6	0;0	62;63	4;1	0.000185384	0.00125455	1.0;1.0	0.599;0.859	0.271
21	2002-09-01	ENSG00000168385.17	chr2	+	241324408	241324662	241324215	241324241	241325992	241326113	10;15	0;0	58;44	7;1	4.60466e-05	0.000334238	1.0;1.0	0.577;0.879	0.272
22	MDM2	ENSG00000135679.22	chr12	+	68815627	68815720	68813553	68813628	68816811	68816945	46;45	0;0	250;161	49;13	9.33471e-08	1.07923e-06	1.0;1.0	0.641;0.812	0.273
23	CTTN	ENSG00000085733.15	chr11	+	70422508	70422631	70420385	70420510	70422939	70422995	7;8	0;0	18;13	3;1	0.00170858	0.0101458	1.0;1.0	0.634;0.79	0.288
24	RNH1	ENSG00000023191.16	chr11	-	504823	504996	502061	502181	507112	507218	5;29	0;0	10;16	0;5	0.000911596	0.00560748	1.0;1.0	1.0;0.418	0.291
25	PLEC	ENSG00000178209.14	chr8	-	143922503	143925884	143915146	143922395	143926783	143926882	16;47	0;0	913;1878	7;9	0.000354217	0.00230601	1.0;1.0	0.655;0.753	0.296
26	CAPRIN2	ENSG00000110888.17	chr12	-	30719078	30720915	30714958	30716676	30723258	30723314	14;18	0;0	154;99	6;0	0.000562363	0.00355965	1.0;1.0	0.405;1.0	0.297
27	NELFA	ENSG00000185049.13	chr4	-	2006997	2007199	1991587	1991715	2008749	2008972	6;6	0;0	8;12	0;4	0.0027384	0.0157351	1.0;1.0	1.0;0.373	0.314
28	ALDH3A2	ENSG00000072210.18	chr17	+	19673150	19673275	19671720	19671956	19675557	19675880	4;7	0;0	8;3	4;0	0.00282724	0.0161875	1.0;1.0	0.364;1.0	0.318
29	ZNF558	ENSG00000167785.8	chr19	-	8830769	8830891	8825001	8825108	8831317	8831401	9;2	0;0	9;4	5;0	0.00112062	0.00678878	1.0;1.0	0.344;1.0	0.328
30	SUMF2	ENSG00000129103.17	chr7	+	56074113	56074218	56072996	56073111	56074585	56074736	13;31	0;0	18;36	4;4	1.00246e-05	8.11093e-05	1.0;1.0	0.592;0.744	0.332
31	RTN3	ENSG00000133318.13	chr11	+	63718980	63721032	63681495	63681778	63749990	63750198	12;6	0;0	80;21	5;0	0.000565675	0.0035759	1.0;1.0	0.276;1.0	0.362
32	RTN3	ENSG00000133318.13	chr11	+	63718701	63721032	63681482	63681778	63749990	63750198	12;11	0;0	90;29	5;0	0.000592752	0.00372742	1.0;1.0	0.274;1.0	0.363
33	PHRF1	ENSG00000070047.11	chr11	+	581961	582081	581491	581606	587258	587464	4;10	0;0	14;25	3;4	3.17661e-05	0.000237775	1.0;1.0	0.579;0.648	0.387
34	METTL9	ENSG00000197006.13	chr16	+	21612644	21612835	21599475	21599898	21617864	21618074	13;25	0;0	13;9	2;1	0.0053635	0.0298193	1.0;1.0	0.574;0.651	0.387
35	STAU1	ENSG00000124214.19	chr20	-	49179121	49179244	49174194	49174269	49188115	49188367	7;11	0;0	4;2	4;0	0.0026729	0.0153854	1.0;1.0	0.224;1.0	0.388
36	KANK1	ENSG00000107104.18	chr9	+	549106	549721	504694	504754	676889	677009	20;11	0;0	74;47	4;2	2.84685e-05	0.000215445	1.0;1.0	0.582;0.639	0.389
37	CARS2	ENSG00000134905.16	chr13	-	110648317	110649297	110645966	110647239	110651033	110651100	11;10	0;0	18;19	4;0	0.00127742	0.0076998	1.0;1.0	0.179;1.0	0.41
38	NUP62	ENSG00000213024.11	chr19	-	49911104	49911370	49909736	49909884	49929325	49929475	8;6	0;0	6;4	0;3	0.0049356	0.027536	1.0;1.0	1.0;0.174	0.413
39	PPP1R2	ENSG00000184203.7	chr3	-	195527757	195527902	195524818	195524896	195529793	195529901	14;15	0;0	23;8	3;2	4.23817e-05	0.000309038	1.0;1.0	0.663;0.506	0.415
40	TMEM106B	ENSG00000106460.18	chr7	+	12215603	12215804	12214808	12215027	12218457	12218521	11;6	0;0	4;2	4;0	0.00131729	0.00790043	1.0;1.0	0.166;1.0	0.417
41	BOLA3	ENSG00000163170.11	chr2	-	74146241	74147226	74145188	74145303	74147820	74147912	4;21	0;0	12;8	3;0	0.00176277	0.0104288	1.0;1.0	0.162;1.0	0.419
42	BCORL1	ENSG00000085185.15	chrX	+	130024989	130025379	130022896	130022977	130028634	130028861	9;12	0;0	21;31	4;1	1.49123e-05	0.000116151	1.0;1.0	0.374;0.779	0.423
43	ANKRD26	ENSG00000107890.16	chr10	-	27080031	27080178	27079088	27079161	27082802	27082833	7;7	0;0	5;4	7;0	0.000967727	0.00591485	1.0;1.0	0.153;1.0	0.423
44	CDS2	ENSG00000101290.13	chr20	+	5128149	5128750	5127008	5127149	5173522	5173659	11;5	0;0	9;9	0;4	0.00120454	0.00727812	1.0;1.0	1.0;0.147	0.426
45	MDM2	ENSG00000135679.22	chr12	+	68814602	68814689	68813553	68813628	68816811	68816945	6;7	0;0	172;49	49;13	1.3893e-05	0.000109098	1.0;1.0	0.562;0.579	0.429
46	NAT10	ENSG00000135372.8	chr11	+	34107052	34107319	34105616	34105792	34108210	34108323	2;13	0;0	14;16	3;1	0.000227274	0.00151033	1.0;1.0	0.424;0.716	0.43
47	TXNRD1	ENSG00000198431.15	chr12	+	104309758	104310099	104288930	104289040	104311289	104311406	10;8	0;0	25;12	1;3	0.000210594	0.00140924	1.0;1.0	0.762;0.338	0.45
48	NCSTN	ENSG00000162736.15	chr1	+	160343703	160343888	160343392	160343481	160344721	160344826	9;11	0;0	3;5	6;0	0.000983873	0.00599064	1.0;1.0	0.096;1.0	0.452
49	NPLOC4	ENSG00000182446.13	chr17	-	81563412	81563568	81559315	81559416	81565504	81565607	1;17	0;0	19;10	1;7	1.16806e-05	9.23291e-05	1.0;1.0	0.822;0.257	0.461
50	ANXA11	ENSG00000122359.17	chr10	-	80156377	80156498	80155639	80155912	80157640	80157763	6;8	0;0	12;8	2;3	1.10326e-05	8.7785e-05	1.0;1.0	0.637;0.438	0.463
51	USP3	ENSG00000140455.16	chr15	+	63529013	63529166	63504611	63504830	63532646	63532707	17;40	0;0	19;4	1;3	0.000367518	0.00237861	1.0;1.0	0.824;0.247	0.465
52	ASH1L	ENSG00000116539.11	chr1	-	155520224	155520356	155481410	155482449	155521099	155521618	10;6	0;0	1;5	4;0	0.00204418	0.0120343	1.0;1.0	0.064;1.0	0.468
53	GRB10	ENSG00000106070.17	chr7	-	50710874	50710990	50703820	50703908	50755886	50756056	1;9	0;0	18;19	4;6	4.76514e-06	4.0252e-05	1.0;1.0	0.575;0.488	0.469
54	HLCS	ENSG00000159267.14	chr21	-	36947332	36948287	36938831	36938994	36962035	36962170	23;15	0;0	4;5	3;0	0.000269508	0.00178113	1.0;1.0	0.062;1.0	0.469
55	SORBS1	ENSG00000095637.21	chr10	-	95355626	95357105	95354881	95354967	95357630	95357803	3;9	0;0	7;5	4;0	7.81999e-05	0.000551769	1.0;1.0	0.054;1.0	0.473
56	ABI2	ENSG00000138443.15	chr2	+	203396784	203396967	203395655	203395780	203402575	203402734	6;6	0;0	13;29	2;7	1.39869e-06	1.29555e-05	1.0;1.0	0.582;0.471	0.474
57	INTS8	ENSG00000164941.13	chr8	+	94868691	94868813	94867275	94867337	94871883	94872002	15;9	0;0	1;6	11;0	0.000303052	0.0019864	1.0;1.0	0.026;1.0	0.487
58	CHKA	ENSG00000110721.11	chr11	-	68061492	68061830	68053514	68054047	68061952	68062034	7;14	0;0	20;39	4;3	6.66957e-07	6.51743e-06	1.0;1.0	0.392;0.626	0.491
59	PHRF1	ENSG00000070047.11	chr11	+	581964	582081	581491	581606	587258	587464	4;10	0;0	8;18	3;4	1.76819e-06	1.61596e-05	1.0;1.0	0.444;0.574	0.491
60	TOP3B	ENSG00000100038.19	chr22	-	21975980	21976187	21975639	21975807	21982729	21982787	3;7	0;0	16;6	1;4	6.38622e-06	5.28294e-05	1.0;1.0	0.757;0.226	0.508
61	POLR2B	ENSG00000047315.14	chr4	+	56985259	56985457	56978895	56979004	56986353	56986426	8;3	0;0	9;7	3;1	5.33704e-05	0.000383915	1.0;1.0	0.377;0.585	0.519
62	ETFA	ENSG00000140374.15	chr15	-	76309931	76310064	76295590	76295737	76311349	76311472	12;5	0;0	6;9	5;1	1.8573e-06	1.69096e-05	1.0;1.0	0.247;0.711	0.521
63	USP28	ENSG00000048028.11	chr11	-	113874516	113874800	113854257	113854335	113875444	113875536	1;10	0;0	26;11	2;5	3.37921e-07	3.47928e-06	1.0;1.0	0.661;0.248	0.545
64	SORBS1	ENSG00000095637.21	chr10	-	95415468	95416185	95414493	95414862	95421960	95422073	5;15	0;0	21;31	2;2	4.30456e-05	0.000313403	1.0;1.0	0.406;0.503	0.545
65	C6orf48	ENSG00000204387.12	chr6	+	31836298	31836517	31835410	31835451	31837235	31837435	4;10	0;0	20;23	8;3	7.3159e-07	7.07696e-06	1.0;1.0	0.317;0.588	0.547
66	TOP3B	ENSG00000100038.19	chr22	-	21975904	21976187	21975639	21975807	21982729	21982793	4;8	0;0	17;6	1;4	1.85319e-06	1.69042e-05	1.0;1.0	0.719;0.184	0.548
67	FXR1	ENSG00000114416.17	chr3	+	180914651	180914995	180912684	180912736	180933333	180933386	3;11	0;0	12;7	2;1	0.000209138	0.00140342	1.0;1.0	0.432;0.47	0.549
68	C6orf48	ENSG00000204387.12	chr6	+	31836294	31836517	31835410	31835451	31837235	31837435	4;10	0;0	20;23	8;3	6.8578e-07	6.67419e-06	1.0;1.0	0.314;0.584	0.551
69	EHMT2	ENSG00000204371.11	chr6	-	31893361	31893662	31892825	31892910	31896262	31896504	10;11	0;0	11;11	4;1	6.59588e-07	6.48505e-06	1.0;1.0	0.281;0.61	0.554
70	CALM2	ENSG00000143933.16	chr2	-	47167475	47167690	47162518	47162662	47170733	47170764	25;35	0;0	10;7	4;1	6.83365e-07	6.6642e-06	1.0;1.0	0.321;0.569	0.555
71	MECP2	ENSG00000169057.20	chrX	-	154092183	154092307	154032458	154032557	154097603	154097663	4;18	0;0	11;4	2;3	2.59298e-06	2.30391e-05	1.0;1.0	0.612;0.277	0.555
72	ZNF706	ENSG00000120963.11	chr8	-	101202332	101202447	101201606	101201743	101205434	101205732	19;29	0;0	25;22	10;8	4.75119e-09	7.12382e-08	1.0;1.0	0.431;0.455	0.557
73	SRPK1	ENSG00000096063.15	chr6	-	35904878	35904974	35890894	35891013	35920467	35920528	29;8	0;0	5;8	1;8	7.37945e-08	8.61474e-07	1.0;1.0	0.631;0.255	0.557
74	TBL1XR1	ENSG00000177565.16	chr3	-	177131362	177131449	177098465	177098541	177197120	177197251	25;31	0;0	9;3	3;2	3.60871e-06	3.11413e-05	1.0;1.0	0.523;0.354	0.561
75	BMP1	ENSG00000168487.17	chr8	+	22177566	22177732	22176960	22177139	22177851	22177957	2;12	0;0	4;11	2;2	6.50543e-05	0.00046448	1.0;1.0	0.316;0.56	0.562
76	GRB10	ENSG00000106070.17	chr7	-	50710874	50710990	50703820	50703908	50732271	50732368	1;9	0;0	19;19	7;8	5.6772e-06	4.74551e-05	1.0;1.0	0.45;0.417	0.567
77	DLG1	ENSG00000075711.20	chr3	-	197161639	197161738	197149742	197149796	197194424	197194589	8;5	0;0	10;5	5;2	1.87848e-06	1.707e-05	1.0;1.0	0.402;0.456	0.571
78	USP28	ENSG00000048028.11	chr11	-	113874516	113874879	113854257	113854335	113875444	113875533	1;10	0;0	28;12	2;5	1.31872e-07	1.47145e-06	1.0;1.0	0.629;0.225	0.573
79	TTI1	ENSG00000101407.12	chr20	-	38019004	38019144	38011514	38013857	38033403	38033461	7;6	0;0	3;5	2;1	0.0015901	0.00947738	1.0;1.0	0.283;0.568	0.575
80	RBM23	ENSG00000100461.17	chr14	-	22913723	22913845	22911327	22911403	22918998	22919149	11;2	0;0	4;3	1;2	0.00153172	0.00915214	1.0;1.0	0.538;0.304	0.579
81	DPP10	ENSG00000175497.16	chr2	+	115579113	115579266	115525897	115525972	115689686	115689739	10;4	0;0	3;7	3;1	2.33755e-05	0.000178591	1.0;1.0	0.198;0.633	0.585
82	CERS5	ENSG00000139624.12	chr12	-	50132961	50134068	50129797	50130694	50134545	50134702	11;17	0;0	60;35	4;2	3.20208e-06	2.79338e-05	1.0;1.0	0.393;0.431	0.588
83	RNH1	ENSG00000023191.16	chr11	-	504823	504996	502061	502249	507112	507218	5;29	0;0	11;13	2;8	2.75203e-08	3.47479e-07	1.0;1.0	0.552;0.267	0.591
84	SRCAP	ENSG00000080603.16	chr16	+	30722562	30722748	30722121	30722286	30722962	30723229	6;4	0;0	4;7	3;1	1.65561e-05	0.000127917	1.0;1.0	0.22;0.597	0.592
85	PVT1	ENSG00000249859.8	chr8	+	127983903	127984204	127939507	127939676	127989161	127989291	13;14	0;0	9;5	2;1	8.94839e-05	0.000625604	1.0;1.0	0.391;0.416	0.597
86	RSL1D1	ENSG00000171490.12	chr16	-	11849257	11849385	11847667	11847806	11850278	11850418	4;16	0;0	3;6	4;1	6.52981e-07	6.43327e-06	1.0;1.0	0.174;0.628	0.599
87	SHMT1	ENSG00000176974.18	chr17	-	18360413	18360552	18355978	18356000	18363371	18363542	10;14	0;0	3;4	1;2	0.000652426	0.00407066	1.0;1.0	0.442;0.346	0.606
88	PLA2G6	ENSG00000184381.18	chr22	-	38144895	38144978	38143236	38143288	38145437	38145653	16;30	0;0	3;5	1;6	1.05614e-08	1.47307e-07	1.0;1.0	0.53;0.239	0.615
89	NDUFV3	ENSG00000160194.17	chr21	+	42903181	42904276	42896926	42897047	42908863	42909105	2;9	0;0	109;107	10;6	7.69727e-05	0.000544712	1.0;1.0	0.322;0.438	0.62
90	MFI2-AS1	ENSG00000228109.1	chr3	+	197004096	197004359	197003601	197003970	197004493	197004744	2;10	0;0	18;11	7;2	1.64275e-08	2.16536e-07	1.0;1.0	0.291;0.468	0.621
91	CLN3	ENSG00000188603.17	chr16	-	28479643	28479765	28477736	28477877	28482104	28482545	31;19	0;0	7;1	1;3	1.57153e-05	0.000121813	1.0;1.0	0.67;0.088	0.621
92	PDGFRA	ENSG00000134853.11	chr4	+	54278818	54278971	54278361	54278515	54280315	54280482	11;11	1;0	47;27	53;15	2.16144e-06	1.95303e-05	0.73;1.0	0.179;0.307	0.622
93	NUP85	ENSG00000125450.10	chr17	+	75208154	75208425	75205706	75205794	75208526	75208620	26;23	0;0	5;6	1;2	0.000677113	0.00421374	1.0;1.0	0.438;0.318	0.622
94	TUT1	ENSG00000149016.15	chr11	-	62582470	62582592	62581491	62581701	62589030	62589221	11;16	0;0	5;2	1;3	1.21604e-05	9.59631e-05	1.0;1.0	0.592;0.162	0.623
95	INPP1	ENSG00000151689.12	chr2	+	190348887	190349031	190343929	190343961	190360038	190360306	5;5	0;0	4;5	2;2	1.6324e-05	0.000126327	1.0;1.0	0.34;0.392	0.634
96	KMT2E	ENSG00000005483.20	chr7	+	105064027	105064116	105063350	105063580	105066726	105066807	7;11	0;0	7;8	8;3	2.7036e-08	3.43171e-07	1.0;1.0	0.239;0.49	0.635
97	SLC3A2	ENSG00000168003.16	chr11	+	62882504	62882618	62881698	62882066	62882907	62882999	6;9	0;0	11;13	18;3	2.45191e-07	2.57399e-06	1.0;1.0	0.157;0.569	0.637
98	ZNF766	ENSG00000196214.10	chr19	+	52277153	52277541	52269592	52269631	52282110	52282237	12;3	0;0	4;6	1;1	0.00564254	0.0313344	1.0;1.0	0.313;0.407	0.64
99	KIDINS220	ENSG00000134313.14	chr2	-	8825742	8825913	8818694	8818793	8826985	8827129	17;1	0;0	6;3	3;1	8.01872e-06	6.55431e-05	1.0;1.0	0.312;0.404	0.642
100	RPE	ENSG00000197713.14	chr2	+	210017789	210017887	210017472	210017559	210019668	210019735	15;22	0;0	1;5	4;1	4.00953e-07	4.09314e-06	1.0;1.0	0.078;0.628	0.647
101	CCDC61	ENSG00000104983.8	chr19	+	45996244	45996401	45995470	45995504	46003007	46003166	33;19	0;0	6;5	3;2	6.65264e-07	6.51743e-06	1.0;1.0	0.326;0.377	0.648
102	UBE2J2	ENSG00000160087.20	chr1	-	1266097	1266290	1263345	1263386	1267861	1267992	3;8	0;0	5;11	5;2	1.37598e-08	1.87023e-07	1.0;1.0	0.171;0.531	0.649
103	TCEAL4	ENSG00000133142.17	chrX	+	103585858	103586107	103585522	103585624	103586218	103586291	3;7	0;0	18;24	7;6	2.21543e-06	1.99431e-05	1.0;1.0	0.301;0.401	0.649
104	PPP1CC	ENSG00000186298.11	chr12	-	110734717	110734986	110731815	110731901	110742652	110742900	23;11	0;0	15;10	7;2	2.10423e-09	3.67131e-08	1.0;1.0	0.251;0.439	0.655
105	FOXN3	ENSG00000053254.15	chr14	-	89333113	89333259	89280949	89281014	89350671	89350808	8;4	0;0	4;3	3;1	4.69818e-06	3.97564e-05	1.0;1.0	0.254;0.434	0.656
106	CLEC2D	ENSG00000069493.14	chr12	+	9693824	9693948	9692827	9692931	9694759	9695106	28;23	0;0	5;5	4;2	2.54801e-08	3.26009e-07	1.0;1.0	0.264;0.418	0.659
107	PEAK1	ENSG00000173517.10	chr15	-	77284957	77285078	77252366	77252526	77286422	77286504	7;6	0;0	6;3	3;2	2.19217e-06	1.97707e-05	1.0;1.0	0.369;0.305	0.663
108	ZNF384	ENSG00000126746.17	chr12	-	6672349	6672532	6670759	6670838	6673215	6673440	6;8	0;0	33;24	16;9	2.54998e-06	2.27413e-05	1.0;1.0	0.307;0.364	0.664
109	GLB1	ENSG00000170266.15	chr3	-	33077093	33077237	33072543	33072713	33097010	33097202	8;11	0;0	4;3	1;4	6.83674e-08	8.05963e-07	1.0;1.0	0.508;0.162	0.665
110	CNOT1	ENSG00000125107.17	chr16	-	58527922	58528105	58525988	58526138	58528474	58528648	5;7	0;0	11;18	11;4	6.97502e-07	6.77452e-06	1.0;1.0	0.177;0.491	0.666
111	TCTN1	ENSG00000204852.15	chr12	+	110627929	110628224	110626361	110626492	110628766	110628918	3;13	0;0	9;5	4;1	5.48946e-08	6.57933e-07	1.0;1.0	0.246;0.42	0.667
112	PRKCZ	ENSG00000067606.16	chr1	+	2098346	2098555	2073718	2073929	2135261	2135347	3;13	0;0	6;9	5;2	3.47891e-09	5.49072e-08	1.0;1.0	0.188;0.465	0.673
113	ZFYVE19	ENSG00000166140.17	chr15	+	40812698	40812902	40810648	40810757	40813337	40813417	10;13	0;0	8;12	4;4	3.76422e-08	4.63095e-07	1.0;1.0	0.282;0.371	0.673
114	ZNHIT1	ENSG00000106400.11	chr7	+	101218318	101221796	101218180	101218217	101222603	101222774	225;220	0;0	230;174	9;4	5.62342e-09	8.22597e-08	1.0;1.0	0.266;0.381	0.676
115	NME1-NME2	ENSG00000011052.21	chr17	+	51154224	51154444	51153635	51153662	51155650	51155780	6;5	0;0	9;6	3;3	1.88224e-07	2.01135e-06	1.0;1.0	0.357;0.27	0.686
116	TAPT1	ENSG00000169762.16	chr4	-	16190046	16190270	16188231	16188355	16191360	16191523	6;14	0;0	11;3	3;2	1.72423e-07	1.86746e-06	1.0;1.0	0.401;0.215	0.692
117	NPTN	ENSG00000156642.16	chr15	-	73597021	73597369	73591965	73592137	73633124	73633413	11;14	0;0	24;38	5;15	7.55089e-07	7.24583e-06	1.0;1.0	0.376;0.241	0.692
118	EIF2B5	ENSG00000145191.12	chr3	+	184138846	184138939	184138165	184138246	184140079	184140157	9;21	0;0	5;1	2;2	1.03861e-05	8.34714e-05	1.0;1.0	0.466;0.149	0.693
119	UBA52	ENSG00000221983.7	chr19	+	18572350	18572607	18571854	18571887	18573292	18573403	8;4	0;0	7;6	2;3	1.18564e-07	1.33851e-06	1.0;1.0	0.363;0.246	0.696
120	AIMP2	ENSG00000106305.9	chr7	+	6012678	6013140	6009289	6009498	6015145	6015251	8;14	0;0	11;7	1;7	1.15766e-09	2.24876e-08	1.0;1.0	0.518;0.089	0.697
121	CPSF4	ENSG00000160917.14	chr7	+	99447772	99448040	99444788	99444839	99448120	99448273	1;12	0;0	7;12	4;3	3.84681e-09	5.97971e-08	1.0;1.0	0.216;0.386	0.699
122	TBL1XR1	ENSG00000177565.16	chr3	-	177160870	177160988	177098465	177098541	177197120	177197225	8;4	0;0	2;5	3;2	8.15541e-08	9.47449e-07	1.0;1.0	0.166;0.427	0.704
123	P3H3	ENSG00000110811.19	chr12	+	6834824	6834955	6833924	6834049	6836984	6837086	2;14	0;0	3;6	2;4	1.55485e-07	1.69549e-06	1.0;1.0	0.293;0.293	0.707
124	TIMM17B	ENSG00000126768.12	chrX	-	48895351	48895972	48895037	48895101	48896758	48896858	9;6	0;0	23;5	2;3	1.81252e-08	2.36317e-07	1.0;1.0	0.461;0.11	0.714
125	CCT3	ENSG00000163468.14	chr1	-	156337078	156337240	156335826	156335888	156338153	156338247	17;7	0;0	4;7	2;5	3.12807e-08	3.91866e-07	1.0;1.0	0.321;0.248	0.716
126	AIF1L	ENSG00000126878.12	chr9	+	131107897	131108165	131096801	131096863	131111596	131111663	29;38	0;0	19;16	10;5	1.13787e-10	3.67039e-09	1.0;1.0	0.23;0.335	0.718
127	MSANTD3	ENSG00000066697.14	chr9	+	100429505	100429662	100427206	100427393	100441905	100442341	5;9	0;0	5;2	4;1	9.4001e-08	1.08418e-06	1.0;1.0	0.232;0.326	0.721
128	C9orf16	ENSG00000171159.4	chr9	+	128162003	128162952	128160313	128160486	128163442	128163890	16;21	0;0	24;35	2;8	5.46693e-10	1.20877e-08	1.0;1.0	0.375;0.18	0.723
129	CCDC88C	ENSG00000015133.18	chr14	-	91285394	91285836	91283328	91283517	91289104	91289331	5;8	0;0	16;5	3;2	6.11516e-08	7.29864e-07	1.0;1.0	0.351;0.203	0.723
130	TTYH1	ENSG00000167614.13	chr19	+	54416055	54416924	54415511	54415678	54419127	54419306	5;9	0;0	34;35	5;5	7.62715e-07	7.28985e-06	1.0;1.0	0.27;0.276	0.727
131	PLEKHH2	ENSG00000152527.13	chr2	+	43658665	43658867	43644670	43644796	43678862	43678925	6;5	0;0	5;3	5;1	1.22e-09	2.34143e-08	1.0;1.0	0.166;0.373	0.73
132	SNRNP70	ENSG00000104852.14	chr19	+	49102113	49103587	49101389	49101471	49104633	49104735	12;11	0;0	628;571	37;84	6.22971e-05	0.000445457	1.0;1.0	0.358;0.182	0.73
133	SLC25A10	ENSG00000183048.11	chr17	+	81713261	81713506	81712263	81712519	81714952	81715072	2;11	0;0	5;5	2;3	1.36855e-07	1.5164e-06	1.0;1.0	0.298;0.22	0.741
134	DIS3L2	ENSG00000144535.19	chr2	+	232198526	232198776	232163458	232163632	232210325	232210405	2;8	0;0	3;4	4;1	3.10941e-09	5.02321e-08	1.0;1.0	0.111;0.4	0.744
135	ILF3	ENSG00000129351.17	chr19	+	10666491	10666649	10654381	10654487	10670515	10670608	3;23	0;0	23;23	23;12	2.19109e-09	3.79525e-08	1.0;1.0	0.194;0.315	0.746
136	HERC1	ENSG00000103657.13	chr15	-	63779582	63780009	63775563	63775649	63833821	63833885	25;28	0;0	4;6	3;1	2.09345e-07	2.2173e-06	1.0;1.0	0.123;0.386	0.746
137	SNRPN	ENSG00000128739.21	chr15	+	24974641	24974957	24974310	24974456	24975357	24975509	5;6	0;0	10;5	3;3	7.09644e-09	1.02556e-07	1.0;1.0	0.313;0.185	0.751
138	COG7	ENSG00000168434.12	chr16	-	23391961	23392234	23388775	23389086	23392379	23392523	6;5	0;0	51;45	17;33	6.08663e-06	5.05253e-05	1.0;1.0	0.317;0.174	0.754
139	STXBP1	ENSG00000136854.18	chr9	+	127653890	127654964	127653714	127653796	127658374	127658451	8;2	0;0	56;37	5;9	3.47273e-06	3.0185e-05	1.0;1.0	0.333;0.155	0.756
140	TMEM50B	ENSG00000142188.16	chr21	-	33447017	33447140	33439213	33439297	33448781	33449189	7;4	0;0	7;5	5;6	1.68387e-08	2.20744e-07	1.0;1.0	0.288;0.194	0.759
141	RBM39	ENSG00000131051.21	chr20	-	35713701	35713857	35713018	35713096	35714184	35714389	83;51	0;0	23;22	22;14	0	0	1.0;1.0	0.202;0.276	0.761
142	C9orf16	ENSG00000171159.4	chr9	+	128162003	128162344	128160358	128160486	128163442	128163546	2;11	0;0	7;12	2;8	3.64382e-10	8.87465e-09	1.0;1.0	0.309;0.161	0.765
143	ATP6V1D	ENSG00000100554.11	chr14	-	67353698	67353959	67352922	67353040	67359657	67359832	14;27	0;0	4;6	4;2	5.97606e-10	1.29158e-08	1.0;1.0	0.139;0.325	0.768
144	MTOR	ENSG00000198793.12	chr1	-	11111513	11111753	11109648	11109729	11112851	11112917	19;10	0;0	6;2	4;1	7.65602e-08	8.91592e-07	1.0;1.0	0.205;0.256	0.77
145	EDC3	ENSG00000179151.11	chr15	-	74679801	74679925	74674960	74675142	74695879	74695940	25;19	0;0	4;2	2;9	6.74261e-12	3.63495e-10	1.0;1.0	0.365;0.06	0.787
146	UBE2V2	ENSG00000169139.11	chr8	+	48050259	48050508	48049852	48049978	48060681	48060863	9;3	0;0	1;4	7;1	5.6849e-12	3.14303e-10	1.0;1.0	0.023;0.401	0.788
147	RFC2	ENSG00000049541.10	chr7	-	74233774	74233894	74232103	74232216	74235531	74235645	6;5	0;0	3;2	16;1	3.74854e-10	9.03795e-09	1.0;1.0	0.052;0.37	0.789
148	UBTF	ENSG00000108312.14	chr17	-	44208618	44209001	44207863	44207911	44209351	44209422	10;8	0;0	6;8	6;2	9.8811e-12	4.99047e-10	1.0;1.0	0.104;0.316	0.79
149	U2AF1L4	ENSG00000161265.14	chr19	-	35743154	35743345	35742530	35742803	35743808	35743904	9;8	0;0	3;6	2;6	7.60757e-09	1.08958e-07	1.0;1.0	0.237;0.172	0.795
150	PDGFRA	ENSG00000134853.11	chr4	+	54240037	54240115	54229292	54229415	54258756	54258817	32;34	0;1	9;18	32;23	0	0	1.0;0.93	0.099;0.234	0.799
151	MAPKAP1	ENSG00000119487.16	chr9	-	125696216	125696404	125672315	125672643	125706970	125707202	10;2	0;0	4;4	4;3	3.39514e-08	4.22018e-07	1.0;1.0	0.174;0.219	0.803
152	HACD3	ENSG00000074696.12	chr15	+	65535720	65535834	65530489	65530718	65551675	65551718	11;1	0;0	4;2	3;6	4.53964e-11	1.66943e-09	1.0;1.0	0.289;0.092	0.809
153	TUBB4A	ENSG00000104833.11	chr19	-	6500615	6500742	6496169	6496221	6501286	6501397	7;11	0;0	1;7	6;4	9.54596e-11	3.15873e-09	1.0;1.0	0.045;0.331	0.812
154	FANCA	ENSG00000187741.14	chr16	-	89762637	89762793	89761948	89762022	89764889	89765066	7;10	0;0	4;6	8;4	3.34504e-10	8.27293e-09	1.0;1.0	0.108;0.267	0.813
155	CLIP2	ENSG00000106665.15	chr7	+	74372931	74373036	74364254	74364315	74375886	74376822	3;7	0;0	8;13	14;16	1.34245e-07	1.49445e-06	1.0;1.0	0.156;0.208	0.818
156	BTBD2	ENSG00000133243.8	chr19	-	1991876	1992056	1990716	1990822	1993019	1993176	31;24	0;0	6;13	6;13	1.06248e-13	1.21376e-11	1.0;1.0	0.179;0.179	0.821
157	STX5	ENSG00000162236.11	chr11	-	62830357	62830520	62827576	62827631	62831018	62831262	1;9	0;0	4;1	2;6	5.69911e-12	3.14303e-10	1.0;1.0	0.319;0.038	0.822
158	FAM193A	ENSG00000125386.15	chr4	+	2708145	2708268	2699679	2700544	2716022	2716104	6;5	0;0	3;3	4;4	1.61589e-08	2.13582e-07	1.0;1.0	0.178;0.178	0.822
159	DYNC2LI1	ENSG00000138036.18	chr2	+	43775708	43775788	43774085	43774146	43776781	43776899	7;34	0;0	2;1	2;5	1.31734e-11	6.16948e-10	1.0;1.0	0.278;0.071	0.826
160	GALK2	ENSG00000156958.14	chr15	+	49318971	49319116	49292326	49292537	49319603	49319805	4;26	0;0	7;3	8;5	4.55807e-11	1.66943e-09	1.0;1.0	0.183;0.133	0.842
161	TARBP1	ENSG00000059588.9	chr1	-	234405311	234405480	234401180	234401262	234405902	234405993	6;4	0;0	0;4	11;2	3.4092e-11	1.31914e-09	1.0;1.0	0.0;0.313	0.844
162	WDR59	ENSG00000103091.14	chr16	-	74959349	74959592	74956483	74956610	74965772	74965822	6;9	0;0	13;6	10;7	5.08649e-08	6.14735e-07	1.0;1.0	0.182;0.128	0.845
163	MAP4	ENSG00000047849.21	chr3	-	47909037	47912421	47877416	47877523	47914816	47914939	16;43	0;0	317;139	19;17	1.08357e-05	8.66496e-05	1.0;1.0	0.195;0.106	0.85
164	CALU	ENSG00000128595.16	chr7	+	128747552	128748367	128739403	128739432	128748572	128748804	4;9	0;0	21;12	5;6	8.19687e-09	1.16702e-07	1.0;1.0	0.195;0.104	0.851
165	SEPT7P2	ENSG00000214765.8	chr7	-	45728831	45729026	45728177	45728313	45736786	45736910	7;3	0;0	5;1	4;2	1.24727e-09	2.38422e-08	1.0;1.0	0.203;0.093	0.852
166	TAOK3	ENSG00000135090.13	chr12	-	118235794	118236693	118235557	118235671	118238072	118238169	12;11	0;0	5;5	3;1	4.1036e-09	6.33088e-08	1.0;1.0	0.081;0.209	0.855
167	BRD8	ENSG00000112983.17	chr5	-	138172719	138172826	138172064	138172134	138177570	138177667	14;105	0;0	1;5	8;5	1.11022e-16	3.32928e-14	1.0;1.0	0.038;0.242	0.86
168	C19orf47	ENSG00000160392.13	chr19	-	40332521	40332643	40328412	40328550	40333850	40333929	1;10	0;0	0;4	4;3	1.60041e-11	7.17641e-10	1.0;1.0	0.0;0.279	0.861
169	MAP4K4	ENSG00000071054.16	chr2	+	101863820	101864051	101859735	101859864	101864929	101865036	4;7	0;0	4;4	5;4	8.49719e-09	1.20264e-07	1.0;1.0	0.125;0.151	0.862
170	COX7B	ENSG00000131174.4	chrX	+	77901743	77901867	77899437	77899593	77902642	77902767	4;6	0;0	6;7	10;14	3.72233e-08	4.5912e-07	1.0;1.0	0.147;0.126	0.863
171	CLDN15	ENSG00000106404.13	chr7	-	101233872	101234116	101232832	101232914	101234277	101234442	10;16	0;0	6;5	6;6	2.44852e-10	6.6e-09	1.0;1.0	0.145;0.124	0.865
172	TANGO2	ENSG00000183597.15	chr22	+	20047969	20048328	20043354	20043443	20052464	20052584	6;5	0;0	3;0	1;11	8.91509e-14	1.06017e-11	1.0;1.0	0.268;0.0	0.866
173	BRD8	ENSG00000112983.17	chr5	-	138172719	138172851	138172064	138172134	138177570	138177667	25;112	0;0	1;5	8;5	0	0	1.0;1.0	0.033;0.216	0.875
174	MPRIP	ENSG00000133030.19	chr17	+	17164108	17167915	17161239	17161356	17171717	17171865	18;33	0;0	96;108	6;17	9.59328e-06	7.80034e-05	1.0;1.0	0.172;0.076	0.876
175	SFXN1	ENSG00000164466.12	chr5	+	175491493	175491651	175478591	175478639	175492094	175492267	5;10	0;0	3;4	8;5	3.84637e-10	9.18154e-09	1.0;1.0	0.083;0.161	0.878
176	ARHGEF9	ENSG00000131089.14	chrX	-	63656509	63658064	63655615	63655737	63665885	63666017	2;8	0;0	43;21	8;6	1.09648e-05	8.73908e-05	1.0;1.0	0.143;0.098	0.879
177	ASPSCR1	ENSG00000169696.15	chr17	+	82009931	82010052	82009485	82009567	82010801	82010868	24;44	0;0	2;3	4;7	6.88338e-15	1.2232e-12	1.0;1.0	0.128;0.111	0.881
178	TCF25	ENSG00000141002.18	chr16	+	89878460	89878627	89873643	89873859	89883350	89883512	9;5	0;0	18;6	21;18	4.26016e-09	6.46843e-08	1.0;1.0	0.165;0.071	0.882
179	RHBDD2	ENSG00000005486.16	chr7	+	75881364	75881486	75879171	75879260	75881828	75882236	7;3	0;0	2;3	10;4	3.66673e-10	8.88533e-09	1.0;1.0	0.055;0.179	0.883
180	EZR	ENSG00000092820.17	chr6	-	158788313	158788479	158787107	158787203	158789287	158789371	2;11	0;0	1;2	5;2	1.76248e-12	1.1745e-10	1.0;1.0	0.044;0.188	0.884
181	DIS3L2	ENSG00000144535.19	chr2	+	232259840	232260685	232249238	232249346	232263206	232263440	1;10	0;0	5;4	6;1	3.28626e-14	4.92734e-12	1.0;1.0	0.044;0.183	0.887
182	MAPT	ENSG00000186868.15	chr17	+	45983177	45983930	45978374	45978440	45987039	45987095	3;9	0;0	22;26	9;16	1.06848e-05	8.57288e-05	1.0;1.0	0.132;0.092	0.888
183	PUS7	ENSG00000091127.13	chr7	-	105462213	105462427	105459167	105459259	105462620	105462750	14;20	0;0	0;3	7;2	4.21885e-15	8.09681e-13	1.0;1.0	0.0;0.221	0.889
184	MVD	ENSG00000167508.11	chr16	-	88660519	88660637	88658649	88658720	88663010	88663079	5;19	0;0	1;3	2;9	6.06093e-12	3.30458e-10	1.0;1.0	0.13;0.09	0.89
185	SMARCA4	ENSG00000127616.17	chr19	+	10983479	10983711	10961104	10961174	10984123	10984373	5;11	0;0	3;11	12;9	3.66422e-09	5.7454e-08	1.0;1.0	0.042;0.178	0.89
186	MKRN1	ENSG00000133606.10	chr7	-	140460121	140460243	140459928	140459936	140471882	140472011	20;13	0;0	2;1	4;3	4.20554e-11	1.58883e-09	1.0;1.0	0.127;0.088	0.892
187	SH3GLB2	ENSG00000148341.17	chr9	-	129015739	129015864	129014770	129014904	129021090	129021219	5;5	0;0	7;2	9;16	7.8911e-09	1.12683e-07	1.0;1.0	0.182;0.034	0.892
188	UBA52	ENSG00000221983.7	chr19	+	18572350	18572607	18571874	18571909	18573292	18573403	8;4	0;0	7;6	10;8	3.35773e-08	4.18451e-07	1.0;1.0	0.102;0.109	0.894
189	ABI2	ENSG00000138443.15	chr2	+	203351554	203351678	203328281	203328631	203366876	203367044	12;29	0;0	3;3	14;5	2.22045e-16	5.91872e-14	1.0;1.0	0.058;0.147	0.897
190	FCGRT	ENSG00000104870.12	chr19	+	49520668	49521201	49514210	49514486	49524506	49525263	26;27	0;0	16;12	9;14	3.79807e-13	3.19704e-11	1.0;1.0	0.132;0.068	0.9
191	SETD5	ENSG00000168137.15	chr3	+	9426088	9426175	9424466	9424526	9428822	9429009	8;5	0;0	5;1	12;5	3.04704e-10	7.69457e-09	1.0;1.0	0.132;0.068	0.9
192	MPG	ENSG00000103152.11	chr16	+	79138	79331	78256	78333	79424	79700	5;18	0;0	4;4	10;6	1.25268e-11	6.01034e-10	1.0;1.0	0.076;0.121	0.901
193	GAS2L3	ENSG00000139354.10	chr12	+	100611007	100611263	100601637	100601753	100611999	100612141	5;6	0;0	7;1	7;3	6.02467e-10	1.29625e-08	1.0;1.0	0.14;0.052	0.904
194	EPB41L3	ENSG00000082397.17	chr18	-	5398020	5401043	5397057	5397426	5406776	5406968	11;8	0;0	9;4	1;1	5.28852e-07	5.25348e-06	1.0;1.0	0.128;0.061	0.905
195	RALBP1	ENSG00000017797.11	chr18	+	9479343	9479437	9475621	9475691	9512990	9513289	2;9	0;0	2;0	3;7	1.71307e-13	1.78681e-11	1.0;1.0	0.188;0.0	0.906
196	ARIH2	ENSG00000177479.19	chr3	+	48968060	48968177	48967124	48967275	48968533	48968632	22;13	0;0	3;1	7;4	3.65818e-13	3.13428e-11	1.0;1.0	0.114;0.07	0.908
197	HLTF	ENSG00000071794.15	chr3	-	149052044	149052144	149050269	149050375	149055302	149055400	8;5	0;0	2;2	10;5	6.60141e-11	2.32894e-09	1.0;1.0	0.063;0.118	0.909
198	SPECC1L-ADORA2A	ENSG00000258555.6	chr22	+	24343481	24343603	24338385	24338477	24347085	24347176	5;8	0;0	0;2	7;3	5.31797e-14	6.89611e-12	1.0;1.0	0.0;0.162	0.919
199	FYN	ENSG00000010810.17	chr6	-	111740980	111741097	111719804	111720062	111780565	111780635	5;7	0;0	2;3	13;7	9.8522e-11	3.23773e-09	1.0;1.0	0.044;0.114	0.921
200	FCGRT	ENSG00000104870.12	chr19	+	49521694	49521813	49514210	49514486	49524506	49524568	7;4	0;0	3;3	9;14	3.23776e-10	8.09103e-09	1.0;1.0	0.09;0.06	0.925
201	BOD1L1	ENSG00000038219.12	chr4	-	13623389	13626312	13619942	13620067	13627344	13627701	26;40	0;0	33;11	9;2	6.53234e-10	1.38682e-08	1.0;1.0	0.058;0.085	0.928
202	NDUFS4	ENSG00000164258.11	chr5	+	53573607	53573731	53560632	53560760	53603451	53603530	3;22	0;0	1;1	3;5	3.27027e-12	2.01164e-10	1.0;1.0	0.087;0.054	0.929
203	PRC1	ENSG00000198901.13	chr15	-	90985762	90986025	90984692	90984825	90994406	90994509	1;11	0;0	2;2	3;7	3.10677e-10	7.80433e-09	1.0;1.0	0.096;0.044	0.93
204	FANCA	ENSG00000187741.14	chr16	-	89778340	89778462	89775741	89775815	89778800	89778850	7;13	0;0	2;3	21;7	9.32587e-15	1.54295e-12	1.0;1.0	0.027;0.111	0.931
205	METTL22	ENSG00000067365.14	chr16	+	8623852	8624118	8621709	8621775	8625495	8625713	7;4	0;0	4;0	4;2	1.20106e-11	5.8209e-10	1.0;1.0	0.137;0.0	0.931
206	DPY19L3	ENSG00000178904.18	chr19	+	32481040	32481940	32480398	32480557	32482078	32483326	17;27	0;0	15;2	7;3	1.08756e-10	3.54974e-09	1.0;1.0	0.101;0.034	0.932
207	WDR1	ENSG00000071127.16	chr4	-	10075688	10077186	10075148	10075484	10077303	10077448	17;4	0;0	19;20	6;17	4.9691e-07	4.96703e-06	1.0;1.0	0.093;0.037	0.935
208	PSMD8	ENSG00000099341.11	chr19	+	38381148	38381312	38380898	38380999	38382116	38382228	1;15	0;0	4;12	21;30	5.10492e-12	2.88158e-10	1.0;1.0	0.043;0.085	0.936
209	SLC3A2	ENSG00000168003.16	chr11	+	62886436	62886568	62885464	62885608	62888134	62888218	12;12	0;0	1;3	5;11	9.05942e-14	1.06017e-11	1.0;1.0	0.052;0.07	0.939
210	SLC35B1	ENSG00000121073.13	chr17	-	49701829	49701922	49701286	49701510	49702857	49703011	10;3	0;0	2;0	5;11	4.72178e-13	3.77585e-11	1.0;1.0	0.123;0.0	0.939
211	GLB1L2	ENSG00000149328.14	chr11	+	134360253	134361542	134359059	134359141	134364327	134364398	54;41	0;0	7;10	4;6	3.59157e-13	3.13316e-11	1.0;1.0	0.061;0.059	0.94
212	RHOA	ENSG00000067560.10	chr3	-	49360927	49361066	49360121	49360382	49362495	49362626	18;6	0;0	2;0	4;5	3.76366e-14	5.15943e-12	1.0;1.0	0.117;0.0	0.942
213	FAM234A	ENSG00000167930.15	chr16	+	246956	247069	234833	234857	249548	249654	6;9	0;0	3;0	7;17	1.23568e-13	1.37879e-11	1.0;1.0	0.116;0.0	0.942
214	INTS3	ENSG00000143624.13	chr1	+	153753700	153753818	153752278	153752408	153754641	153754739	5;15	0;0	2;1	7;11	3.56382e-14	5.02917e-12	1.0;1.0	0.078;0.026	0.948
215	RIMKLB	ENSG00000166532.15	chr12	+	8699784	8700614	8697921	8698297	8713810	8714041	4;6	0;0	14;5	9;15	1.71129e-06	1.56994e-05	1.0;1.0	0.081;0.019	0.95
216	SEC11A	ENSG00000140612.13	chr15	-	84691969	84692120	84691534	84691644	84716024	84716067	7;10	0;0	5;0	12;2	2.91066e-11	1.15622e-09	1.0;1.0	0.094;0.0	0.953
217	PHF20	ENSG00000025293.16	chr20	+	35782327	35782609	35772025	35772079	35801490	35801605	10;3	0;0	2;1	5;4	1.14574e-10	3.67039e-09	1.0;1.0	0.057;0.036	0.954
218	IDS	ENSG00000010404.17	chrX	-	149499228	149499354	149498106	149498307	149500948	149501037	16;6	0;0	0;3	7;9	3.4639e-14	5.02917e-12	1.0;1.0	0.0;0.087	0.957
219	MOV10	ENSG00000155363.18	chr1	+	112685034	112685162	112674847	112675049	112688934	112689138	1;10	0;0	0;1	7;3	4.2355e-13	3.4444e-11	1.0;1.0	0.0;0.086	0.957
220	C14orf2	ENSG00000156411.9	chr14	-	103914478	103914633	103913960	103913984	103915065	103915189	16;16	0;0	1;1	5;7	1.9984e-15	4.35833e-13	1.0;1.0	0.047;0.034	0.96
221	IST1	ENSG00000182149.20	chr16	+	71903164	71903258	71895550	71895589	71915625	71915728	7;4	0;0	2;0	8;4	1.47484e-11	6.73933e-10	1.0;1.0	0.08;0.0	0.96
222	TCF4	ENSG00000196628.14	chr18	-	55284286	55284408	55279550	55279656	55321669	55321694	2;13	0;0	0;1	5;4	7.07878e-13	5.39111e-11	1.0;1.0	0.0;0.068	0.966
223	CFDP1	ENSG00000153774.8	chr16	-	75419017	75419193	75414632	75414695	75433288	75433391	7;5	0;0	2;1	11;8	1.04156e-11	5.18698e-10	1.0;1.0	0.039;0.027	0.967
224	PPIL2	ENSG00000100023.18	chr22	+	21685637	21685726	21684752	21684913	21686482	21686558	4;7	0;0	1;1	7;22	1.30895e-13	1.42735e-11	1.0;1.0	0.049;0.016	0.968
225	PTK2	ENSG00000169398.19	chr8	-	140984077	140984155	140890542	140890769	141001124	141001196	4;8	0;0	1;1	13;14	5.90639e-14	7.45759e-12	1.0;1.0	0.029;0.027	0.972
226	EZH1	ENSG00000108799.12	chr17	-	42731774	42731893	42730827	42730918	42745010	42745035	4;9	0;0	0;1	5;5	1.27909e-12	9.02509e-11	1.0;1.0	0.0;0.056	0.972
227	BUD31	ENSG00000106245.9	chr7	+	99411749	99411983	99411063	99411186	99416137	99416200	9;9	0;0	2;0	7;6	2.42584e-13	2.28219e-11	1.0;1.0	0.048;0.0	0.976
228	ARL1	ENSG00000120805.13	chr12	-	101400290	101400381	101396539	101396577	101401061	101401173	8;6	0;0	1;0	7;2	1.85763e-12	1.22094e-10	1.0;1.0	0.048;0.0	0.976
229	CD99L2	ENSG00000102181.20	chrX	-	150828305	150829604	150816006	150816078	150831230	150831293	11;9	0;0	15;13	23;27	2.99076e-10	7.59241e-09	1.0;1.0	0.024;0.018	0.979
230	SUDS3	ENSG00000111707.11	chr12	+	118404055	118404473	118403500	118403517	118411072	118411147	4;6	0;0	4;3	17;18	1.15187e-09	2.24876e-08	1.0;1.0	0.025;0.017	0.979
231	PTPN12	ENSG00000127947.15	chr7	+	77563935	77564195	77537553	77537645	77571077	77571186	18;37	0;0	2;0	8;2	1.11022e-16	3.32928e-14	1.0;1.0	0.039;0.0	0.981
232	RACK1	ENSG00000204628.11	chr5	-	181240215	181240345	181239486	181239582	181241491	181241639	9;1	0;0	4;12	138;110	7.71605e-14	9.49272e-12	1.0;1.0	0.008;0.029	0.982
233	SGCE	ENSG00000127990.15	chr7	-	94597929	94598004	94588688	94588732	94598774	94598963	1;18	0;0	1;0	12;11	0	0	1.0;1.0	0.032;0.0	0.984
234	EIF3L	ENSG00000100129.17	chr22	+	37886949	37887071	37886764	37886845	37888425	37888631	9;2	0;0	1;1	17;19	4.87388e-14	6.4958e-12	1.0;1.0	0.017;0.015	0.984
235	UBE2B	ENSG00000119048.7	chr5	+	134388976	134389052	134388324	134388413	134390224	134390321	4;6	0;0	1;0	12;4	7.90701e-13	5.83659e-11	1.0;1.0	0.032;0.0	0.984
236	RBM25	ENSG00000119707.13	chr14	+	73064971	73065093	73058532	73058705	73071626	73071747	6;8	0;0	1;1	16;25	2.22045e-16	5.91872e-14	1.0;1.0	0.018;0.011	0.986
237	SPPL2B	ENSG00000005206.16	chr19	+	2330296	2330419	2328683	2328775	2334601	2334721	16;6	0;0	1;0	11;20	0	0	1.0;1.0	0.026;0.0	0.987
238	DHX15	ENSG00000109606.12	chr4	-	24580719	24580942	24576468	24576678	24584322	24584537	1;16	0;0	0;4	16;27	3.33067e-16	8.41082e-14	1.0;1.0	0.0;0.026	0.987
239	BRD2	ENSG00000204256.12	chr6	+	32979089	32979194	32978125	32978388	32979827	32980132	2;21	0;0	1;0	15;13	0	0	1.0;1.0	0.021;0.0	0.99
240	CYFIP2	ENSG00000055163.19	chr5	+	157324770	157324900	157323920	157324074	157325481	157325638	9;10	0;0	0;1	8;14	0	0	1.0;1.0	0.0;0.019	0.991
241	TMBIM6	ENSG00000139644.12	chr12	+	49743416	49743565	49741556	49741611	49752463	49752549	3;10	0;0	2;0	27;7	6.10623e-15	1.12683e-12	1.0;1.0	0.018;0.0	0.991
242	PKN1	ENSG00000123143.12	chr19	+	14471101	14471426	14470781	14470851	14471580	14471862	12;9	0;0	0;1	34;43	0	0	1.0;1.0	0.0;0.003	0.999
243	C14orf159	ENSG00000133943.20	chr14	+	91158855	91158972	91157638	91157690	91160265	91160397	9;6	0;0	0;0	16;10	0	0	1.0;1.0	0.0;0.0	1
244	LAMB1	ENSG00000091136.13	chr7	-	107936278	107936373	107935373	107935656	107937092	107937163	3;12	0;0	0;0	32;8	0	0	1.0;1.0	0.0;0.0	1
245	QARS	ENSG00000172053.16	chr3	-	49097109	49097287	49095932	49096079	49097991	49098117	9;10	0;0	0;0	20;15	0	0	1.0;1.0	0.0;0.0	1
246	APOD	ENSG00000189058.8	chr3	-	195582616	195582739	195579338	195579495	195583877	195583940	13;14	0;0	0;0	5;6	0	0	1.0;1.0	0.0;0.0	1
247	TOMM7	ENSG00000196683.10	chr7	-	22817411	22817548	22812972	22813185	22817999	22818048	1;15	0;0	0;0	24;7	0	0	1.0;1.0	0.0;0.0	1
248	TALDO1	ENSG00000177156.10	chr11	+	752263	752473	747414	747578	755878	756002	5;14	0;0	0;0	8;10	1.11022e-16	3.32928e-14	1.0;1.0	0.0;0.0	1
249	ELOF1	ENSG00000130165.10	chr19	-	11554819	11554946	11554231	11554365	11559190	11559223	5;14	0;0	0;0	3;10	5.55112e-16	1.33171e-13	1.0;1.0	0.0;0.0	1
250	QARS	ENSG00000172053.16	chr3	-	49097133	49097287	49095932	49096079	49097991	49098117	2;9	0;0	0;0	20;15	3.66374e-15	7.32442e-13	1.0;1.0	0.0;0.0	1
251	RAB5C	ENSG00000108774.14	chr17	-	42137761	42137878	42130336	42130590	42154892	42154964	1;10	0;0	0;0	6;6	2.15161e-13	2.12754e-11	1.0;1.0	0.0;0.0	1
252	GK5	ENSG00000175066.15	chr3	-	142173075	142173197	142172352	142172456	142177481	142177509	6;4	0;0	0;0	10;1	7.58171e-13	5.68392e-11	1.0;1.0	0.0;0.0	1

## Sheet: RI
Retained Introns
Sr. No.	gene symbol	Ensembl ID	Chromosome	strand	RI exon start	RI exon end	Upsteam exon start	Upstream exon end	Downstream exon start	Downstream exon end	ShMETTL3 Exon Inclusion Count	ShMETTL3 Exon Skipping Count	ShNT Exon Inclusion Count	ShNT Exon Skipping Count	p Value	FDR	Inclusion level of ShMETTL3	Inclusion level of ShNT	delta inclusion level (ShMETTL3-ShNT)
1	HLA-B	ENSG00000234745.9	chr6	-	31356166	31356957	31356166	31356442	31356687	31356957	0;0	5;19	51;53	5;17	8.34888e-14	2.04234e-11	0.0;0.0	0.634;0.346	-0.49
2	BAZ2A	ENSG00000076108.11	chr12	-	56604584	56605327	56604584	56604799	56605072	56605327	31;13	0;0	97;56	4;1	0.00231638	0.00693014	1.0;1.0	0.79;0.897	0.156
3	PTP4A3	ENSG00000184489.11	chr8	+	141421387	141422345	141421387	141421610	141422180	141422345	17;13	0;0	159;201	2;4	0.00165215	0.00505197	1.0;1.0	0.865;0.802	0.166
4	TCF3	ENSG00000071564.14	chr19	-	1609292	1611849	1609292	1610500	1611703	1611849	26;30	0;0	293;193	1;3	0.0113877	0.0318367	1.0;1.0	0.921;0.72	0.179
5	SMARCD3	ENSG00000082014.16	chr7	-	151240424	151241653	151240424	151240522	151241491	151241653	1;9	0;0	384;259	8;1	0.000336841	0.00115244	1.0;1.0	0.702;0.927	0.185
6	KRI1	ENSG00000129347.19	chr19	-	10564928	10565790	10564928	10565034	10565716	10565790	9;1	0;0	155;147	1;4	0.00115126	0.00357623	1.0;1.0	0.914;0.715	0.185
7	DDX5	ENSG00000108654.12	chr17	-	64500548	64502069	64500548	64500773	64502009	64502069	23;17	0;0	263;130	3;1	0.00479464	0.0138803	1.0;1.0	0.773;0.835	0.196
8	EWSR1	ENSG00000182944.17	chr22	+	29288605	29291599	29288605	29288786	29291561	29291599	11;29	0;0	719;211	3;1	0.00622514	0.0178631	1.0;1.0	0.809;0.789	0.201
9	BAX	ENSG00000087088.19	chr19	+	48960809	48961798	48960809	48960914	48961531	48961798	32;64	0;0	99;112	2;2	0.00438833	0.0127607	1.0;1.0	0.788;0.808	0.202
10	AUP1	ENSG00000115307.16	chr2	-	74528750	74529282	74528750	74528935	74529131	74529282	11;5	0;0	149;114	8;6	0.000416729	0.00139647	1.0;1.0	0.791;0.794	0.208
11	MINK1	ENSG00000141503.15	chr17	+	4889646	4890735	4889646	4889763	4890516	4890735	6;8	0;0	113;122	2;2	0.00473699	0.0137338	1.0;1.0	0.779;0.792	0.214
12	BRAT1	ENSG00000106009.15	chr7	-	2539785	2541052	2539785	2539888	2540978	2541052	7;13	0;0	230;223	1;6	0.000140933	0.000518434	1.0;1.0	0.91;0.62	0.235
13	SLC25A3	ENSG00000075415.12	chr12	+	98593974	98595848	98593974	98594135	98595726	98595848	14;41	0;0	156;108	5;0	0.000770326	0.00246328	1.0;1.0	0.487;1.0	0.256
14	ACTB	ENSG00000075624.13	chr7	-	5528280	5529400	5528280	5528719	5529160	5529400	8;8	0;0	217;270	10;7	0.00036401	0.0012389	1.0;1.0	0.688;0.797	0.258
15	NARF	ENSG00000141562.17	chr17	+	82483715	82484950	82483715	82483779	82484812	82484950	7;14	0;0	429;501	8;7	0.000383739	0.00129836	1.0;1.0	0.712;0.768	0.26
16	MCM7	ENSG00000166508.17	chr7	-	100099022	100099753	100099022	100099403	100099588	100099753	18;26	0;0	43;25	2;3	0.000338974	0.00115772	1.0;1.0	0.821;0.639	0.27
17	TCF3	ENSG00000071564.14	chr19	-	1609292	1611849	1609292	1611369	1611703	1611849	8;5	0;0	119;142	9;4	0.000226054	0.000792809	1.0;1.0	0.633;0.822	0.272
18	UNC45A	ENSG00000140553.16	chr15	+	90948141	90948794	90948141	90948283	90948653	90948794	4;6	0;0	28;29	4;0	0.00342239	0.0100565	1.0;1.0	0.455;1.0	0.272
19	RBMX	ENSG00000147274.14	chrX	-	136872267	136875168	136872267	136872345	136875085	136875168	30;32	0;0	657;247	2;3	0.000398398	0.00133963	1.0;1.0	0.855;0.596	0.274
20	ZNF248	ENSG00000198105.12	chr10	-	37828764	37833116	37828764	37831312	37833024	37833116	2;12	0;0	87;27	3;0	0.0153858	0.041936	1.0;1.0	0.451;1.0	0.274
21	NCKAP5L	ENSG00000167566.16	chr12	-	49791145	49792588	49791145	49792051	49792445	49792588	1;11	0;0	34;51	1;3	0.00180351	0.00548603	1.0;1.0	0.793;0.657	0.275
22	CDC42SE1	ENSG00000197622.12	chr1	-	151055015	151055993	151055015	151055126	151055676	151055993	8;7	0;0	53;37	2;1	0.00576757	0.0165987	1.0;1.0	0.688;0.755	0.278
23	GSDMB	ENSG00000073605.18	chr17	-	39906110	39906987	39906110	39906271	39906960	39906987	8;14	0;0	46;21	4;0	0.00215639	0.00647248	1.0;1.0	0.438;1.0	0.281
24	DCTN1	ENSG00000204843.12	chr2	-	74367970	74368880	74367970	74368131	74368727	74368880	9;3	0;0	91;71	2;3	0.000235895	0.000824369	1.0;1.0	0.779;0.647	0.287
25	CIRBP	ENSG00000099622.13	chr19	+	1271980	1273172	1271980	1272051	1272426	1273172	5;17	0;0	162;133	10;5	0.000164266	0.000594211	1.0;1.0	0.656;0.758	0.293
26	CLCN7	ENSG00000103249.17	chr16	-	1449275	1450666	1449275	1449327	1450496	1450666	14;23	0;0	106;107	1;3	0.00138098	0.00424266	1.0;1.0	0.813;0.594	0.296
27	PPP4C	ENSG00000149923.13	chr16	+	30082745	30083567	30082745	30082847	30083393	30083567	9;1	0;0	21;24	0;3	0.0160633	0.0437216	1.0;1.0	1.0;0.402	0.299
28	IRF9	ENSG00000213928.8	chr14	+	24164062	24164955	24164062	24164134	24164613	24164955	2;8	0;0	21;20	3;0	0.0164531	0.0446584	1.0;1.0	0.398;1.0	0.301
29	L3MBTL2	ENSG00000100395.14	chr22	+	41227088	41227869	41227088	41227323	41227803	41227869	1;26	0;0	27;25	4;0	0.00249992	0.00742388	1.0;1.0	0.389;1.0	0.305
30	MUM1	ENSG00000160953.15	chr19	+	1357008	1358464	1357008	1357094	1358393	1358464	24;8	0;0	157;104	4;1	7.30059e-05	0.000289216	1.0;1.0	0.593;0.794	0.306
31	NUMA1	ENSG00000137497.17	chr11	-	72007188	72008845	72007188	72007435	72008687	72008845	6;10	0;0	301;343	5;6	0.000165426	0.000597303	1.0;1.0	0.698;0.687	0.307
32	KLHDC4	ENSG00000104731.13	chr16	-	87755193	87756477	87755193	87755292	87756421	87756477	37;18	0;0	42;32	3;0	0.0118259	0.0329676	1.0;1.0	0.373;1.0	0.314
33	DCAF13	ENSG00000164934.13	chr8	+	103427096	103430689	103427096	103427252	103430611	103430689	25;28	0;0	158;39	4;0	0.00132484	0.00407659	1.0;1.0	0.367;1.0	0.317
34	CLK3	ENSG00000179335.18	chr15	+	74620008	74622216	74620008	74620225	74622119	74622216	22;20	0;0	339;401	4;5	0.000102537	0.000387383	1.0;1.0	0.686;0.673	0.321
35	ARHGAP35	ENSG00000160007.17	chr19	+	46987988	46989675	46987988	46988066	46989543	46989675	15;21	0;0	84;98	5;0	0.000881537	0.00278253	1.0;1.0	0.355;1.0	0.323
36	PSMC3IP	ENSG00000131470.14	chr17	-	42573477	42574210	42573477	42573623	42574098	42574210	2;9	0;0	17;17	0;3	0.0124158	0.034416	1.0;1.0	1.0;0.351	0.325
37	SPTAN1	ENSG00000197694.14	chr9	+	128598962	128600115	128598962	128598986	128600079	128600115	32;84	0;0	92;61	0;5	0.00094274	0.00296614	1.0;1.0	1.0;0.348	0.326
38	ZNF317	ENSG00000130803.14	chr19	+	9156611	9157394	9156611	9156748	9157267	9157394	13;18	0;0	32;18	0;3	0.0139256	0.0383298	1.0;1.0	1.0;0.345	0.328
39	E4F1	ENSG00000167967.15	chr16	+	2229569	2232364	2229569	2229675	2232170	2232364	14;44	0;0	95;129	0;5	0.000730361	0.00235658	1.0;1.0	1.0;0.336	0.332
40	UCHL1	ENSG00000154277.12	chr4	+	41257114	41257737	41257114	41257126	41257608	41257737	2;13	0;0	55;50	3;2	0.000241128	0.000841153	1.0;1.0	0.633;0.701	0.333
41	SMTN	ENSG00000183963.18	chr22	+	31099061	31099896	31099061	31099179	31099744	31099896	8;9	0;0	31;27	5;0	0.000846805	0.00268589	1.0;1.0	0.335;1.0	0.333
42	SNHG12	ENSG00000197989.13	chr1	-	28579532	28580646	28579532	28579981	28580559	28580646	8;50	0;0	19;13	3;0	0.0098464	0.0276859	1.0;1.0	0.335;1.0	0.333
43	C5orf45	ENSG00000161010.14	chr5	-	179837275	179840959	179837275	179837885	179840871	179840959	33;40	0;0	137;119	0;4	0.00182025	0.00552283	1.0;1.0	1.0;0.329	0.336
44	MICALL2	ENSG00000164877.18	chr7	-	1440590	1442484	1440590	1440684	1442191	1442484	15;5	0;0	111;150	1;4	4.08837e-05	0.000175075	1.0;1.0	0.781;0.546	0.337
45	HDAC7	ENSG00000061273.17	chr12	-	47784078	47785471	47784078	47784217	47785386	47785471	1;9	0;0	212;158	1;9	5.8434e-05	0.000238738	1.0;1.0	0.897;0.419	0.342
46	ARPC3	ENSG00000111229.15	chr12	-	110436109	110436683	110436109	110436204	110436556	110436683	11;15	0;0	47;15	3;1	0.000754479	0.00242052	1.0;1.0	0.661;0.651	0.344
47	HNRNPH1	ENSG00000169045.17	chr5	-	179623036	179624669	179623036	179623164	179623635	179624669	5;6	0;0	22;38	5;0	0.0011629	0.00360664	1.0;1.0	0.297;1.0	0.352
48	SLC35B1	ENSG00000121073.13	chr17	-	49705123	49706309	49705123	49705281	49705865	49706309	6;22	0;0	15;16	0;3	0.00812686	0.022983	1.0;1.0	1.0;0.296	0.352
49	FBXO9	ENSG00000112146.16	chr6	+	53092733	53093561	53092733	53092824	53093465	53093561	15;4	0;0	23;10	4;0	0.00152258	0.00467035	1.0;1.0	0.294;1.0	0.353
50	DDX24	ENSG00000089737.15	chr14	-	94054995	94057897	94054995	94055184	94057821	94057897	11;14	0;0	187;103	2;1	0.00228913	0.00686039	1.0;1.0	0.635;0.657	0.354
51	RBM25	ENSG00000119707.13	chr14	+	73099666	73103478	73099666	73099750	73103191	73103478	27;22	0;0	570;166	6;1	7.75057e-06	4.167e-05	1.0;1.0	0.576;0.704	0.36
52	UBE2T	ENSG00000077152.9	chr1	-	202333009	202333335	202333009	202333093	202333236	202333335	5;13	0;0	24;15	7;1	6.71214e-06	3.67946e-05	1.0;1.0	0.47;0.795	0.367
53	DDX55	ENSG00000111364.15	chr12	+	123607431	123608829	123607431	123607662	123608679	123608829	9;13	0;0	132;82	4;2	4.43476e-05	0.000187853	1.0;1.0	0.607;0.658	0.367
54	KANK1	ENSG00000107104.18	chr9	+	732377	734835	732377	732617	734747	734835	43;63	0;0	279;122	3;2	0.000101412	0.00038462	1.0;1.0	0.681;0.583	0.368
55	CERS4	ENSG00000090661.11	chr19	+	8255821	8256286	8255821	8255879	8256235	8256286	4;10	0;0	43;36	4;2	2.16113e-05	0.000100459	1.0;1.0	0.57;0.689	0.371
56	CDCA3	ENSG00000111665.11	chr12	-	6850466	6851009	6850466	6850596	6850832	6851009	3;10	0;0	4;6	0;3	0.00797532	0.0226199	1.0;1.0	1.0;0.259	0.371
57	BBS2	ENSG00000125124.11	chr16	-	56496966	56497880	56496966	56497079	56497742	56497880	4;6	0;0	24;2	5;0	0.000324777	0.00111507	1.0;1.0	0.252;1.0	0.374
58	DNMT1	ENSG00000130816.14	chr19	-	10160017	10160418	10160017	10160063	10160383	10160418	4;17	0;0	50;28	3;3	2.45973e-05	0.000112733	1.0;1.0	0.693;0.558	0.375
59	TMEM55B	ENSG00000165782.10	chr14	-	20457857	20459296	20457857	20458702	20459205	20459296	1;11	0;0	34;31	1;3	0.000426031	0.0014252	1.0;1.0	0.755;0.483	0.381
60	PPP2R2A	ENSG00000221914.8	chr8	+	26362683	26363890	26362683	26362848	26363720	26363890	14;18	0;0	23;5	4;0	0.000849295	0.00268943	1.0;1.0	0.238;1.0	0.381
61	MFF	ENSG00000168958.19	chr2	+	227328677	227330846	227328677	227328789	227330625	227330846	15;15	0;0	35;9	3;0	0.00236059	0.00703146	1.0;1.0	0.236;1.0	0.382
62	NUP85	ENSG00000125450.10	chr17	+	75234636	75235201	75234636	75234788	75235099	75235201	3;10	0;0	49;24	1;6	3.93534e-05	0.000169263	1.0;1.0	0.872;0.357	0.385
63	HSF1	ENSG00000185122.10	chr8	+	144309771	144311249	144309771	144309896	144311173	144311249	4;12	0;0	136;191	3;5	4.25398e-05	0.000180996	1.0;1.0	0.631;0.59	0.389
64	ELMOD3	ENSG00000115459.17	chr2	+	85390137	85391748	85390137	85390265	85390759	85391748	8;13	0;0	9;8	3;0	0.00466765	0.0135528	1.0;1.0	0.216;1.0	0.392
65	KIZ	ENSG00000088970.15	chr20	+	21244244	21246622	21244244	21244288	21246478	21246622	10;8	0;0	104;94	2;1	0.0104393	0.029269	1.0;1.0	0.537;0.677	0.393
66	RPS9	ENSG00000170889.13	chr19	+	54206552	54207647	54206552	54206724	54207397	54207647	4;9	0;0	40;39	1;3	0.000318386	0.00109505	1.0;1.0	0.734;0.473	0.397
67	KDM3A	ENSG00000115548.16	chr2	+	86482457	86484158	86482457	86482694	86483986	86484158	8;5	0;0	78;65	3;1	0.000265978	0.000926191	1.0;1.0	0.492;0.708	0.4
68	DKC1	ENSG00000130826.16	chrX	+	154774601	154775273	154774601	154774705	154775194	154775273	8;8	0;0	78;88	7;4	1.6344e-05	7.91714e-05	1.0;1.0	0.508;0.671	0.41
69	GRSF1	ENSG00000132463.13	chr4	-	70825295	70826245	70825295	70825431	70826123	70826245	4;7	0;0	87;26	5;1	1.16097e-05	5.93215e-05	1.0;1.0	0.54;0.637	0.411
70	SRSF4	ENSG00000116350.16	chr1	-	29159373	29160517	29159373	29159486	29160374	29160517	4;6	0;0	16;11	4;0	0.00112383	0.00349657	1.0;1.0	0.176;1.0	0.412
71	CCDC24	ENSG00000159214.12	chr1	+	43993889	43995162	43993889	43993964	43995107	43995162	37;21	0;0	14;15	0;3	0.00249045	0.00740699	1.0;1.0	1.0;0.173	0.413
72	UBR1	ENSG00000159459.11	chr15	-	43025373	43026663	43025373	43025429	43026560	43026663	22;44	0;0	19;6	4;0	0.000597354	0.00194837	1.0;1.0	0.167;1.0	0.416
73	PNCK	ENSG00000130822.15	chrX	-	153672565	153673078	153672565	153672697	153673008	153673078	17;4	0;0	38;37	11;1	1.22689e-05	6.18721e-05	1.0;1.0	0.324;0.837	0.419
74	BHLHE40	ENSG00000134107.4	chr3	+	4979961	4980408	4979961	4980031	4980300	4980408	1;13	0;0	93;102	11;11	7.35652e-05	0.000290843	1.0;1.0	0.57;0.592	0.419
75	NDRG2	ENSG00000165795.22	chr14	-	21018203	21018814	21018203	21018239	21018762	21018814	9;11	0;0	36;23	1;3	0.000274582	0.000952761	1.0;1.0	0.759;0.401	0.42
76	DECR2	ENSG00000242612.6	chr16	+	406345	406833	406345	406397	406684	406833	10;9	0;0	5;3	4;0	0.00121977	0.00376513	1.0;1.0	0.156;1.0	0.422
77	ZFYVE26	ENSG00000072121.15	chr14	-	67761365	67762412	67761365	67761584	67762202	67762412	12;3	0;0	7;2	3;0	0.000710991	0.00230748	1.0;1.0	0.149;1.0	0.425
78	USP42	ENSG00000106346.11	chr7	+	6139091	6140195	6139091	6139194	6140127	6140195	8;20	0;0	67;42	2;2	0.000276146	0.000954801	1.0;1.0	0.63;0.516	0.427
79	TOP3B	ENSG00000100038.19	chr22	-	21957026	21958693	21957026	21957595	21958491	21958693	8;9	0;0	22;62	2;1	0.00892821	0.0251403	1.0;1.0	0.368;0.766	0.433
80	MARS	ENSG00000166986.13	chr12	+	57489266	57489558	57489266	57489345	57489423	57489558	6;6	0;0	5;10	4;1	3.56674e-05	0.000156155	1.0;1.0	0.328;0.796	0.438
81	MKRN1	ENSG00000133606.10	chr7	-	140455094	140455900	140455094	140455233	140455789	140455900	3;7	0;0	32;23	3;1	0.000153316	0.000557696	1.0;1.0	0.468;0.655	0.439
82	CLN3	ENSG00000188603.17	chr16	-	28486577	28487541	28486577	28486650	28487455	28487541	10;27	0;0	6;7	0;3	0.00109161	0.00340714	1.0;1.0	1.0;0.12	0.44
83	EZH2	ENSG00000106462.10	chr7	-	148816683	148818117	148816683	148816778	148817876	148818117	4;9	0;0	58;28	2;1	0.000829687	0.00263587	1.0;1.0	0.558;0.549	0.446
84	C21orf2	ENSG00000160226.15	chr21	-	44330462	44332014	44330462	44330916	44331842	44332014	4;7	0;0	13;14	0;6	0.000509034	0.00168274	1.0;1.0	1.0;0.107	0.447
85	WAC	ENSG00000095787.21	chr10	+	28614566	28616362	28614566	28614685	28616172	28616362	8;7	0;0	59;11	0;3	0.00176338	0.00537529	1.0;1.0	1.0;0.107	0.447
86	ARL6IP4	ENSG00000182196.13	chr12	+	122981128	122981879	122981128	122981266	122981594	122981879	13;8	0;0	25;21	3;2	4.64663e-05	0.000195139	1.0;1.0	0.524;0.581	0.448
87	GPATCH2L	ENSG00000089916.17	chr14	+	76173545	76176690	76173545	76173625	76176622	76176690	35;37	0;0	136;50	0;7	0.000568049	0.00185588	1.0;1.0	1.0;0.105	0.448
88	USF2	ENSG00000105698.15	chr19	+	35269802	35270597	35269802	35270003	35270446	35270597	10;5	0;0	27;28	5;1	2.7666e-06	1.67623e-05	1.0;1.0	0.354;0.74	0.453
89	ASXL1	ENSG00000171456.16	chr20	+	32428127	32428422	32428127	32428248	32428324	32428422	7;3	0;0	9;9	3;3	1.6654e-05	8.02757e-05	1.0;1.0	0.543;0.543	0.457
90	MCM7	ENSG00000166508.17	chr7	-	100099022	100099403	100099022	100099203	100099278	100099403	11;2	0;0	22;19	6;8	6.85823e-06	3.73859e-05	1.0;1.0	0.595;0.487	0.459
91	METTL4	ENSG00000101574.14	chr18	-	2552694	2555038	2552694	2552764	2554668	2555038	11;5	0;0	7;1	2;0	0.000149019	0.000546123	1.0;1.0	0.082;1.0	0.459
92	CELF2	ENSG00000048740.18	chr10	+	11328925	11334358	11328925	11329097	11330455	11334358	13;15	0;0	15;12	6;0	0.000269197	0.000935734	1.0;1.0	0.082;1.0	0.459
93	CLEC16A	ENSG00000038532.14	chr16	+	11039753	11042363	11039753	11039876	11042253	11042363	57;98	0;0	20;11	5;0	0.000150289	0.000548723	1.0;1.0	0.076;1.0	0.462
94	ADCY3	ENSG00000138031.14	chr2	-	24918312	24919839	24918312	24919184	24919682	24919839	4;7	0;0	6;2	9;0	5.31821e-05	0.000219572	1.0;1.0	0.057;1.0	0.472
95	DPH1	ENSG00000108963.17	chr17	+	2035969	2036686	2035969	2036091	2036528	2036686	9;1	0;0	35;29	3;3	8.97628e-06	4.76059e-05	1.0;1.0	0.545;0.498	0.478
96	MEG3	ENSG00000214548.14	chr14	+	100829033	100831534	100829033	100829749	100831420	100831534	4;11	0;0	719;510	13;20	0.000202304	0.000713348	1.0;1.0	0.616;0.426	0.479
97	RSRP1	ENSG00000117616.17	chr1	-	25243549	25245301	25243549	25243633	25245149	25245301	12;7	0;0	110;30	3;1	0.000142547	0.000523386	1.0;1.0	0.539;0.489	0.486
98	NDUFS7	ENSG00000115286.19	chr19	+	1388832	1391050	1388832	1388938	1390870	1391050	42;55	0;0	124;134	6;2	1.48143e-07	1.32989e-06	1.0;1.0	0.343;0.628	0.514
99	GSTK1	ENSG00000197448.13	chr7	+	143264991	143265296	143264991	143265092	143265260	143265296	4;8	0;0	22;19	5;5	5.06985e-06	2.86754e-05	1.0;1.0	0.502;0.466	0.516
100	EXOSC2	ENSG00000130713.15	chr9	+	130697581	130698251	130697581	130697627	130698161	130698251	27;25	0;0	18;13	1;2	0.0025184	0.00746743	1.0;1.0	0.606;0.358	0.518
101	GTF3C1	ENSG00000077235.17	chr16	-	27463540	27464836	27463540	27463592	27464319	27464836	17;20	0;0	25;16	1;2	0.00233413	0.00696325	1.0;1.0	0.617;0.34	0.521
102	GNB2	ENSG00000172354.9	chr7	+	100676692	100677415	100676692	100676799	100677351	100677415	5;9	0;0	32;58	2;8	4.32045e-07	3.28993e-06	1.0;1.0	0.571;0.376	0.526
103	DBNL	ENSG00000136279.19	chr7	+	44058431	44058983	44058431	44058480	44058901	44058983	7;8	0;0	51;59	6;7	1.61806e-05	7.87239e-05	1.0;1.0	0.474;0.472	0.527
104	PLEKHH2	ENSG00000152527.13	chr2	+	43710488	43712383	43710488	43710575	43712224	43712383	28;34	0;0	101;26	3;1	6.5503e-05	0.000262683	1.0;1.0	0.498;0.433	0.534
105	P2RX4	ENSG00000135124.14	chr12	+	121232610	121233092	121232610	121232676	121232996	121233092	7;5	0;0	16;10	4;1	9.02496e-07	6.42249e-06	1.0;1.0	0.351;0.575	0.537
106	MRPL20	ENSG00000242485.5	chr1	-	1405808	1407019	1405808	1405886	1406908	1407019	13;30	0;0	24;28	1;2	0.00174856	0.00533843	1.0;1.0	0.528;0.395	0.538
107	ATP5SL	ENSG00000105341.18	chr19	-	41431318	41433434	41431318	41432408	41433271	41433434	24;31	0;0	27;18	2;1	0.000232723	0.000814739	1.0;1.0	0.425;0.496	0.539
108	PQBP1	ENSG00000102103.15	chrX	+	48902232	48902795	48902232	48902517	48902731	48902795	3;8	0;0	8;15	2;3	1.56271e-05	7.62648e-05	1.0;1.0	0.431;0.486	0.541
109	PCYT1A	ENSG00000161217.11	chr3	-	196247366	196248323	196247366	196247518	196248206	196248323	13;10	0;0	42;21	2;3	1.34896e-06	9.02734e-06	1.0;1.0	0.587;0.322	0.545
110	EIF3B	ENSG00000106263.17	chr7	+	2379393	2380740	2379393	2379511	2380203	2380740	19;11	0;0	79;127	6;11	2.04758e-05	9.63247e-05	1.0;1.0	0.47;0.438	0.546
111	BTN3A2	ENSG00000186470.13	chr6	+	26373275	26373413	26373275	26373296	26373386	26373413	2;12	0;0	3;5	3;1	5.85829e-05	0.000238847	1.0;1.0	0.263;0.641	0.548
112	SFT2D1	ENSG00000198818.9	chr6	-	166322856	166324595	166322856	166322886	166324536	166324595	21;20	0;0	92;49	3;2	9.71397e-06	5.08295e-05	1.0;1.0	0.474;0.419	0.553
113	ILF3	ENSG00000129351.17	chr19	+	10681218	10682192	10681218	10681329	10681992	10682192	10;16	0;0	125;115	11;10	3.33465e-05	0.00014698	1.0;1.0	0.443;0.446	0.555
114	KIAA1671	ENSG00000197077.13	chr22	+	25174239	25177522	25174239	25174489	25177347	25177522	9;40	0;0	45;48	1;1	0.00407791	0.0118934	1.0;1.0	0.436;0.452	0.556
115	P3H1	ENSG00000117385.15	chr1	-	42746374	42747412	42746374	42746852	42747271	42747412	6;5	0;0	43;40	4;8	3.08078e-06	1.84942e-05	1.0;1.0	0.534;0.348	0.559
116	NDUFS7	ENSG00000115286.19	chr19	+	1393241	1395584	1393241	1393330	1395390	1395584	5;16	0;0	199;244	5;9	4.14461e-05	0.000177096	1.0;1.0	0.485;0.391	0.562
117	EPN2	ENSG00000072134.15	chr17	+	19281954	19283714	19281954	19282077	19282949	19283714	7;11	0;0	54;36	2;5	6.6525e-08	6.54219e-07	1.0;1.0	0.594;0.281	0.563
118	RPGR	ENSG00000156313.12	chrX	-	38287093	38288041	38287093	38287245	38287860	38288041	6;6	0;0	30;14	2;2	3.79576e-05	0.000165441	1.0;1.0	0.53;0.345	0.563
119	CYTH2	ENSG00000105443.13	chr19	+	48474837	48478145	48474837	48474949	48478068	48478145	34;46	0;0	123;78	2;2	2.82634e-05	0.000127153	1.0;1.0	0.492;0.381	0.564
120	FUK	ENSG00000157353.16	chr16	+	70478550	70479403	70478550	70478650	70479179	70479403	12;9	0;0	10;30	5;1	8.84671e-07	6.34176e-06	1.0;1.0	0.147;0.722	0.566
121	CSNK1D	ENSG00000141551.14	chr17	-	82245975	82249014	82245975	82246039	82248874	82249014	13;36	0;0	208;226	4;6	2.38994e-06	1.4848e-05	1.0;1.0	0.474;0.395	0.566
122	TAP1	ENSG00000168394.10	chr6	-	32847067	32847675	32847067	32847204	32847512	32847675	1;14	0;0	12;5	2;1	0.000189146	0.000669364	1.0;1.0	0.456;0.411	0.567
123	APC2	ENSG00000115266.11	chr19	+	1456852	1458060	1456852	1457243	1457964	1458060	5;8	0;0	25;33	2;3	7.22493e-06	3.90585e-05	1.0;1.0	0.448;0.416	0.568
124	XPNPEP1	ENSG00000108039.17	chr10	-	109875527	109877867	109875527	109875599	109877789	109877867	14;25	0;0	109;51	5;1	6.4673e-08	6.42463e-07	1.0;1.0	0.327;0.532	0.571
125	RPS15A	ENSG00000134419.15	chr16	-	18782967	18784823	18782967	18783102	18784737	18784823	33;40	0;0	118;73	7;2	3.41304e-08	3.73147e-07	1.0;1.0	0.333;0.52	0.574
126	RBM39	ENSG00000131051.21	chr20	-	35704667	35705330	35704667	35704746	35705224	35705330	6;3	1;0	20;6	16;5	0.0102958	0.0289079	0.362;1.0	0.106;0.102	0.577
127	ITGA7	ENSG00000135424.15	chr12	-	55694777	55695637	55694777	55694970	55695521	55695637	3;7	0;0	117;117	15;12	0.000101776	0.000385253	1.0;1.0	0.394;0.448	0.579
128	MRPS22	ENSG00000175110.11	chr3	+	139350178	139351060	139350178	139350322	139350976	139351060	9;30	0;0	19;10	1;2	0.000935865	0.00294926	1.0;1.0	0.574;0.262	0.582
129	NOSIP	ENSG00000142546.13	chr19	-	49557089	49558978	49557089	49557249	49558896	49558978	36;58	0;0	97;72	3;4	6.99459e-08	6.81016e-07	1.0;1.0	0.488;0.347	0.583
130	ERBB3	ENSG00000065361.14	chr12	+	56098499	56098905	56098499	56098575	56098758	56098905	7;3	0;0	4;8	1;3	2.10006e-05	9.83212e-05	1.0;1.0	0.462;0.364	0.587
131	UBXN1	ENSG00000162191.13	chr11	-	62676812	62677832	62676812	62677005	62677517	62677832	5;6	0;0	31;12	1;12	4.06125e-07	3.11681e-06	1.0;1.0	0.734;0.082	0.592
132	SHKBP1	ENSG00000160410.14	chr19	+	40577157	40577441	40577157	40577284	40577395	40577441	3;8	3;0	2;0	11;15	0.000111014	0.000416996	0.237;1.0	0.053;0.0	0.592
133	TMEM222	ENSG00000186501.14	chr1	+	27334150	27336399	27334150	27334281	27335378	27336399	7;3	0;0	27;34	1;4	1.51076e-07	1.33449e-06	1.0;1.0	0.541;0.27	0.595
134	AKT1	ENSG00000142208.15	chr14	-	104772877	104773379	104772877	104773092	104773250	104773379	5;4	0;3	2;11	29;71	0.00271345	0.00803363	1.0;0.243	0.016;0.036	0.595
135	RPS4X	ENSG00000198034.10	chrX	-	72273800	72275150	72273800	72273972	72275052	72275150	8;14	1;0	33;28	46;29	0.0142429	0.039148	0.261;1.0	0.031;0.041	0.595
136	PLOD3	ENSG00000106397.11	chr7	-	101211845	101212374	101211845	101211950	101212252	101212374	5;12	0;0	42;70	12;11	1.38638e-05	6.88613e-05	1.0;1.0	0.332;0.475	0.597
137	SAFB	ENSG00000160633.12	chr19	+	5667352	5667886	5667352	5667450	5667819	5667886	5;16	0;0	43;49	5;14	7.92862e-06	4.22788e-05	1.0;1.0	0.506;0.295	0.6
138	ILVBL	ENSG00000105135.15	chr19	-	15116407	15118015	15116407	15116522	15117880	15118015	30;44	0;0	63;70	7;2	2.23661e-08	2.71866e-07	1.0;1.0	0.242;0.554	0.602
139	PFKL	ENSG00000141959.16	chr21	+	44313912	44316339	44313912	44314021	44316243	44316339	18;12	0;0	195;222	10;5	3.2433e-05	0.0001436	1.0;1.0	0.3;0.494	0.603
140	HDAC7	ENSG00000061273.17	chr12	-	47789812	47791308	47789812	47789920	47791258	47791308	15;24	0;0	59;63	2;6	9.5651e-09	1.33706e-07	1.0;1.0	0.515;0.274	0.605
141	PAN2	ENSG00000135473.14	chr12	-	56322614	56323209	56322614	56322758	56323061	56323209	4;6	0;0	18;7	3;2	1.22196e-06	8.27465e-06	1.0;1.0	0.459;0.331	0.605
142	NOP56	ENSG00000101361.15	chr20	+	2657080	2658393	2657080	2657218	2657928	2658393	24;9	0;0	129;98	12;11	1.34108e-05	6.69516e-05	1.0;1.0	0.414;0.37	0.608
143	MACF1	ENSG00000127603.23	chr1	+	39484600	39486987	39484600	39484730	39485537	39486987	6;6	0;0	77;46	10;3	4.80822e-06	2.73537e-05	1.0;1.0	0.31;0.472	0.609
144	EXOSC9	ENSG00000123737.12	chr4	+	121813865	121816447	121813865	121814047	121816368	121816447	20;17	0;0	87;41	4;1	1.71116e-07	1.48833e-06	1.0;1.0	0.314;0.464	0.611
145	DNAJB2	ENSG00000135924.15	chr2	+	219280577	219281771	219280577	219280687	219281717	219281771	12;13	0;0	56;54	4;4	1.58921e-06	1.04717e-05	1.0;1.0	0.393;0.385	0.611
146	RPS21	ENSG00000171858.17	chr20	+	62388308	62388519	62388308	62388364	62388456	62388519	10;8	3;0	16;9	55;11	0.000177543	0.000630585	0.54;1.0	0.093;0.224	0.612
147	SSFA2	ENSG00000138434.16	chr2	+	181915215	181918675	181915215	181916427	181918597	181918675	17;20	0;0	198;95	6;4	1.6888e-06	1.10534e-05	1.0;1.0	0.426;0.348	0.613
148	SDC3	ENSG00000162512.15	chr1	-	30876551	30878740	30876551	30877165	30878622	30878740	3;9	0;0	133;93	7;5	1.41944e-05	7.01477e-05	1.0;1.0	0.387;0.382	0.615
149	EIF4G2	ENSG00000110321.15	chr11	-	10799551	10800348	10799551	10799756	10800089	10800348	3;7	0;0	87;20	13;6	4.52773e-05	0.000190965	1.0;1.0	0.466;0.303	0.615
150	TJAP1	ENSG00000137221.14	chr6	+	43503622	43506553	43503622	43503706	43504760	43506553	19;5	0;0	54;40	3;4	3.86614e-08	4.13444e-07	1.0;1.0	0.449;0.312	0.619
151	AKR1B1	ENSG00000085662.13	chr7	-	134447297	134448061	134447297	134447381	134447979	134448061	6;13	0;0	39;38	6;4	4.20218e-07	3.21237e-06	1.0;1.0	0.334;0.423	0.621
152	TCF25	ENSG00000141002.18	chr16	+	89904117	89905096	89904117	89904205	89904937	89905096	14;7	0;0	220;191	22;21	4.03123e-05	0.000173007	1.0;1.0	0.39;0.368	0.621
153	RBM39	ENSG00000131051.21	chr20	-	35738967	35740887	35738967	35739017	35740823	35740887	19;29	0;0	332;137	15;6	3.72587e-05	0.000162757	1.0;1.0	0.374;0.381	0.623
154	ATP5D	ENSG00000099624.7	chr19	+	1244314	1244825	1244314	1244440	1244736	1244825	5;6	0;0	42;41	6;18	2.2133e-05	0.000102398	1.0;1.0	0.503;0.248	0.625
155	ADCY6	ENSG00000174233.11	chr12	-	48770765	48771973	48770765	48770970	48771709	48771973	3;12	0;0	15;22	5;1	2.035e-08	2.50472e-07	1.0;1.0	0.16;0.582	0.629
156	KIAA0100	ENSG00000007202.14	chr17	-	28639574	28640025	28639574	28639642	28639900	28640025	6;9	0;0	12;8	9;1	3.3453e-08	3.67796e-07	1.0;1.0	0.178;0.565	0.629
157	CLCN2	ENSG00000114859.15	chr3	-	184355693	184357094	184355693	184355778	184356992	184357094	14;24	0;0	75;106	6;6	2.35695e-06	1.46897e-05	1.0;1.0	0.331;0.411	0.629
158	CLCN2	ENSG00000114859.15	chr3	-	184354903	184355529	184354903	184354973	184355373	184355529	8;11	0;0	35;38	8;6	3.42599e-06	2.02558e-05	1.0;1.0	0.327;0.413	0.63
159	NAGK	ENSG00000124357.12	chr2	+	71075554	71076701	71075554	71075642	71076603	71076701	8;19	0;0	20;13	1;2	0.000384135	0.00129836	1.0;1.0	0.497;0.243	0.63
160	EIF2B5	ENSG00000145191.12	chr3	+	184143051	184144224	184143051	184143565	184144098	184144224	4;7	0;0	96;53	10;12	6.98372e-05	0.000277224	1.0;1.0	0.452;0.275	0.636
161	GLG1	ENSG00000090863.11	chr16	-	74462487	74463479	74462487	74462630	74463355	74463479	4;7	0;0	91;58	8;9	6.54859e-05	0.000262683	1.0;1.0	0.423;0.294	0.641
162	MAN2B1	ENSG00000104774.12	chr19	-	12655693	12656687	12655693	12655879	12656570	12656687	15;32	0;0	56;31	4;7	5.8812e-08	5.96347e-07	1.0;1.0	0.486;0.23	0.642
163	GMPPA	ENSG00000144591.18	chr2	+	219500120	219502037	219500120	219500218	219501475	219502037	19;31	0;0	81;77	5;6	1.19962e-06	8.18001e-06	1.0;1.0	0.383;0.329	0.644
164	EIF3B	ENSG00000106263.17	chr7	+	2379393	2380740	2379393	2379511	2380278	2380740	21;19	0;0	96;173	13;16	6.03908e-06	3.35752e-05	1.0;1.0	0.311;0.398	0.645
165	TMEM80	ENSG00000177042.14	chr11	+	698868	700235	698868	698888	700141	700235	34;35	0;0	17;12	1;1	0.00623632	0.0178689	1.0;1.0	0.395;0.315	0.645
166	CD74	ENSG00000019582.14	chr5	-	150406880	150407324	150406880	150406960	150407151	150407324	6;1	3;0	0;0	13;13	0.0133723	0.0369626	0.293;1.0	0.0;0.0	0.646
167	NABP2	ENSG00000139579.12	chr12	+	56226178	56226419	56226178	56226260	56226355	56226419	18;20	0;3	5;3	10;3	3.68312e-06	2.15294e-05	1.0;0.697	0.147;0.256	0.647
168	ABCA2	ENSG00000107331.16	chr9	-	137022940	137023840	137022940	137023052	137023837	137023840	6;5	0;0	64;54	4;12	1.47327e-05	7.2442e-05	1.0;1.0	0.489;0.212	0.649
169	EHMT1	ENSG00000181090.18	chr9	+	137817438	137818138	137817438	137817525	137818059	137818138	5;13	0;0	19;31	11;2	1.38265e-07	1.24693e-06	1.0;1.0	0.129;0.57	0.651
170	SLC2A3	ENSG00000059804.15	chr12	-	7929683	7930642	7929683	7929871	7930479	7930642	16;22	0;0	187;91	21;17	2.89445e-06	1.7429e-05	1.0;1.0	0.404;0.289	0.653
171	ILVBL	ENSG00000105135.15	chr19	-	15122692	15123030	15122692	15122804	15122891	15123030	2;9	0;0	3;8	3;4	5.21828e-08	5.37483e-07	1.0;1.0	0.267;0.422	0.655
172	ERBB3	ENSG00000065361.14	chr12	+	56094098	56094556	56094098	56094189	56094401	56094556	8;4	0;0	5;3	2;1	4.70489e-05	0.000197162	1.0;1.0	0.323;0.364	0.656
173	TAF6	ENSG00000106290.14	chr7	-	100113348	100113769	100113348	100113405	100113615	100113769	5;10	0;0	18;28	7;10	2.17851e-06	1.37085e-05	1.0;1.0	0.331;0.35	0.659
174	PMPCA	ENSG00000165688.11	chr9	+	136421831	136423760	136421831	136421976	136423094	136423760	5;14	0;0	40;45	2;7	2.79979e-09	4.64338e-08	1.0;1.0	0.461;0.216	0.661
175	AKT2	ENSG00000105221.16	chr19	-	40236256	40238091	40236256	40236385	40237968	40238091	20;27	0;0	79;102	6;5	3.14807e-07	2.48418e-06	1.0;1.0	0.287;0.384	0.664
176	PPP5C	ENSG00000011485.14	chr19	+	46387365	46388448	46387365	46387453	46388407	46388448	6;8	0;0	42;61	2;16	2.23076e-06	1.39923e-05	1.0;1.0	0.511;0.16	0.664
177	ABCD4	ENSG00000119688.20	chr14	-	74296332	74298069	74296332	74296449	74297929	74298069	9;42	0;0	103;84	5;8	9.13096e-07	6.45101e-06	1.0;1.0	0.402;0.255	0.671
178	TMEM91	ENSG00000142046.14	chr19	+	41382771	41384083	41382771	41382921	41383714	41384083	19;37	0;0	20;10	3;1	2.56077e-06	1.57592e-05	1.0;1.0	0.283;0.372	0.672
179	ATP13A1	ENSG00000105726.16	chr19	-	19649740	19651797	19649740	19649940	19651688	19651797	7;13	0;0	93;103	3;12	7.03799e-06	3.82593e-05	1.0;1.0	0.463;0.193	0.672
180	EXOC3	ENSG00000180104.15	chr5	+	464289	465272	464289	464412	465110	465272	2;9	0;0	52;39	10;4	7.29431e-06	3.9325e-05	1.0;1.0	0.258;0.395	0.673
181	MAT2B	ENSG00000038274.16	chr5	+	163512001	163513669	163512001	163512196	163513554	163513669	8;4	0;0	32;17	3;1	2.15726e-06	1.36762e-05	1.0;1.0	0.275;0.376	0.674
182	ARMCX4	ENSG00000196440.11	chrX	+	101531643	101533459	101531643	101532012	101533083	101533459	10;8	0;0	40;18	7;1	4.54213e-10	1.21766e-08	1.0;1.0	0.203;0.445	0.676
183	SOCS2	ENSG00000120833.13	chr12	+	93572684	93576206	93572684	93573036	93574721	93576206	39;40	0;0	56;26	2;3	4.37562e-08	4.65385e-07	1.0;1.0	0.447;0.2	0.676
184	SSRP1	ENSG00000149136.8	chr11	-	57326702	57327514	57326702	57326889	57327425	57327514	14;18	0;0	25;20	4;4	2.33392e-07	1.92721e-06	1.0;1.0	0.348;0.299	0.676
185	GSTK1	ENSG00000197448.13	chr7	+	143264547	143265092	143264547	143264676	143264991	143265092	5;9	0;0	19;28	10;5	2.04883e-06	1.31031e-05	1.0;1.0	0.207;0.434	0.679
186	IFT172	ENSG00000138002.14	chr2	-	27476640	27477320	27476640	27476726	27477216	27477320	12;19	0;0	25;8	3;3	1.71689e-08	2.19604e-07	1.0;1.0	0.436;0.198	0.683
187	ABCC10	ENSG00000124574.14	chr6	+	43442969	43444010	43442969	43443159	43443932	43444010	6;14	0;0	15;11	3;1	1.30031e-06	8.7447e-06	1.0;1.0	0.233;0.401	0.683
188	SETD5	ENSG00000168137.15	chr3	+	9474448	9475156	9474448	9474582	9475067	9475156	6;6	0;0	95;66	14;20	3.91061e-05	0.00016857	1.0;1.0	0.388;0.236	0.688
189	HMG20B	ENSG00000064961.18	chr19	+	3576260	3576625	3576260	3576307	3576552	3576625	1;12	0;0	24;18	9;7	2.60633e-06	1.59778e-05	1.0;1.0	0.311;0.304	0.693
190	PTPRS	ENSG00000105426.15	chr19	-	5218419	5219467	5218419	5218532	5219309	5219467	11;9	0;0	276;224	30;41	2.9049e-05	0.000130089	1.0;1.0	0.357;0.248	0.698
191	CENPT	ENSG00000102901.12	chr16	-	67829764	67831358	67829764	67830548	67831215	67831358	6;7	0;0	63;54	6;17	3.89524e-05	0.000168278	1.0;1.0	0.423;0.181	0.698
192	CD46	ENSG00000117335.19	chr1	+	207759638	207761446	207759638	207759724	207761248	207761446	7;6	0;0	42;25	7;1	1.64424e-10	5.85052e-09	1.0;1.0	0.16;0.443	0.699
193	PEX1	ENSG00000127980.15	chr7	-	92492952	92494396	92492952	92493129	92494292	92494396	25;17	0;0	25;5	1;2	6.20319e-05	0.00025186	1.0;1.0	0.508;0.093	0.7
194	ARL6IP4	ENSG00000182196.13	chr12	+	122981128	122981879	122981128	122981299	122981594	122981879	7;6	0;0	19;10	3;11	1.62675e-07	1.42123e-06	1.0;1.0	0.479;0.116	0.703
195	VEGFA	ENSG00000112715.20	chr6	+	43778888	43786484	43778888	43778918	43784540	43786484	28;49	0;0	2339;2683	59;48	8.67145e-05	0.00033604	1.0;1.0	0.259;0.33	0.706
196	DGKA	ENSG00000065357.19	chr12	+	55953349	55954021	55953349	55953410	55953684	55954021	1;13	0;0	24;13	11;4	1.13669e-06	7.83277e-06	1.0;1.0	0.252;0.334	0.707
197	ZNF333	ENSG00000160961.11	chr19	+	14716993	14717733	14716993	14717089	14717656	14717733	6;7	0;0	10;13	1;7	1.70614e-10	5.96236e-09	1.0;1.0	0.448;0.131	0.711
198	ECI2	ENSG00000198721.12	chr6	-	4117307	4119275	4117307	4117451	4119185	4119275	9;19	0;0	79;34	7;2	3.15452e-08	3.49395e-07	1.0;1.0	0.24;0.323	0.719
199	LTA4H	ENSG00000111144.9	chr12	-	96009093	96013258	96009093	96009148	96013187	96013258	29;40	0;0	189;98	6;3	3.98054e-07	3.07902e-06	1.0;1.0	0.278;0.285	0.719
200	FAM160B2	ENSG00000158863.21	chr8	+	22101707	22102315	22101707	22101851	22102174	22102315	5;10	0;0	40;39	9;23	4.19468e-06	2.41441e-05	1.0;1.0	0.373;0.185	0.721
201	AKAP8L	ENSG00000011243.17	chr19	-	15403474	15404042	15403474	15403715	15404009	15404042	2;8	0;0	17;13	4;9	2.29308e-07	1.9015e-06	1.0;1.0	0.382;0.174	0.722
202	MRPL28	ENSG00000086504.15	chr16	-	368500	369220	368500	368635	369067	369220	9;1	0;0	22;30	4;13	1.19182e-05	6.05817e-05	1.0;1.0	0.363;0.193	0.722
203	FXR1	ENSG00000114416.17	chr3	+	180962882	180963090	180962882	180962940	180963027	180963090	11;16	0;1	20;7	22;14	1.9645e-09	3.73255e-08	1.0;0.854	0.249;0.154	0.726
204	MAPKBP1	ENSG00000137802.13	chr15	+	41812515	41813781	41812515	41813101	41813620	41813781	8;12	0;0	9;4	1;3	2.79427e-07	2.25036e-06	1.0;1.0	0.442;0.105	0.726
205	U2AF1L4	ENSG00000161265.14	chr19	-	35742528	35743904	35742528	35742803	35743808	35743904	89;81	0;0	25;24	2;6	2.32605e-11	1.26447e-09	1.0;1.0	0.372;0.159	0.734
206	PXDN	ENSG00000130508.10	chr2	-	1663604	1665074	1663604	1663763	1664957	1665074	8;7	0;0	56;47	4;10	2.32434e-06	1.45327e-05	1.0;1.0	0.36;0.159	0.74
207	TPR	ENSG00000047410.13	chr1	-	186341251	186343473	186341251	186341389	186343325	186343473	12;6	0;0	62;13	2;4	2.59507e-10	8.32548e-09	1.0;1.0	0.438;0.076	0.743
208	ARAP1	ENSG00000186635.14	chr11	-	72687438	72687738	72687438	72687502	72687687	72687738	1;9	0;0	3;3	5;1	4.81803e-10	1.25718e-08	1.0;1.0	0.113;0.39	0.748
209	GIT1	ENSG00000108262.15	chr17	-	29575287	29575703	29575287	29575470	29575629	29575703	4;10	0;0	11;10	7;8	1.51383e-07	1.33449e-06	1.0;1.0	0.273;0.23	0.748
210	GON4L	ENSG00000116580.18	chr1	-	155815804	155816262	155815804	155815900	155816211	155816262	4;6	0;0	17;5	4;5	5.29995e-10	1.34701e-08	1.0;1.0	0.371;0.122	0.754
211	DNAJB12	ENSG00000148719.14	chr10	-	72332829	72335931	72332829	72334617	72335779	72335931	13;9	0;0	14;17	7;1	7.00695e-12	5.0586e-10	1.0;1.0	0.076;0.412	0.756
212	PGAP1	ENSG00000197121.14	chr2	-	196847002	196848037	196847002	196847200	196847946	196848037	14;7	0;0	34;5	4;2	4.97223e-09	7.66194e-08	1.0;1.0	0.348;0.136	0.758
213	ARHGEF40	ENSG00000165801.9	chr14	+	21088829	21089545	21088829	21088876	21089013	21089545	4;6	0;0	6;10	8;6	1.12111e-07	1.02524e-06	1.0;1.0	0.167;0.308	0.762
214	AAAS	ENSG00000094914.12	chr12	-	53314297	53314849	53314297	53314441	53314750	53314849	9;3	0;0	36;33	15;16	6.15868e-06	3.40935e-05	1.0;1.0	0.251;0.223	0.763
215	CENPT	ENSG00000102901.12	chr16	-	67832227	67832545	67832227	67832315	67832454	67832545	8;4	0;0	11;7	7;9	1.5137e-07	1.33449e-06	1.0;1.0	0.294;0.171	0.768
216	TCF4	ENSG00000196628.14	chr18	-	55228846	55232671	55228846	55229076	55232520	55232671	27;43	0;0	167;73	7;4	5.95428e-07	4.43062e-06	1.0;1.0	0.255;0.207	0.769
217	LRRC57	ENSG00000180979.9	chr15	-	42547260	42548244	42547260	42547529	42548105	42548244	7;3	0;0	12;2	2;1	8.86236e-05	0.00034276	1.0;1.0	0.324;0.138	0.769
218	TFAP4	ENSG00000090447.11	chr16	-	4261778	4262422	4261778	4261949	4262323	4262422	8;2	0;0	9;17	5;5	7.09329e-09	1.02826e-07	1.0;1.0	0.175;0.286	0.77
219	GAS5	ENSG00000234741.7	chr1	-	173864256	173865282	173864256	173864704	173865228	173865282	13;13	0;0	104;46	24;18	9.50193e-07	6.68895e-06	1.0;1.0	0.274;0.182	0.772
220	MLXIP	ENSG00000175727.13	chr12	+	122135488	122137590	122135488	122135666	122137468	122137590	40;76	0;0	154;110	19;8	3.16009e-08	3.49395e-07	1.0;1.0	0.18;0.271	0.774
221	NPAS2	ENSG00000170485.16	chr2	+	100982230	100988276	100982230	100982377	100988078	100988276	49;105	0;0	443;386	8;25	3.6854e-06	2.15294e-05	1.0;1.0	0.325;0.118	0.778
222	HLA-DMA	ENSG00000204257.14	chr6	-	32949610	32950803	32949610	32949889	32950518	32950803	2;10	0;0	13;9	4;2	1.01647e-07	9.42764e-07	1.0;1.0	0.193;0.249	0.779
223	GAK	ENSG00000178950.16	chr4	-	850935	851974	850935	851084	851749	851974	5;8	0;0	29;20	5;8	2.16275e-07	1.80106e-06	1.0;1.0	0.289;0.149	0.781
224	KIF22	ENSG00000079616.12	chr16	+	29799263	29799781	29799263	29799494	29799627	29799781	4;6	0;0	6;5	4;8	5.3687e-09	8.1446e-08	1.0;1.0	0.291;0.146	0.782
225	YWHAB	ENSG00000166913.12	chr20	+	44901530	44904116	44901530	44901833	44903992	44904116	8;9	0;0	41;11	3;1	6.30582e-07	4.67443e-06	1.0;1.0	0.236;0.199	0.782
226	RSRC2	ENSG00000111011.17	chr12	-	122518838	122521428	122518838	122519029	122521384	122521428	20;29	0;0	99;37	7;3	2.07965e-07	1.74673e-06	1.0;1.0	0.227;0.204	0.784
227	SMARCD3	ENSG00000082014.16	chr7	-	151242136	151242603	151242136	151242232	151242480	151242603	8;3	0;0	6;9	11;3	2.37761e-08	2.803e-07	1.0;1.0	0.084;0.335	0.79
228	HSPG2	ENSG00000142798.17	chr1	-	21834678	21835637	21834678	21834945	21835539	21835637	27;16	0;0	49;49	16;13	2.51593e-08	2.93076e-07	1.0;1.0	0.192;0.226	0.791
229	DSCR3	ENSG00000157538.13	chr21	-	37223419	37227806	37223419	37225626	37227653	37227806	6;5	0;0	32;28	4;2	2.65204e-09	4.51308e-08	1.0;1.0	0.161;0.252	0.793
230	CCNK	ENSG00000090061.17	chr14	+	99502718	99503644	99502718	99502984	99503610	99503644	4;12	0;0	21;36	13;6	5.27023e-06	2.97229e-05	1.0;1.0	0.107;0.307	0.793
231	UBQLN1	ENSG00000135018.13	chr9	-	83666349	83669327	83666349	83666433	83669184	83669327	19;10	0;0	59;15	2;4	2.26662e-11	1.26447e-09	1.0;1.0	0.345;0.063	0.796
232	DPM2	ENSG00000136908.17	chr9	-	127936552	127937523	127936552	127936655	127937433	127937523	8;9	0;0	48;32	7;15	1.21229e-05	6.13035e-05	1.0;1.0	0.293;0.114	0.796
233	EFTUD2	ENSG00000108883.12	chr17	-	44859904	44860543	44859904	44860045	44860431	44860543	6;14	0;0	32;28	19;10	3.82063e-07	2.97887e-06	1.0;1.0	0.162;0.243	0.797
234	IFT122	ENSG00000163913.11	chr3	+	129514388	129515599	129514388	129514554	129515487	129515599	6;11	0;0	35;39	5;12	9.70679e-06	5.08295e-05	1.0;1.0	0.263;0.142	0.797
235	TONSL	ENSG00000160949.16	chr8	-	144432284	144433759	144432284	144432460	144433587	144433759	9;31	0;0	23;35	3;8	5.01415e-09	7.66616e-08	1.0;1.0	0.246;0.157	0.798
236	NONO	ENSG00000147140.15	chrX	+	71297835	71298508	71297835	71297938	71298468	71298508	10;2	0;0	88;34	17;29	1.52487e-05	7.4791e-05	1.0;1.0	0.309;0.092	0.799
237	AXIN1	ENSG00000103126.14	chr16	-	289439	293718	289439	289607	293487	293718	11;22	0;0	78;99	4;5	1.72849e-07	1.49675e-06	1.0;1.0	0.199;0.201	0.8
238	DUS1L	ENSG00000169718.17	chr17	-	82061208	82061721	82061208	82061353	82061617	82061721	7;22	0;0	4;12	8;4	2.42674e-10	7.93394e-09	1.0;1.0	0.074;0.323	0.801
239	WDR90	ENSG00000161996.18	chr16	+	666454	666792	666454	666598	666672	666792	2;13	0;0	7;7	9;15	1.7249e-09	3.37563e-08	1.0;1.0	0.239;0.158	0.801
240	UAP1L1	ENSG00000197355.10	chr9	+	137081997	137084538	137081997	137082064	137082636	137084538	1;16	0;0	55;58	20;17	5.8068e-06	3.24683e-05	1.0;1.0	0.181;0.215	0.802
241	ATG9A	ENSG00000198925.10	chr2	-	219227769	219228053	219227769	219227813	219227921	219228053	6;7	0;0	4;2	3;6	5.38657e-11	2.45152e-09	1.0;1.0	0.297;0.095	0.804
242	SIRT7	ENSG00000187531.13	chr17	-	81914293	81915512	81914293	81914702	81915439	81915512	4;6	0;0	11;12	2;5	6.58372e-11	2.80094e-09	1.0;1.0	0.259;0.132	0.804
243	PDCD6	ENSG00000249915.7	chr5	+	304176	306754	304176	304221	306601	306754	9;29	0;0	78;68	4;12	4.08807e-06	2.37399e-05	1.0;1.0	0.286;0.104	0.805
244	CAPRIN2	ENSG00000110888.17	chr12	-	30719078	30720915	30719078	30719225	30720810	30720915	14;16	0;0	50;19	4;5	2.09216e-11	1.20422e-09	1.0;1.0	0.277;0.104	0.809
245	ABCF3	ENSG00000161204.11	chr3	+	184186506	184186875	184186506	184186654	184186795	184186875	6;12	0;0	2;1	1;7	1.76559e-12	2.15953e-10	1.0;1.0	0.344;0.036	0.81
246	GAS8	ENSG00000141013.15	chr16	+	90036380	90037399	90036380	90036586	90037231	90037399	3;15	0;0	35;24	9;9	3.28637e-06	1.9608e-05	1.0;1.0	0.219;0.161	0.81
247	PLEKHG3	ENSG00000126822.16	chr14	+	64731360	64731806	64731360	64731543	64731713	64731806	8;5	0;0	11;4	7;7	2.11765e-08	2.59016e-07	1.0;1.0	0.263;0.115	0.811
248	PRMT2	ENSG00000160310.16	chr21	+	46660832	46661936	46660832	46660962	46661799	46661936	6;13	0;0	9;11	2;3	2.7681e-08	3.13131e-07	1.0;1.0	0.202;0.171	0.814
249	CLK4	ENSG00000113240.12	chr5	-	178617343	178618778	178617343	178617434	178618555	178618778	12;4	0;0	22;6	2;5	1.10212e-12	1.6805e-10	1.0;1.0	0.32;0.049	0.816
250	MCAM	ENSG00000076706.15	chr11	-	119312769	119314576	119312769	119312949	119314488	119314576	13;17	0;0	55;24	5;6	9.67398e-10	2.12719e-08	1.0;1.0	0.257;0.112	0.816
251	LEMD2	ENSG00000161904.11	chr6	-	33778241	33780179	33778241	33778387	33780099	33780179	12;15	0;0	59;22	4;8	2.18899e-09	4.00361e-08	1.0;1.0	0.295;0.072	0.817
252	TSTA3	ENSG00000104522.15	chr8	-	143612617	143613295	143612617	143612965	143613195	143613295	7;8	0;0	5;1	2;3	1.19503e-09	2.5147e-08	1.0;1.0	0.309;0.056	0.818
253	PNISR	ENSG00000132424.14	chr6	-	99414571	99416428	99414571	99414690	99416348	99416428	8;14	0;0	52;15	7;2	8.4112e-08	8.02962e-07	1.0;1.0	0.179;0.18	0.821
254	YBX3	ENSG00000060138.12	chr12	-	10709907	10713333	10709907	10710114	10713210	10713333	30;14	0;0	186;41	6;25	6.18457e-06	3.40935e-05	1.0;1.0	0.33;0.025	0.823
255	ANKHD1-EIF4EBP3	ENSG00000254996.5	chr5	+	140538918	140542281	140538918	140539083	140542171	140542281	5;5	0;0	39;16	2;2	4.57057e-08	4.80893e-07	1.0;1.0	0.237;0.113	0.825
256	RBBP7	ENSG00000102054.17	chrX	-	16845827	16849301	16845827	16845938	16849243	16849301	55;89	0;0	81;27	6;2	4.11142e-09	6.54151e-08	1.0;1.0	0.167;0.167	0.833
257	LAMA1	ENSG00000101680.13	chr18	-	7042144	7043405	7042144	7042250	7043226	7043405	4;11	0;0	12;5	2;2	4.42306e-08	4.67889e-07	1.0;1.0	0.226;0.109	0.833
258	MAP2K2	ENSG00000126934.13	chr19	-	4094452	4095449	4094452	4094498	4095387	4095449	2;9	0;0	66;92	36;15	5.82238e-05	0.000238376	1.0;1.0	0.089;0.246	0.833
259	QARS	ENSG00000172053.16	chr3	-	49103344	49103706	49103344	49103409	49103630	49103706	7;11	0;0	8;6	7;6	6.77207e-09	9.89025e-08	1.0;1.0	0.174;0.156	0.835
260	CEP95	ENSG00000258890.6	chr17	+	64534584	64536748	64534584	64534737	64536601	64536748	20;19	0;0	78;42	11;6	2.78151e-06	1.68007e-05	1.0;1.0	0.156;0.155	0.845
261	PACS2	ENSG00000179364.13	chr14	+	105383358	105384463	105383358	105383513	105384352	105384463	3;13	0;0	37;31	9;13	1.03557e-05	5.37561e-05	1.0;1.0	0.188;0.118	0.847
262	ACTR3	ENSG00000115091.11	chr2	+	113951719	113955706	113951719	113951845	113955622	113955706	24;32	0;0	155;42	9;4	1.73304e-06	1.12303e-05	1.0;1.0	0.184;0.121	0.848
263	BEST1	ENSG00000167995.15	chr11	+	61959891	61962893	61959891	61960043	61962254	61962893	38;48	0;0	10;14	4;1	5.76184e-12	4.51036e-10	1.0;1.0	0.052;0.236	0.856
264	MYL6	ENSG00000092841.18	chr12	+	56158683	56159730	56158683	56158711	56159586	56159730	10;13	0;0	67;44	16;21	1.72707e-06	1.12288e-05	1.0;1.0	0.185;0.102	0.857
265	CLK4	ENSG00000113240.12	chr5	-	178616881	178618778	178616881	178616948	178617343	178618778	2;8	0;0	6;1	3;1	7.99829e-08	7.67287e-07	1.0;1.0	0.183;0.101	0.858
266	USP34	ENSG00000115464.14	chr2	-	61206759	61208977	61206759	61206886	61208898	61208977	10;7	0;0	22;8	4;1	1.3948e-08	1.85689e-07	1.0;1.0	0.118;0.162	0.86
267	ACAA1	ENSG00000060971.17	chr3	-	38125825	38126700	38125825	38125881	38126161	38126700	1;9	0;0	10;2	5;7	4.13095e-10	1.12282e-08	1.0;1.0	0.233;0.041	0.863
268	PARP1	ENSG00000143799.12	chr1	-	226365953	226367608	226365953	226366052	226367479	226367608	11;13	0;0	7;6	2;1	2.16092e-07	1.80106e-06	1.0;1.0	0.106;0.169	0.863
269	SPEG	ENSG00000072195.14	chr2	+	219464432	219466861	219464432	219464608	219466056	219466861	8;12	0;0	38;43	7;11	1.10871e-05	5.72491e-05	1.0;1.0	0.153;0.115	0.866
270	NSMCE1	ENSG00000169189.16	chr16	-	27225725	27226836	27225725	27225846	27226719	27226836	6;8	0;0	11;14	3;7	1.38863e-08	1.85689e-07	1.0;1.0	0.166;0.098	0.868
271	ATG4B	ENSG00000168397.16	chr2	+	241651009	241651335	241651009	241651111	241651263	241651335	13;9	0;0	6;3	13;4	2.54485e-11	1.31466e-09	1.0;1.0	0.103;0.157	0.87
272	PSME2	ENSG00000100911.14	chr14	-	24144399	24145155	24144399	24144468	24145057	24145155	7;5	0;0	11;10	6;5	7.88228e-08	7.59883e-07	1.0;1.0	0.125;0.135	0.87
273	RANBP3	ENSG00000031823.14	chr19	-	5924826	5925737	5924826	5924905	5925633	5925737	1;19	0;0	23;27	12;10	9.68258e-07	6.79126e-06	1.0;1.0	0.11;0.148	0.871
274	IFI16	ENSG00000163565.18	chr1	+	159051678	159053724	159051678	159052098	159053532	159053724	14;10	0;0	28;2	4;1	8.06067e-10	1.83427e-08	1.0;1.0	0.191;0.063	0.873
275	WWP2	ENSG00000198373.12	chr16	+	69931508	69931890	69931508	69931580	69931801	69931890	7;16	0;0	15;25	25;28	3.59495e-11	1.67507e-09	1.0;1.0	0.1;0.141	0.879
276	TUBA1B	ENSG00000123416.15	chr12	-	49129499	49131395	49129499	49129722	49131297	49131395	23;11	0;0	32;27	6;8	1.97452e-07	1.67279e-06	1.0;1.0	0.141;0.094	0.883
277	TCF4	ENSG00000196628.14	chr18	-	55228846	55232671	55228846	55229076	55232508	55232671	27;43	0;0	163;70	10;24	2.92782e-07	2.34427e-06	1.0;1.0	0.19;0.04	0.885
278	AMT	ENSG00000145020.15	chr3	-	49419259	49421572	49419259	49420342	49421491	49421572	6;21	0;0	25;23	9;7	3.0495e-07	2.41614e-06	1.0;1.0	0.104;0.121	0.887
279	RPL10A	ENSG00000198755.10	chr6	+	35468419	35468873	35468419	35468439	35468798	35468873	5;6	0;0	20;25	16;36	5.20697e-07	3.91925e-06	1.0;1.0	0.133;0.078	0.894
280	PTCH1	ENSG00000185920.15	chr9	-	95449840	95453620	95449840	95449940	95453477	95453620	29;28	0;0	37;21	4;3	2.57265e-09	4.49525e-08	1.0;1.0	0.114;0.089	0.898
281	CPNE2	ENSG00000140848.16	chr16	+	57146084	57147964	57146084	57146321	57147550	57147964	4;11	0;0	46;45	18;15	2.16035e-05	0.000100459	1.0;1.0	0.091;0.105	0.902
282	UBA5	ENSG00000081307.12	chr3	+	132671776	132672177	132671776	132671881	132672049	132672177	2;11	0;0	4;1	5;6	1.83173e-11	1.12022e-09	1.0;1.0	0.155;0.037	0.904
283	HAUS7	ENSG00000213397.10	chrX	-	153454393	153455766	153454393	153454508	153455541	153455766	5;14	0;0	22;4	5;9	4.74902e-09	7.43506e-08	1.0;1.0	0.169;0.02	0.905
284	CEACAM19	ENSG00000186567.12	chr19	+	44682566	44684359	44682566	44682620	44683436	44684359	13;20	0;0	12;6	5;5	7.38265e-10	1.69975e-08	1.0;1.0	0.122;0.065	0.906
285	PTCD3	ENSG00000132300.18	chr2	+	86130647	86131106	86130647	86130737	86131077	86131106	10;7	0;0	11;1	8;4	2.91088e-10	8.764e-09	1.0;1.0	0.15;0.031	0.909
286	IFT22	ENSG00000128581.15	chr7	-	101318123	101319032	101318123	101318213	101318955	101319032	38;64	0;0	1;6	3;2	5.21716e-12	4.43912e-10	1.0;1.0	0.021;0.159	0.91
287	CSRP1	ENSG00000159176.13	chr1	-	201485282	201488984	201485282	201485376	201488854	201488984	12;24	0;0	12;8	2;1	2.90667e-08	3.26917e-07	1.0;1.0	0.078;0.102	0.91
288	RPL18	ENSG00000063177.12	chr19	-	48615330	48615946	48615330	48615447	48615876	48615946	6;7	0;0	223;225	231;246	2.07797e-07	1.74673e-06	1.0;1.0	0.092;0.087	0.91
289	KCNN4	ENSG00000104783.11	chr19	-	43766532	43767707	43766532	43767089	43767539	43767707	10;11	0;0	3;3	2;6	5.12501e-12	4.43912e-10	1.0;1.0	0.13;0.048	0.911
290	MYL6	ENSG00000092841.18	chr12	+	56158357	56158711	56158357	56158404	56158683	56158711	2;10	0;0	7;8	17;9	2.46133e-08	2.88433e-07	1.0;1.0	0.059;0.119	0.911
291	SSRP1	ENSG00000149136.8	chr11	-	57328296	57330138	57328296	57328426	57330092	57330138	14;18	0;0	49;26	10;14	5.57692e-07	4.16566e-06	1.0;1.0	0.125;0.051	0.912
292	ITGA5	ENSG00000161638.10	chr12	-	54403186	54403779	54403186	54403324	54403624	54403779	12;3	0;0	5;1	6;2	1.45471e-09	2.93491e-08	1.0;1.0	0.106;0.067	0.913
293	HAND2-AS1	ENSG00000237125.8	chr4	+	173536847	173541931	173536847	173536970	173538062	173541931	9;5	0;0	12;4	3;8	1.11633e-12	1.6805e-10	1.0;1.0	0.149;0.021	0.915
294	NCL	ENSG00000115053.15	chr2	-	231458265	231459125	231458265	231458389	231459000	231459125	17;21	0;0	44;26	32;25	5.66058e-12	4.51036e-10	1.0;1.0	0.094;0.073	0.916
295	SYNE2	ENSG00000054654.15	chr14	+	64022750	64024459	64022750	64022863	64024256	64024459	5;6	0;0	7;4	5;1	2.01155e-11	1.19291e-09	1.0;1.0	0.046;0.122	0.916
296	AKT1	ENSG00000142208.15	chr14	-	104770744	104772452	104770744	104770847	104772364	104772452	19;27	0;0	121;111	31;60	2.07219e-09	3.82573e-08	1.0;1.0	0.111;0.056	0.916
297	ZZZ3	ENSG00000036549.12	chr1	-	77579526	77581069	77579526	77579628	77580997	77581069	4;7	0;0	14;3	7;1	2.4151e-09	4.3361e-08	1.0;1.0	0.066;0.096	0.919
298	EIF1	ENSG00000173812.10	chr17	+	41689777	41690189	41689777	41689941	41690087	41690189	9;1	0;0	9;7	36;16	3.19951e-09	5.17475e-08	1.0;1.0	0.06;0.1	0.92
299	TNS3	ENSG00000136205.16	chr7	-	47275153	47280190	47275153	47278220	47280163	47280190	46;51	0;0	10;2	2;1	2.31518e-08	2.76269e-07	1.0;1.0	0.111;0.048	0.92
300	RPS16	ENSG00000105193.8	chr19	-	39433664	39435708	39433664	39433761	39435606	39435708	44;57	0;0	149;126	36;55	5.37348e-14	1.75265e-11	1.0;1.0	0.098;0.057	0.922
301	HEXA	ENSG00000213614.9	chr15	-	72353690	72355624	72353690	72353737	72355558	72355624	23;18	0;0	54;27	15;10	1.04274e-07	9.5805e-07	1.0;1.0	0.088;0.067	0.922
302	ASCC2	ENSG00000100325.14	chr22	-	29793359	29793676	29793359	29793490	29793576	29793676	5;6	0;0	1;2	6;7	1.36771e-10	4.95668e-09	1.0;1.0	0.058;0.095	0.923
303	DDX47	ENSG00000213782.7	chr12	+	12823202	12824677	12823202	12824016	12824539	12824677	11;5	0;0	12;3	9;5	1.98047e-08	2.45303e-07	1.0;1.0	0.104;0.05	0.923
304	XPO1	ENSG00000082898.16	chr2	-	61483936	61485962	61483936	61484105	61485767	61485962	28;24	0;0	76;34	30;11	1.40336e-09	2.89092e-08	1.0;1.0	0.069;0.083	0.924
305	COX4I1	ENSG00000131143.8	chr16	+	85804936	85805864	85804936	85805104	85805732	85805864	5;12	0;0	61;54	49;59	5.82531e-08	5.93757e-07	1.0;1.0	0.084;0.063	0.926
306	RACK1	ENSG00000204628.11	chr5	-	181236928	181237719	181236928	181237042	181237608	181237719	7;6	0;0	265;139	186;250	2.71496e-07	2.19552e-06	1.0;1.0	0.104;0.043	0.926
307	NISCH	ENSG00000010322.15	chr3	+	52477573	52478282	52477573	52477642	52478096	52478282	4;11	0;0	8;9	14;9	1.82851e-08	2.27923e-07	1.0;1.0	0.054;0.09	0.928
308	GLTSCR2	ENSG00000105373.18	chr19	+	47755755	47756604	47755755	47755822	47756527	47756604	3;22	0;0	24;41	25;32	1.69396e-09	3.35491e-08	1.0;1.0	0.06;0.078	0.931
309	RRP12	ENSG00000052749.13	chr10	-	97358536	97359010	97358536	97358619	97358942	97359010	5;5	0;0	4;4	7;8	1.55191e-08	2.02473e-07	1.0;1.0	0.071;0.063	0.933
310	YBX3	ENSG00000060138.12	chr12	-	10701959	10704148	10701959	10702134	10704050	10704148	34;32	0;0	188;56	45;60	1.4081e-12	1.8371e-10	1.0;1.0	0.096;0.023	0.941
311	RPLP1	ENSG00000137818.11	chr15	+	69453646	69455287	69453646	69453721	69455169	69455287	27;19	0;0	91;76	39;51	6.28451e-11	2.7434e-09	1.0;1.0	0.072;0.047	0.941
312	KAT6B	ENSG00000156650.12	chr10	+	74981786	74985241	74981786	74981928	74985079	74985241	8;6	0;0	8;0	1;1	2.4307e-06	1.50534e-05	1.0;1.0	0.111;0.0	0.945
313	2007-09-01	ENSG00000122545.18	chr7	+	35898247	35903215	35898247	35898383	35903075	35903215	36;36	0;0	204;65	26;20	9.55402e-08	8.94604e-07	1.0;1.0	0.076;0.033	0.946
314	MRPL28	ENSG00000086504.15	chr16	-	368500	370225	368500	369220	369930	370225	3;20	0;0	7;6	6;12	3.02135e-10	8.95876e-09	1.0;1.0	0.071;0.032	0.949
315	NPEPPS	ENSG00000141279.15	chr17	+	47579389	47582849	47579389	47579511	47582741	47582849	6;14	0;0	37;16	20;3	9.49041e-06	5.00613e-05	1.0;1.0	0.027;0.075	0.949
316	LUC7L	ENSG00000007392.16	chr16	-	188968	190135	188968	189339	189967	190135	25;29	0;0	25;27	34;39	0	0	1.0;1.0	0.051;0.049	0.95
317	KDM2B	ENSG00000089094.17	chr12	-	121439856	121440977	121439856	121440075	121440815	121440977	2;16	0;0	11;10	12;14	1.1347e-08	1.5638e-07	1.0;1.0	0.055;0.043	0.951
318	STMN1	ENSG00000117632.21	chr1	-	25901490	25903813	25901490	25901682	25903640	25903813	9;7	0;0	50;19	15;25	7.21953e-06	3.90585e-05	1.0;1.0	0.077;0.019	0.952
319	C19orf60	ENSG00000006015.17	chr19	+	18590853	18592336	18590853	18590933	18592107	18592336	39;40	0;0	28;28	22;25	0	0	1.0;1.0	0.049;0.044	0.954
320	CD55	ENSG00000196352.14	chr1	+	207336692	207337409	207336692	207336818	207337328	207337409	9;1	0;0	9;2	11;7	1.18117e-07	1.07514e-06	1.0;1.0	0.068;0.025	0.954
321	KDM3A	ENSG00000115548.16	chr2	+	86489519	86491057	86489519	86489659	86490880	86491057	1;9	0;0	36;14	26;13	2.54525e-05	0.000116108	1.0;1.0	0.052;0.041	0.954
322	ZC3H18	ENSG00000158545.15	chr16	+	88622196	88623344	88622196	88622388	88623218	88623344	9;4	0;0	9;13	9;19	2.6814e-07	2.17738e-06	1.0;1.0	0.054;0.037	0.955
323	ANKZF1	ENSG00000163516.13	chr2	+	219236009	219236651	219236009	219236095	219236321	219236651	12;7	0;0	13;10	40;81	3.33067e-16	2.17271e-13	1.0;1.0	0.056;0.022	0.961
324	SSR4	ENSG00000180879.13	chrX	+	153798070	153798493	153798070	153798136	153798328	153798493	5;8	0;0	19;20	93;121	7.42295e-13	1.45267e-10	1.0;1.0	0.041;0.033	0.963
325	PKD2	ENSG00000118762.7	chr4	+	88065373	88065879	88065373	88065495	88065761	88065879	12;4	0;0	2;1	7;8	2.63334e-12	2.86302e-10	1.0;1.0	0.043;0.019	0.969
326	NADSYN1	ENSG00000172890.11	chr11	+	71484311	71485648	71484311	71484447	71485541	71485648	8;8	0;0	2;5	10;4	7.08206e-10	1.66983e-08	1.0;1.0	0.009;0.052	0.97
327	NUP35	ENSG00000163002.12	chr2	+	183159487	183161680	183159487	183159652	183161053	183161680	8;16	0;0	15;6	27;6	1.32459e-10	4.95668e-09	1.0;1.0	0.019;0.033	0.974
328	A2M	ENSG00000175899.14	chr12	-	9067711	9068224	9067711	9067839	9068182	9068224	3;8	0;0	29;24	174;109	6.30828e-11	2.7434e-09	1.0;1.0	0.021;0.027	0.976
329	NOL11	ENSG00000130935.9	chr17	+	67738121	67739010	67738121	67738355	67738931	67739010	10;9	0;0	3;1	7;6	8.751e-12	5.90542e-10	1.0;1.0	0.033;0.013	0.977
330	RBM33	ENSG00000184863.10	chr7	+	155738059	155740026	155738059	155738403	155739714	155740026	10;22	0;0	17;12	21;27	1.99063e-13	4.32851e-11	1.0;1.0	0.029;0.016	0.978
331	RPL28	ENSG00000108107.13	chr19	+	55386569	55388048	55386569	55386693	55387929	55388048	7;10	0;0	84;110	155;264	2.739e-10	8.41598e-09	1.0;1.0	0.021;0.016	0.982
332	RPS15	ENSG00000115268.9	chr19	+	1438806	1440253	1438806	1438892	1440018	1440253	8;8	0;0	33;45	71;125	2.07309e-10	6.99489e-09	1.0;1.0	0.019;0.015	0.983
333	DNM1	ENSG00000106976.20	chr9	+	128247923	128248753	128247923	128247935	128248582	128248753	3;8	0;0	9;7	33;38	1.05796e-09	2.2752e-08	1.0;1.0	0.019;0.013	0.984
334	FLNB	ENSG00000136068.14	chr3	+	58168439	58169793	58168439	58168658	58169589	58169793	8;4	0;0	9;4	23;36	5.08872e-10	1.31035e-08	1.0;1.0	0.02;0.006	0.987
335	LZTR1	ENSG00000099949.18	chr22	+	20995962	20996801	20995962	20996112	20996695	20996801	4;7	0;0	3;5	17;34	1.22585e-10	4.70391e-09	1.0;1.0	0.014;0.011	0.988
336	RPS17	ENSG00000182774.10	chr15	-	82536754	82538371	82536754	82536881	82538305	82538371	7;4	0;0	69;40	174;148	3.76895e-08	4.05266e-07	1.0;1.0	0.013;0.009	0.989
337	CLU	ENSG00000120885.20	chr8	-	27598459	27600009	27598459	27598635	27599779	27600009	15;5	0;0	15;7	46;47	3.06422e-14	1.19933e-11	1.0;1.0	0.013;0.006	0.991
338	RPL37A	ENSG00000197756.9	chr2	+	216499948	216501467	216499948	216500031	216501340	216501467	6;11	0;0	172;39	446;668	3.97693e-12	3.89143e-10	1.0;1.0	0.014;0.002	0.992
339	ARAP1	ENSG00000186635.14	chr11	-	72695541	72695865	72695541	72695628	72695717	72695865	2;10	0;0	0;0	9;17	7.77156e-16	3.80224e-13	1.0;1.0	0.0;0.0	1

## Sheet: A5SS
Alternative 5' splice sites
Sr. No.	gene symbol	Ensembl ID	Chromosome	strand	Longer exon start	Longer exon end	Shorter exon start	Shorter exon end	Flanking exon start	Flanking exon end	ShMETTL3 Exon Inclusion Count	ShMETTL3 Exon Skipping Count	ShNT Exon Inclusion Count	ShNT Exon Skipping Count	p Value	FDR	Inclusion level of ShMETTL3	Inclusion level of ShNT	delta inclusion level (ShMETTL3-ShNT)
1	NARF	ENSG00000141562.17	chr17	+	82459991	82460323	82459991	82460072	82464286	82464430	4;10	0;0	36;21	4;1	7.95727e-05	0.000644212	1.0;1.0	0.599;0.777	0.312
2	IRF3	ENSG00000126456.15	chr19	-	49661449	49662328	49661947	49662328	49660712	49660828	12;31	0;0	60;43	3;2	0.000197481	0.00145889	1.0;1.0	0.646;0.662	0.346
3	AKAP8L	ENSG00000011243.17	chr19	-	15398629	15399410	15399301	15399410	15397713	15397855	1;11	0;0	201;245	10;10	0.000194204	0.00145284	1.0;1.0	0.582;0.629	0.395
4	SMARCC2	ENSG00000139613.11	chr12	-	56164302	56164731	56164647	56164731	56163344	56163765	14;6	0;0	57;90	4;9	3.25685e-05	0.000291636	1.0;1.0	0.643;0.559	0.399
5	LIG1	ENSG00000105486.13	chr19	-	48120166	48121322	48121169	48121322	48119136	48119190	19;29	0;0	85;43	5;1	1.47296e-06	1.85217e-05	1.0;1.0	0.447;0.671	0.441
6	RSRP1	ENSG00000117616.17	chr1	-	25244176	25245301	25245149	25245301	25243549	25243633	8;4	0;0	72;27	3;1	0.000188516	0.00142837	1.0;1.0	0.54;0.569	0.446
7	PARP14	ENSG00000173193.13	chr3	+	122720254	122721653	122720254	122720388	122727811	122727986	16;23	0;0	21;5	0;2	0.00685236	0.0405686	1.0;1.0	1.0;0.087	0.457
8	AFTPH	ENSG00000119844.15	chr2	+	64579485	64581273	64579485	64579546	64585421	64585545	9;5	0;0	6;3	0;2	0.000237124	0.00170903	1.0;1.0	1.0;0.04	0.48
9	SLC12A4	ENSG00000124067.16	chr16	-	67962243	67963559	67963464	67963559	67961574	67961706	8;28	0;0	46;43	3;2	2.15023e-06	2.49174e-05	1.0;1.0	0.376;0.458	0.583
10	DLG1	ENSG00000075711.20	chr3	-	197085295	197085756	197085579	197085756	197081050	197081117	3;7	0;0	27;9	6;2	2.11535e-06	2.49174e-05	1.0;1.0	0.403;0.403	0.597
11	OS9	ENSG00000135506.15	chr12	+	57718992	57720263	57718992	57719182	57720405	57720518	1;11	0;0	78;80	7;4	8.38203e-07	1.10084e-05	1.0;1.0	0.33;0.469	0.601
12	POLR2G	ENSG00000168002.11	chr11	+	62761794	62762184	62761794	62761904	62762866	62763026	2;9	0;0	13;8	2;3	4.44851e-07	6.25969e-06	1.0;1.0	0.496;0.288	0.608
13	ATP6AP1	ENSG00000071553.16	chrX	+	154429047	154431657	154429047	154429174	154431829	154431904	86;57	0;0	298;315	10;10	3.87245e-06	4.16112e-05	1.0;1.0	0.37;0.383	0.623
14	AKR1B1	ENSG00000085662.13	chr7	-	134447460	134448061	134447979	134448061	134447297	134447381	4;13	0;0	30;35	6;4	9.93043e-08	1.54444e-06	1.0;1.0	0.305;0.435	0.63
15	UBQLN1	ENSG00000135018.13	chr9	-	83666349	83669327	83669184	83669327	83665029	83665145	20;10	0;0	85;40	3;1	6.72425e-06	7.09649e-05	1.0;1.0	0.329;0.409	0.631
16	RALGDS	ENSG00000160271.14	chr9	-	133100495	133101762	133101519	133101762	133100267	133100382	7;6	0;0	82;97	8;7	3.70824e-05	0.0003271	1.0;1.0	0.323;0.392	0.642
17	LAS1L	ENSG00000001497.16	chrX	-	65520701	65523707	65523559	65523707	65517986	65518465	19;35	0;0	340;259	8;11	5.79038e-05	0.000488873	1.0;1.0	0.422;0.288	0.645
18	ABCD4	ENSG00000119688.20	chr14	-	74297638	74298069	74297929	74298069	74296332	74296449	5;20	0;0	23;18	5;8	1.25311e-07	1.80631e-06	1.0;1.0	0.403;0.248	0.674
19	CIT	ENSG00000122966.14	chr12	-	119784188	119785065	119784959	119785065	119783907	119784051	13;19	0;0	19;13	4;2	1.14502e-07	1.73515e-06	1.0;1.0	0.224;0.284	0.746
20	ANAPC11	ENSG00000141552.17	chr17	+	81894466	81894624	81894466	81894586	81899919	81900254	7;21	0;0	6;7	12;17	7.22755e-14	4.27148e-11	1.0;1.0	0.221;0.19	0.794
21	ING5	ENSG00000168395.15	chr2	+	241711376	241711584	241711376	241711488	241711977	241712071	6;7	0;0	4;1	5;2	1.69894e-08	3.46232e-07	1.0;1.0	0.215;0.146	0.82
22	ADD1	ENSG00000087274.16	chr4	+	2908514	2909431	2908514	2908604	2914883	2915040	3;7	0;0	33;25	7;12	3.88532e-05	0.00033768	1.0;1.0	0.212;0.106	0.841
23	COPG1	ENSG00000181789.14	chr3	+	129250681	129250894	129250681	129250734	129252280	129252361	7;6	0;0	6;1	6;4	5.23969e-11	3.09665e-09	1.0;1.0	0.192;0.056	0.876
24	EMC1	ENSG00000127463.13	chr1	-	19244738	19245030	19244905	19245030	19243949	19244015	17;10	0;0	1;8	7;8	1.05674e-11	1.01575e-09	1.0;1.0	0.032;0.187	0.89
25	ATP5O	ENSG00000241837.6	chr21	-	33906448	33907453	33907340	33907453	33903934	33904021	9;1	0;0	15;17	11;5	3.79136e-06	4.14943e-05	1.0;1.0	0.067;0.153	0.89
26	PPP1R12A	ENSG00000058272.16	chr12	-	79786776	79788783	79788647	79788783	79786373	79786478	15;10	0;0	51;9	11;3	1.05097e-06	1.35027e-05	1.0;1.0	0.108;0.072	0.91
27	SND1	ENSG00000197157.10	chr7	+	128089488	128089825	128089488	128089692	128091836	128091881	6;10	0;0	4;3	13;13	4.51816e-12	5.34047e-10	1.0;1.0	0.078;0.059	0.931
28	MDH2	ENSG00000146701.11	chr7	+	76048160	76048522	76048160	76048226	76054829	76054998	11;1	0;0	5;1	6;15	5.7514e-10	1.99946e-08	1.0;1.0	0.107;0.01	0.942

## Sheet: A3SS
Alternative 3' splice sites
Sr. No.	gene symbol	Ensembl ID	Chromosome	strand	Longer exon start	Longer exon end	Shorter exon start	Shorter exon end	Flanking exon start	Flanking exon end	ShMETTL3 Exon Inclusion Count	ShMETTL3 Exon Skipping Count	ShNT Exon Inclusion Count	ShNT Exon Skipping Count	p Value	FDR	Inclusion level of ShMETTL3	Inclusion level of ShNT	delta inclusion level (ShMETTL3-ShNT)
1	HNRNPC	ENSG00000092199.17	chr14	-	21263310	21263829	21263310	21263336	21269297	21269442	57;91	0;0	196;72	5;0	0.00308242	0.0164921	1.0;1.0	0.783;1.0	0.109
2	SF1	ENSG00000168066.20	chr11	-	64764605	64766155	64764605	64765518	64766899	64767079	9;11	0;0	227;192	3;5	0.000330559	0.00196992	1.0;1.0	0.846;0.736	0.209
3	HNRNPC	ENSG00000092199.17	chr14	-	21263310	21263582	21263310	21263336	21269297	21269425	35;80	0;0	31;6	5;0	0.000507458	0.00299973	1.0;1.0	0.512;1.0	0.244
4	BRSK2	ENSG00000174672.15	chr11	+	1460499	1461714	1460969	1461714	1459191	1459239	6;24	0;0	106;79	5;2	6.9256e-05	0.000474436	1.0;1.0	0.671;0.792	0.268
5	RBM6	ENSG00000004534.14	chr3	+	49967197	49968748	49967469	49968748	49962575	49962685	7;8	0;0	78;16	4;1	0.00104741	0.00581631	1.0;1.0	0.752;0.713	0.268
6	SMTN	ENSG00000183963.18	chr22	+	31095851	31096897	31096732	31096897	31095533	31095609	2;24	0;0	215;190	2;7	6.61978e-05	0.000457764	1.0;1.0	0.852;0.593	0.278
7	TCF3	ENSG00000071564.14	chr19	-	1609292	1611369	1609292	1610500	1611703	1611849	18;25	0;0	183;55	1;3	0.00352774	0.0184701	1.0;1.0	0.909;0.499	0.296
8	TMCC1	ENSG00000172765.16	chr3	-	129827802	129828508	129827802	129828077	129832773	129832826	1;11	0;0	55;23	0;5	0.00132353	0.00723993	1.0;1.0	1.0;0.323	0.339
9	AFG3L1P	ENSG00000223959.8	chr16	+	89979301	89980336	89980241	89980336	89978809	89978878	9;23	0;0	43;27	0;3	0.00964888	0.0481131	1.0;1.0	1.0;0.313	0.344
10	TIMM44	ENSG00000104980.7	chr19	-	7935064	7935253	7935064	7935145	7938026	7938197	6;7	0;0	20;8	2;3	5.71185e-05	0.000402576	1.0;1.0	0.76;0.458	0.391
11	SCAF11	ENSG00000139218.17	chr12	-	45919130	45922194	45919130	45919309	45922462	45922582	20;46	0;0	174;49	0;3	0.00475031	0.0241804	1.0;1.0	1.0;0.218	0.391
12	MAP4K4	ENSG00000071054.16	chr2	+	101859642	101859864	101859735	101859864	101858995	101859082	6;8	0;0	12;34	2;12	8.96528e-06	8.01409e-05	1.0;1.0	0.677;0.498	0.412
13	HDAC7	ENSG00000061273.17	chr12	-	47791870	47792669	47791870	47792004	47793368	47793588	17;3	0;0	38;40	2;2	0.00027001	0.00163568	1.0;1.0	0.571;0.583	0.423
14	BIRC5	ENSG00000089685.14	chr17	+	78215965	78216781	78216663	78216781	78214679	78214789	14;7	0;0	7;3	3;0	0.000794256	0.00462055	1.0;1.0	0.135;1.0	0.432
15	ST5	ENSG00000166444.18	chr11	-	8702571	8703611	8702571	8702720	8707084	8707225	5;16	0;0	24;50	1;2	0.000923901	0.00529077	1.0;1.0	0.56;0.571	0.434
16	THBS3	ENSG00000169231.13	chr1	-	155198408	155198737	155198408	155198602	155199803	155199856	1;12	0;0	4;2	0;8	0.000650349	0.00381365	1.0;1.0	1.0;0.063	0.469
17	DNM1	ENSG00000106976.20	chr9	+	128247923	128248753	128248582	128248753	128247374	128247486	3;8	0;0	37;43	1;6	1.06537e-06	1.09988e-05	1.0;1.0	0.723;0.336	0.471
18	EIF3B	ENSG00000106263.17	chr7	+	2380203	2380740	2380278	2380740	2379393	2379511	2;8	0;0	23;57	13;16	1.51596e-05	0.000124854	1.0;1.0	0.414;0.588	0.499
19	ZNF317	ENSG00000130803.14	chr19	+	9157833	9158075	9157979	9158075	9157267	9157394	6;4	0;0	8;7	2;2	9.5243e-05	0.000617815	1.0;1.0	0.505;0.472	0.512
20	LSM14B	ENSG00000149657.19	chr20	+	62126225	62126439	62126303	62126439	62124616	62124780	1;16	0;0	11;10	5;4	1.43064e-06	1.43651e-05	1.0;1.0	0.462;0.494	0.522
21	FUK	ENSG00000157353.16	chr16	+	70478796	70479403	70479179	70479403	70478550	70478650	12;8	0;0	9;22	5;1	1.00616e-06	1.05359e-05	1.0;1.0	0.172;0.718	0.555
22	NOSIP	ENSG00000142546.13	chr19	-	49557089	49558199	49557089	49557249	49558896	49558978	2;20	0;0	57;49	3;4	3.20352e-07	3.97997e-06	1.0;1.0	0.487;0.38	0.567
23	POLD1	ENSG00000062822.12	chr19	+	50408706	50408901	50408784	50408901	50407326	50407415	14;2	0;0	6;6	1;17	2.64725e-07	3.46507e-06	1.0;1.0	0.701;0.121	0.589
24	SEC62	ENSG00000008952.16	chr3	+	169982636	169982911	169982706	169982911	169976945	169977051	7;5	0;0	9;4	7;3	2.62139e-07	3.46507e-06	1.0;1.0	0.349;0.357	0.647
25	CXorf38	ENSG00000185753.12	chrX	-	40639008	40640320	40639008	40639128	40647006	40647141	19;23	0;0	13;14	1;1	0.00101734	0.00569246	1.0;1.0	0.344;0.36	0.648
26	SUMF2	ENSG00000129103.17	chr7	+	56074113	56074218	56074173	56074218	56072996	56073111	13;31	0;0	9;8	10;7	8.61966e-12	1.05304e-09	1.0;1.0	0.29;0.342	0.684
27	RRP7A	ENSG00000189306.10	chr22	-	42516010	42516296	42516010	42516136	42518004	42518147	12;5	0;0	6;9	3;5	1.4881e-07	2.18155e-06	1.0;1.0	0.323;0.3	0.689
28	CAPRIN2	ENSG00000110888.17	chr12	-	30719078	30720915	30719078	30719225	30723258	30723314	14;16	0;0	62;22	6;1	7.2749e-10	3.13677e-08	1.0;1.0	0.229;0.387	0.692
29	NOL8	ENSG00000198000.11	chr9	-	92299889	92300810	92299889	92300016	92301550	92301822	7;4	0;0	8;6	1;1	0.000123612	0.0007811	1.0;1.0	0.322;0.262	0.708
30	PCBP2	ENSG00000197111.15	chr12	+	53459799	53461143	53461014	53461143	53459271	53459403	53;47	0;0	201;126	22;12	5.15187e-08	8.90961e-07	1.0;1.0	0.265;0.293	0.721
31	PSPH	ENSG00000146733.13	chr7	-	56019599	56019808	56019599	56019734	56021072	56021231	3;17	0;0	2;5	6;3	6.33619e-10	2.90277e-08	1.0;1.0	0.118;0.402	0.74
32	TPM2	ENSG00000198467.13	chr9	-	35681991	35682904	35681991	35682163	35684245	35684315	12;10	0;0	56;70	10;13	1.1885e-05	9.89968e-05	1.0;1.0	0.261;0.254	0.742
33	MYO19	ENSG00000278259.4	chr17	-	36503949	36505177	36503949	36504020	36505296	36505404	16;26	0;0	23;26	3;3	1.37101e-07	2.05092e-06	1.0;1.0	0.241;0.264	0.748
34	CCSAP	ENSG00000154429.10	chr1	-	229326737	229327558	229326737	229327006	229342098	229342513	10;11	0;0	21;20	6;5	1.89864e-07	2.57723e-06	1.0;1.0	0.225;0.249	0.763
35	MIAT	ENSG00000225783.6	chr22	+	26665456	26666937	26665530	26666937	26663315	26663398	2;11	0;0	23;39	44;40	1.29725e-08	2.79672e-07	1.0;1.0	0.174;0.282	0.772
36	CENPM	ENSG00000100162.14	chr22	-	41945224	41945389	41945224	41945304	41945912	41946005	7;5	0;0	2;5	5;4	4.36334e-10	2.13222e-08	1.0;1.0	0.129;0.316	0.777
37	MGRN1	ENSG00000102858.12	chr16	+	4686258	4690974	4688795	4690974	4683842	4683932	48;43	0;0	170;181	8;21	9.97714e-07	1.05359e-05	1.0;1.0	0.291;0.143	0.783
38	BMP1	ENSG00000168487.17	chr8	+	22196180	22196840	22196679	22196840	22195461	22195587	4;28	0;0	25;19	5;18	3.33834e-08	6.27437e-07	1.0;1.0	0.313;0.088	0.799
39	KCTD10	ENSG00000110906.12	chr12	-	109469514	109471377	109469514	109469728	109477259	109477300	11;7	0;0	9;6	1;1	1.10155e-05	9.3345e-05	1.0;1.0	0.209;0.15	0.821
40	VEZT	ENSG00000028203.17	chr12	+	95299093	95301172	95300164	95301172	95296050	95296258	11;11	0;0	54;24	10;7	4.67933e-06	4.34171e-05	1.0;1.0	0.194;0.133	0.837
41	C19orf60	ENSG00000006015.17	chr19	+	18590273	18590933	18590853	18590933	18588994	18589683	26;46	0;0	36;32	11;21	1.2208e-12	2.56406e-10	1.0;1.0	0.206;0.108	0.843
42	SERPINF1	ENSG00000132386.10	chr17	+	1769671	1770050	1769851	1770050	1766902	1766994	6;6	0;0	2;9	12;9	1.00495e-08	2.23589e-07	1.0;1.0	0.035;0.179	0.893
43	CDK5RAP2	ENSG00000136861.17	chr9	-	120460571	120460747	120460571	120460667	120467859	120467997	6;16	0;0	2;2	5;9	1.39921e-12	2.56406e-10	1.0;1.0	0.133;0.079	0.894
44	RACK1	ENSG00000204628.11	chr5	-	181236936	181237319	181236936	181237042	181237608	181237719	7;4	0;0	152;98	186;250	4.58215e-08	8.19199e-07	1.0;1.0	0.111;0.057	0.916
45	CTB-50L17.10	ENSG00000167674.14	chr19	+	4496918	4498031	4497957	4498031	4496301	4496405	28;24	0;0	15;7	7;6	3.93888e-11	2.8872e-09	1.0;1.0	0.09;0.051	0.929
46	KRTCAP2	ENSG00000163463.11	chr1	-	155169790	155172489	155169790	155169857	155172564	155172892	72;116	0;0	113;80	51;31	0	0	1.0;1.0	0.04;0.046	0.957
47	TJAP1	ENSG00000137221.14	chr6	+	43502587	43503508	43503400	43503508	43502282	43502349	12;18	0;0	1;4	3;4	2.74578e-11	2.25131e-09	1.0;1.0	0.019;0.055	0.963
48	POLE	ENSG00000177084.16	chr12	-	132657867	132658674	132657867	132657970	132659294	132659509	13;6	0;0	2;0	2;8	6.56142e-13	2.40476e-10	1.0;1.0	0.062;0.0	0.969
49	PPP1R12A	ENSG00000058272.16	chr12	-	79778549	79779351	79778549	79778600	79781814	79781862	7;9	0;0	1;0	5;4	3.26739e-12	4.78999e-10	1.0;1.0	0.012;0.0	0.994

## Sheet: MXE
Mutually exclusive exons
Sr. No.	gene symbol	Ensembl ID	Chromosome	strand	1st Exon Start	1st Exon End	2nd Exon Start	2nd Exon End	upstream Exon Start	upstream Exon End	downstream Exon Start	downstream Exon End	ShMETTL3 Exon Inclusion Count	ShMETTL3 Exon Skipping Count	ShNT Exon Inclusion Count	ShNT Exon Skipping Count	p Value	FDR	Inclusion level of ShMETTL3	Inclusion level of ShNT	delta inclusion level (ShMETTL3-ShNT)
1	LINC00969	ENSG00000242086.8	chr3	+	195699029	195699207	195707005	195707126	195688532	195688797	195708133	195708504	1;0	15;18	18;8	0;1	0	0	0.048;0.0	1.0;0.857	-0.904
2	NAP1L1	ENSG00000187109.13	chr12	-	76056573	76056672	76059797	76059878	76056032	76056161	76060137	76060279	1;0	4;16	185;61	2;1	0	0	0.221;0.0	0.991;0.986	-0.878
3	BCL2L11	ENSG00000153094.21	chr2	+	111124049	111124139	111130131	111130247	111123745	111123869	111150043	111150147	0;0	12;4	2;6	0;3	3.1151e-09	1.34598e-07	0.0;0.0	1.0;0.703	-0.851
4	NAP1L1	ENSG00000187109.13	chr12	-	76056573	76056672	76059776	76059878	76056032	76056161	76060137	76060279	2;1	4;16	82;25	2;1	1.55431e-15	2.68637e-13	0.329;0.058	0.976;0.961	-0.775
5	EZH1	ENSG00000108799.12	chr17	-	42722794	42722915	42727634	42727763	42720272	42720449	42728824	42728952	0;0	6;5	10;2	8;0	3.69302e-07	7.97846e-06	0.0;0.0	0.544;1.0	-0.772
6	TMBIM6	ENSG00000139644.12	chr12	+	49741956	49742280	49743416	49743565	49741556	49741611	49752463	49752549	1;2	3;10	10;21	2;0	3.85247e-09	1.598e-07	0.151;0.096	0.727;1.0	-0.74
7	DDX3X	ENSG00000215301.9	chrX	+	41347639	41347915	41357832	41358000	41347311	41347451	41364273	41364472	3;9	7;13	301;154	0;0	0	0	0.223;0.316	1.0;1.0	-0.73
8	ITGA6	ENSG00000091409.14	chr2	+	172470973	172471105	172472773	172472890	172469124	172469380	172474054	172474265	0;2	5;3	10;8	2;0	2.82926e-06	4.37903e-05	0.0;0.38	0.821;1.0	-0.72
9	UBE2C	ENSG00000175063.16	chr20	+	45814383	45814470	45815389	45815540	45813436	45813464	45815853	45815913	2;0	2;9	28;30	2;0	2.73993e-07	6.04533e-06	0.595;0.0	0.954;1.0	-0.679
10	PGAP2	ENSG00000148985.19	chr11	+	3811249	3811424	3822908	3822993	3808293	3808315	3823612	3823740	0;0	14;11	9;12	3;3	6.59695e-13	9.7729e-11	0.0;0.0	0.643;0.706	-0.674
11	STK32B	ENSG00000152953.12	chr4	+	5416844	5416934	5446672	5446776	5398206	5398244	5456806	5456923	0;0	4;8	8;19	6;8	8.68065e-09	3.33401e-07	0.0;0.0	0.595;0.723	-0.659
12	RBMS2	ENSG00000076067.11	chr12	+	56571697	56571855	56580277	56580375	56569898	56569990	56581183	56581263	0;0	7;8	8;15	4;4	3.21918e-10	2.08643e-08	0.0;0.0	0.587;0.727	-0.657
13	GAK	ENSG00000178950.16	chr4	-	850935	851974	859605	859722	849891	850068	865121	865244	0;0	5;10	25;39	99;127	8.40132e-06	0.00010908	0.0;0.0	0.622;0.667	-0.645
14	MAP4K4	ENSG00000071054.16	chr2	+	101860824	101860986	101863820	101864051	101859735	101859864	101864929	101865036	0;0	4;7	4;7	4;4	4.73593e-08	1.48823e-06	0.0;0.0	0.57;0.699	-0.634
15	WARS	ENSG00000140105.17	chr14	-	100365474	100365576	100365953	100366067	100361707	100361921	100369086	100369258	0;2	3;26	7;4	2;5	1.08003e-05	0.00013827	0.0;0.067	0.764;0.426	-0.561
16	CHFR	ENSG00000072609.17	chr12	-	132862332	132862425	132869618	132869798	132861466	132861634	132870723	132870783	1;3	8;1	18;47	2;1	5.791e-05	0.00057743	0.072;0.651	0.848;0.967	-0.546
17	SAMD4A	ENSG00000020577.13	chr14	+	54702061	54702580	54737023	54737287	54567611	54568112	54748814	54748924	0;1	5;9	89;89	37;37	1.16092e-09	5.73273e-08	0.0;0.058	0.57;0.57	-0.541
18	TNRC6B	ENSG00000100354.20	chr22	+	40264687	40267036	40270121	40270280	40261831	40262173	40273424	40273600	20;21	16;16	323;220	15;12	0	0	0.098;0.103	0.652;0.615	-0.533
19	GUSB	ENSG00000169919.16	chr7	-	65976014	65976202	65979833	65979911	65974918	65975071	65980223	65980409	0;0	1;19	12;11	17;28	3.9618e-07	8.38446e-06	0.0;0.0	0.568;0.422	-0.495
20	CHFR	ENSG00000072609.17	chr12	-	132862332	132862425	132869618	132869834	132861466	132861634	132870723	132870783	5;3	8;1	29;65	2;1	8.1217e-06	0.000107977	0.251;0.617	0.886;0.972	-0.495
21	EIF4G3	ENSG00000075151.20	chr1	-	20941490	20942330	20950002	20950111	20904882	20904971	20969473	20969596	0;0	6;8	40;47	334;230	4.17429e-05	0.000437246	0.0;0.0	0.401;0.534	-0.468
22	DDX19A	ENSG00000168872.16	chr16	+	70356111	70356247	70361417	70361510	70355484	70355535	70364542	70364645	2;2	1;6	8;13	2;1	0.00284461	0.0166659	0.606;0.204	0.755;0.909	-0.427
23	BCL2L11	ENSG00000153094.21	chr2	+	111150043	111150147	111153779	111153904	111124049	111124139	111164132	111164231	0;0	4;11	0;10	1;3	0.00113668	0.0073671	0.0;0.0	0.0;0.791	-0.396
24	ABCB9	ENSG00000150967.17	chr12	-	122940806	122940995	122944390	122944519	122940110	122940284	122946024	122946222	1;0	7;2	5;5	5;13	0.000857531	0.00585039	0.16;0.0	0.572;0.339	-0.376
25	ARHGAP4	ENSG00000089820.15	chrX	-	153918831	153919053	153921096	153921159	153913777	153913879	153921364	153921527	0;0	5;7	1;3	8;7	0.000779999	0.00535668	0.0;0.0	0.231;0.508	-0.369
26	PGAP2	ENSG00000148985.19	chr11	+	3817352	3817535	3822908	3822993	3811249	3811424	3823882	3824135	0;0	14;11	3;2	3;3	0.00024573	0.00196017	0.0;0.0	0.367;0.279	-0.323
27	ABCD4	ENSG00000119688.20	chr14	-	74297638	74298069	74299547	74299675	74296332	74296449	74302874	74302959	0;0	5;22	10;5	45;47	2.39285e-05	0.000266816	0.0;0.0	0.375;0.223	-0.299
28	ACAD8	ENSG00000151498.11	chr11	+	134257087	134257257	134258514	134258624	134256547	134256648	134259007	134259084	0;0	10;2	2;5	5;8	5.00833e-05	0.000514222	0.0;0.0	0.225;0.313	-0.269
29	MDM2	ENSG00000135679.22	chr12	+	68814602	68814689	68815627	68815720	68813553	68813628	68816811	68816945	6;7	46;45	172;49	250;161	0.000305634	0.00238302	0.12;0.14	0.418;0.241	-0.2
30	RPS3	ENSG00000149273.14	chr11	+	75402351	75402379	75404019	75404207	75401639	75401733	75404671	75404868	0;0	8;16	22;30	293;367	0.000168285	0.0014188	0.0;0.0	0.186;0.2	-0.193
31	TRA2A	ENSG00000164548.10	chr7	-	23522131	23522432	23531180	23531270	23521706	23521840	23531788	23532041	0;0	10;5	10;5	232;44	0.00132612	0.00848879	0.0;0.0	0.098;0.222	-0.16
32	MDM2	ENSG00000135679.22	chr12	+	68813553	68813628	68816811	68816945	68809211	68809292	68828770	68828931	2;1	11;28	134;27	562;116	0.00643243	0.0331862	0.211;0.05	0.26;0.255	-0.127
33	PDGFRA	ENSG00000134853.11	chr4	+	54258756	54258817	54261094	54261412	54229310	54229415	54263666	54263927	1;1	47;47	45;30	692;430	0.00460253	0.0249886	0.066;0.066	0.177;0.188	-0.116
34	LINC00969	ENSG00000242086.8	chr3	+	195701379	195701495	195708133	195708435	195699029	195699207	195708746	195708807	5;0	14;4	0;1	12;8	0.00550667	0.0294351	0.431;0.0	0.0;0.21	0.111
35	LONP1	ENSG00000196365.11	chr19	-	5708341	5708403	5711770	5712002	5707696	5707826	5713133	5713253	5;9	0;0	95;157	6;19	0.000303583	0.00238302	1.0;1.0	0.863;0.766	0.185
36	ASAH1	ENSG00000104763.18	chr8	-	18069791	18069878	18071299	18071390	18067219	18067298	18075540	18075587	3;8	0;0	12;12	2;4	0.000409696	0.00312393	1.0;1.0	0.854;0.745	0.201
37	ARIH2	ENSG00000177479.19	chr3	+	48927461	48927813	48945135	48945181	48924717	48924839	48961611	48961679	1;9	0;0	67;57	11;0	0.000573191	0.00407153	1.0;1.0	0.593;1.0	0.204
38	ARIH2	ENSG00000177479.19	chr3	+	48927461	48927813	48945135	48945181	48922747	48922811	48961611	48961679	1;9	0;0	66;57	11;0	0.000573234	0.00407153	1.0;1.0	0.589;1.0	0.206
39	ARIH2	ENSG00000177479.19	chr3	+	48927461	48927813	48945135	48945181	48918820	48918998	48961611	48961679	1;9	0;0	66;57	11;0	0.000573234	0.00407153	1.0;1.0	0.589;1.0	0.206
40	ASAH1	ENSG00000104763.18	chr8	-	18069791	18069872	18071299	18071390	18067219	18067298	18075540	18075587	3;8	0;0	12;12	2;4	0.000331274	0.00256367	1.0;1.0	0.848;0.736	0.208
41	RSRC1	ENSG00000174891.12	chr3	+	158203071	158203245	158298038	158298075	158123865	158123991	158354856	158354908	2;17	0;0	17;21	3;1	0.00680041	0.0346721	1.0;1.0	0.688;0.891	0.211
42	BBS1	ENSG00000174483.19	chr11	+	66514405	66514678	66515539	66515586	66511204	66511239	66515692	66515731	1;10	0;0	16;26	2;2	0.00383866	0.0215173	1.0;1.0	0.706;0.796	0.249
43	BTN2A2	ENSG00000124508.16	chr6	+	26385014	26385362	26388012	26388294	26383791	26383915	26390004	26390211	4;7	0;1	16;29	9;8	0.000990592	0.00654296	1.0;0.854	0.597;0.751	0.253
44	SPIDR	ENSG00000164808.16	chr8	+	47293866	47294030	47396375	47396626	47291032	47291137	47440322	47440542	9;5	1;3	22;15	35;13	0.0056076	0.0298209	0.927;0.701	0.469;0.619	0.27
45	LONP1	ENSG00000196365.11	chr19	-	5708341	5708403	5711770	5712070	5707696	5707826	5713133	5713253	9;9	0;0	78;111	6;19	8.12048e-05	0.00075187	1.0;1.0	0.806;0.652	0.271
46	ABCB8	ENSG00000197150.12	chr7	+	151032843	151033061	151033442	151033604	151028449	151028610	151034272	151034428	4;15	0;0	7;3	0;6	0.00305823	0.0177172	1.0;1.0	1.0;0.283	0.359
47	EIF3E	ENSG00000104408.9	chr8	-	108242111	108242256	108243292	108243463	108241798	108241913	108248612	108248717	3;12	1;2	12;7	19;8	0.000486512	0.00362959	0.726;0.841	0.358;0.436	0.386
48	ABI1	ENSG00000136754.16	chr10	-	26755654	26755741	26759061	26759235	26751597	26751783	26765217	26765318	3;9	2;0	25;11	17;23	0.00846289	0.0415723	0.478;1.0	0.474;0.226	0.389
49	MTSS1	ENSG00000170873.18	chr8	-	124557680	124557875	124558712	124558832	124556231	124556405	124562781	124562992	6;6	5;3	8;10	29;42	0.000529125	0.00391931	0.634;0.742	0.284;0.255	0.418
50	ANP32E	ENSG00000143401.14	chr1	-	150229071	150229237	150230570	150230693	150226607	150226795	150231776	150231926	5;2	3;3	7;2	60;31	0.00061652	0.0043198	0.675;0.454	0.127;0.075	0.464
51	SLC50A1	ENSG00000169241.17	chr1	+	155136827	155136951	155137560	155137722	155136298	155136376	155137978	155138098	2;7	0;4	8;9	29;12	0.0101113	0.0478788	1.0;0.681	0.252;0.477	0.476
52	CNOT2	ENSG00000111596.11	chr12	+	70285399	70285586	70294070	70294294	70278131	70278274	70310894	70311017	9;26	3;4	4;2	10;5	8.41505e-06	0.00010908	0.776;0.883	0.316;0.316	0.514
53	GALNT7	ENSG00000109586.11	chr4	+	173297794	173297977	173298114	173298297	173295763	173295843	173302046	173302164	3;6	0;1	5;1	3;6	0.000121529	0.00108642	1.0;0.857	0.625;0.143	0.544
54	DAP3	ENSG00000132676.15	chr1	+	155717005	155717128	155721516	155721618	155709772	155709824	155725381	155725490	3;8	0;0	12;15	12;17	2.26439e-07	5.46086e-06	1.0;1.0	0.468;0.437	0.547
55	GIGYF2	ENSG00000204120.14	chr2	+	232719037	232719128	232724573	232724691	232703423	232703489	232735154	232735238	3;4	4;0	5;0	17;2	0.00849888	0.0415723	0.472;1.0	0.259;0.0	0.607
56	MCU	ENSG00000156026.14	chr10	+	72861678	72861776	72868702	72868863	72860422	72860527	72871376	72871580	2;7	2;1	0;1	4;5	7.51797e-06	0.000105353	0.588;0.909	0.0;0.222	0.637
57	TXNRD1	ENSG00000198431.15	chr12	+	104290992	104291104	104309758	104309950	104288930	104289040	104311289	104311412	7;10	1;5	0;2	12;7	1.55994e-06	2.54622e-05	0.913;0.749	0.0;0.299	0.681
58	SLC25A3	ENSG00000075415.12	chr12	+	98595432	98595661	98595726	98595848	98593978	98594135	98597855	98598035	6;6	0;0	14;8	19;12	2.46652e-08	8.52594e-07	1.0;1.0	0.312;0.291	0.699
59	GRB10	ENSG00000106070.17	chr7	-	50703820	50703908	50710874	50710990	50674435	50674658	50755886	50756056	1;9	0;0	14;15	23;38	1.0199e-08	3.77726e-07	1.0;1.0	0.336;0.247	0.709
60	UBE2C	ENSG00000175063.16	chr20	+	45815389	45815540	45815540	45815745	45814383	45814470	45815853	45815913	2;9	3;0	3;0	142;98	5.77024e-10	3.14933e-08	0.458;1.0	0.026;0.0	0.716
61	UBE2C	ENSG00000175063.16	chr20	+	45815389	45815540	45815540	45815745	45813436	45813464	45815853	45815913	2;9	3;0	2;0	119;92	2.69706e-10	1.86457e-08	0.458;1.0	0.021;0.0	0.719
62	GRB10	ENSG00000106070.17	chr7	-	50703820	50703908	50710874	50710990	50674435	50674658	50732271	50732368	1;9	0;0	15;15	26;40	7.51859e-09	2.99876e-07	1.0;1.0	0.324;0.238	0.719
63	RFC2	ENSG00000049541.10	chr7	-	74246661	74246763	74249011	74249220	74243145	74243246	74249738	74249780	6;4	0;0	16;12	30;16	4.23402e-08	1.37209e-06	1.0;1.0	0.238;0.306	0.728
64	SLC25A3	ENSG00000075415.12	chr12	+	98595432	98595557	98595726	98595848	98593974	98594135	98597855	98598035	5;5	0;0	3;2	19;12	3.4294e-11	3.23299e-09	1.0;1.0	0.134;0.141	0.863
65	PRMT7	ENSG00000132600.16	chr16	+	68312041	68312176	68315896	68316074	68310973	68311099	68321425	68321462	15;8	0;0	0;1	12;14	0	0	1.0;1.0	0.0;0.081	0.96
