# Supplementary material for: N6-Methyladenosine Landscape of Glioma Stem-Like Cells: METTL3 Is Essential for the Expression of Actively Transcribed Genes and Sustenance of the Oncogenic Signaling
Source: Genes (Basel). 2019 Feb 13;10(2):141. doi: 10.3390/genes10020141 (PMC6410051; doi:10.3390/genes10020141)
Supplement: Supplementary file 1 [file genes-10-00141-s001.zip › suppl_table6.xlsx]

## Sheet: Sheet1
Supplementary Table 6: Coordination of m6A with RBPs
Sr. No.	gene	Source	number of genes with consensus	number of genes without consensus	average of log2 fold change having consensus	average of log2 fold change not having consensus	p value	category
1	HNRNPH2	Nostrand et al., 2017	409	1222	-3.93413	-3.18049	3.56964e-18	Positive
2	YTHDC1	Visvanathan et al., 2017	1345	286	-3.5258	-2.63436	2.01637e-13	Positive
3	CUG-BP	Fig. 5A	1171	460	-3.54224	-2.9297	1.99974e-10	Positive
4	HNRNPU	Nostrand et al., 2017	1202	429	-3.52687	-2.9285	9.03743e-10	Positive
5	SRSF1	Fig. 5A	1346	285	-3.48783	-2.81056	5.28849e-09	Positive
6	RBM24	Nostrand et al., 2017	777	854	-3.61627	-3.14494	5.89681e-09	Positive
7	PCBP1	Nostrand et al., 2017	1038	593	-3.53508	-3.07961	1.11874e-07	Positive
8	YTHDF3	Visvanathan et al., 2017	1501	130	-3.43974	-2.55827	1.69337e-07	Positive
9	FMR1	Nostrand et al., 2017	490	1141	-3.6729	-3.23918	3.25227e-07	Positive
10	SRSF2	Fig. 5A	1167	464	-3.50256	-3.03478	8.18517e-07	Positive
11	SRSF7	Fig. 5A	384	1247	-3.70939	-3.26481	1.00331e-06	Positive
12	YTHDF1	Visvanathan et al., 2017	1530	101	-3.42483	-2.53105	1.31584e-06	Positive
13	FXR2	Nostrand et al., 2017	1053	578	-3.48916	-3.15145	0.000132296	Positive
14	MBNL1	Fig. 5A	307	1324	-3.68327	-3.2972	0.000245076	Positive
15	SRSF5	Fig. 5A	1469	162	-3.41324	-2.97267	0.00240832	Positive
16	FXR1	Nostrand et al., 2017	555	1076	-3.53087	-3.28623	0.00393601	Positive
17	YTHDF2	Visvanathan et al., 2017	1533	98	-3.40614	-2.79603	0.00437225	Positive
18	SART3	Fig. 5A	534	1097	-3.21878	-3.44284	0.00847852	Negative
19	PABPC1	Fig. 5A	534	1097	-3.21878	-3.44284	0.00847852	Negative
20	PABPC4	Fig. 5A	373	1258	-3.18681	-3.42364	0.00856042	Negative
21	TARDBP	Fig. 5A	663	968	-3.49314	-3.28478	0.0101794	Positive
22	HNRNPF	Fig. 5A	1616	16	-3.37995	-2.24122	0.0207514	Positive
23	SRSF3	Fig. 5A	1492	139	-3.39697	-3.07445	0.0471285	Positive
24	RBMS3	Nostrand et al., 2017	478	1153	-3.25362	-3.41751	0.0548339	no effect
25	QKI	Nostrand et al., 2017	87	1544	-3.04923	-3.38752	0.0742778	no effect
26	YBX1	Fig. 5A	291	1340	-3.5138	-3.33814	0.0830543	no effect
27	A1CF	Nostrand et al., 2017	201	1430	-3.19344	-3.39422	0.0954738	no effect
28	MATR3	Nostrand et al., 2017	271	1360	-3.4976	-3.34395	0.11364	no effect
29	HNRNPL	Fig. 5A	815	816	-3.43079	-3.30825	0.134665	no effect
30	HNRNPA2B1	Nostrand et al., 2017	278	1353	-3.48797	-3.34513	0.180543	no effect
31	HNRNPA1	Fig. 5A	278	1353	-3.48797	-3.34513	0.180543	no effect
32	PUM2	Nostrand et al., 2017	144	1487	-3.50591	-3.35627	0.20408	no effect
33	KHDRBS1	Nostrand et al., 2017	651	980	-3.30895	-3.40969	0.209582	no effect
34	PABPN1	Fig. 5A	802	829	-3.42081	-3.31982	0.216624	no effect
35	HNRNPCL1	Fig. 5A	605	1026	-3.32043	-3.3984	0.337709	no effect
36	HNRNPC	Fig. 5A	605	1026	-3.32043	-3.3984	0.337709	no effect
37	ZC3H14	Fig. 5A	533	1098	-3.32997	-3.38866	0.477022	no effect
38	CPEB4	Fig. 5A	517	1114	-3.33205	-3.38685	0.501967	no effect
39	RALY	Fig. 5A	445	1186	-3.32972	-3.3844	0.515784	no effect
40	ELAVL1	Fig. 5A	752	879	-3.34337	-3.39181	0.550326	no effect
41	TRA2B	Fig. 5A	174	1457	-3.42118	-3.36331	0.627718	no effect
42	PTBP1	Fig. 5A	940	691	-3.35473	-3.38954	0.68087	no effect
43	TIA1	Fig. 5A	685	946	-3.3514	-3.38257	0.700442	no effect
44	KHDRBS3	Fig. 5A	713	918	-3.38483	-3.35756	0.738366	no effect
45	CPEB2	Fig. 5A	436	1195	-3.38103	-3.36527	0.853288	no effect
46	PABPC3	Fig. 5A	494	1137	-3.35954	-3.3738	0.864881	no effect
47	U2AF2	Fig. 5A	349	1282	-3.37849	-3.36703	0.904042	no effect
48	IGF2BP3	Nostrand et al., 2017	783	848	-3.37065	-3.3684	0.978	no effect
