# Supplementary material for: N6-Methyladenosine Landscape of Glioma Stem-Like Cells: METTL3 Is Essential for the Expression of Actively Transcribed Genes and Sustenance of the Oncogenic Signaling
Source: Genes (Basel). 2019 Feb 13;10(2):141. doi: 10.3390/genes10020141 (PMC6410051; doi:10.3390/genes10020141)
Supplement: Supplementary file 1 [file genes-10-00141-s001.zip › suppl_table7.xlsx]

## Sheet: Sheet1
Supplementary Table 7: miRNAs binding to m6A modified 3'UTR genes
			Experimental validation status		ShMETTL3 vs Sh NT			GBM vs Control brain (TCGA cohort)					GBM vs Control brain (In-house cohort)
Sr. No.	gene symbol	miRNA	experimental validation status	PMIDs	log2 Fold Change (ShMETTL3-ShNT)	p value	p adj	p-value	adj. p (Benjamini / Hochberg)	average in GBM samples	average in control brain samples	log2 fold change (avg. GBM -avg Normal)	p-value	adj. p (Benjamini / Hochberg)	average in GBM samples	average in control brain samples	log2 fold change (avg. GBM -avg Normal)
1	VEGFA	hsa-miR-29a-3p	YES	20371350;21572407;23592263;24209632	-5.97501	2.77e-89	3.59e-85	NA	NA	NA	NA	NA	0.088433	0.13265	1.42857e-10	-0.348049	-0.348049
2	VEGFA	hsa-miR-29b-3p	YES	23592263;20371350;18320040;21572407;23354167	-5.97501	2.77e-89	3.59e-85	NA	NA	NA	NA	NA	NA	NA	NA	NA	NA
3	VEGFA	hsa-miR-29c-3p	YES	21572407;20371350;23592263	-5.97501	2.77e-89	3.59e-85	NA	NA	NA	NA	NA	NA	NA	NA	NA	NA
4	VEGFA	hsa-miR-16-5p	YES	18320040;22473208;22012620;20371350;23446348;24398324;21572407;23592263;23083510;19144909;23104180;23233752;21885851;15131085	-5.97501	2.77e-89	3.59e-85	NA	NA	NA	NA	NA	0.000311	0.00339179	-1.42857e-10	1.51267	1.51267
5	VEGFA	hsa-miR-195-5p	YES	22012620;22473208;23468064;23446348;18320040;23592263;20371350;24398324;21572407	-5.97501	2.77e-89	3.59e-85	NA	NA	NA	NA	NA	NA	NA	NA	NA	NA
6	SEPT2	hsa-miR-15a-5p	YES	22473208	-2.62878	1.01e-22	3.05e-21	NA	NA	NA	NA	NA	0.000311	0.00339179	1.42857e-10	1.72604	1.72604
7	SEPT2	hsa-miR-15b-5p	YES	22473208;23622248	-2.62878	1.01e-22	3.05e-21	NA	NA	NA	NA	NA	0.000311	0.00339179	1.42857e-10	1.90583	1.90583
8	SEPT2	hsa-miR-16-5p	YES	22473208	-2.62878	1.01e-22	3.05e-21	NA	NA	NA	NA	NA	0.000311	0.00339179	-1.42857e-10	1.51267	1.51267
9	SEPT2	hsa-miR-195-5p	YES	22473208	-2.62878	1.01e-22	3.05e-21	NA	NA	NA	NA	NA	NA	NA	NA	NA	NA
10	IGF1R	hsa-miR-99a-5p	YES	21687694;23503464;21878637;24410957	-4.26018	9.33e-51	2.91e-48	NA	NA	NA	NA	NA	NA	NA	NA	NA	NA
11	IGF1R	hsa-miR-100-5p	YES	21654750;21643012;24030073	-4.26018	9.33e-51	2.91e-48	NA	NA	NA	NA	NA	0.0017475	0.00648849	-1.42857e-10	0.891121	0.891121
12	MYCN	hsa-miR-34a-5p	YES	22020437;22662276;17297439;19461653;18504438;18505919	-1.39025	2.06e-07	1.6e-06	NA	NA	NA	NA	NA	0.000311	0.00339179	-1.42857e-10	1.93061	1.93061
13	VCAN	hsa-miR-107	YES	21572407	-4.87366	2.49e-62	1.9e-59	1e-07	1.75e-06	-1.0117	-1.3e-09	-1.0117	0.781511	0.814767	-1.42857e-10	-0.0467371	-0.0467371
14	DVL3	hsa-let-7f-5p	YES	23446348	-4.48676	1.81e-48	4.54e-46	NA	NA	NA	NA	NA	NA	NA	NA	NA	NA
15	CD276	hsa-miR-187-3p	YES	23916610	-2.97604	2.55e-19	5.92e-18	NA	NA	NA	NA	NA	NA	NA	NA	NA	NA
16	DDIT4	hsa-miR-22-3p	YES	21572407;23592263	-5.40141	3.83e-23	1.2e-21	NA	NA	NA	NA	NA	0.0522036	0.0857757	-1.42857e-10	0.405053	0.405053
17	MIDN	hsa-miR-24-3p	YES	19748357	-4.14151	3.25e-38	3.52e-36	NA	NA	NA	NA	NA	0.00133041	0.00550904	2.1808e-17	0.796623	0.796623
18	FAM13A	hsa-miR-10b-5p	YES	23622248	-3.8338	3.98e-36	3.61e-34	NA	NA	NA	NA	NA	NA	NA	NA	NA	NA
