# Supplementary material for: N6-Methyladenosine Landscape of Glioma Stem-Like Cells: METTL3 Is Essential for the Expression of Actively Transcribed Genes and Sustenance of the Oncogenic Signaling
Source: Genes (Basel). 2019 Feb 13;10(2):141. doi: 10.3390/genes10020141 (PMC6410051; doi:10.3390/genes10020141)
Supplement: Supplementary file 1 [file genes-10-00141-s001.zip › suppl_table8.xlsx]

## Sheet: Supplementary Table 20
Supplementary Table 8: DAVID pathway analysis for direct and indirect targets of METTL3
Direct targets
Term	Count	%	PValue	Genes	Fold Enrichment
Angiogenesis	40	0.282705	0.000104561	FGFR1, HRAS, PDGFA, JAG2, PI4KAP2, AKAP9, EPHB3, FAM13A, PXN, CTNNB1, AKT1, FOS, PTK2, RRAS, SHC1, SHC2, AKT2, DVL3, ABR, PIK3C2A, PI4KA, DLL3, RAF1, DLL1, PRKCD, EPHA3, NOTCH3, NOTCH2, PRKD2, GRB10, NOTCH1, CRKL, HIF1A, MAPK12, PLCG1, JUN, ARAF, VEGFA, PDGFRA, RBPJ	1.85171
Huntington disease	31	0.219097	0.000272484	TUBB2B, TUBB2A, HIP1R, AKT1, FOS, TUBB, SIN3B, SIN3A, PACSIN2, RAC1, DLG4, RAB11B, TUBB6, DYNC1H1, MAP2K7, WDR34, TUBB3, AKT2, CAPN5, CAPNS1, CREBBP, TP53, CAPN2, CAPN1, AP2A2, EP300, ARF1, JUN, ARL4C, NCOR1, NCOR2	1.96658
Hedgehog signaling pathway	13	0.0918793	0.000326824	SMO, TUBB, EP300, CSNK1D, TUBB2B, CSNK1G2, TUBB2A, CSNK1E, STK36, UBR5, CREBBP, TUBB6, TUBB3	3.25855
Glycolysis	10	0.0706764	0.000470765	ALDOA, PFKL, ALDOC, PGAM1, HK2, ENO2, PFKP, HK1, PGK1, ENO1	3.95268
Integrin signalling pathway	37	0.261503	0.000758025	ARFGAP1, HRAS, BCAR1, COL2A1, AKAP9, ITGB1, PXN, PTK2, MAP3K4, LAMB2, COL9A3, ARPC3, RAC1, COL6A2, RRAS, COL6A1, SHC1, LAMB1, CSK, MAP2K7, COL11A1, ACTN4, PIK3C2A, RAF1, ITGA3, FLNB, PTPN12, FLNA, CRKL, MAPK12, ARF1, FYN, LAMA5, ITGA5, ARAF, ITGA7, ABL1	1.73629
VEGF signaling pathway	18	0.127217	0.000952914	HRAS, PIK3C2A, RAF1, AKAP9, FAM13A, PRKCD, PXN, AKT1, PRKD2, PTK2, HIF1A, MAPK12, PLCG1, ARAF, VEGFA, RRAS, SHC2, AKT2	2.37161
Notch signaling pathway	13	0.0918793	0.00226006	NOTCH3, KAT2A, HES1, NOTCH2, NOTCH1, HES4, JAG2, DLL3, ADAM17, DLL1, RBPJ, NCOR2, NUMBL	2.67201
EGF receptor signaling pathway	23	0.162556	0.0150788	PHLDB1, HRAS, PIK3C2A, RAF1, SMG1, AKAP9, PRKCD, AKT1, PRKD2, YWHAG, MAP3K4, MAPK12, PLCG1, MAPK15, ARAF, RAC1, PEBP1, RRAS, SHC1, RASA3, MAP2K7, SHC2, AKT2	1.67639
p53 pathway	20	0.141353	0.0200469	KAT2A, PIK3C2A, MTA2, CREBBP, TP53, SMG1, AKT1, SUMO1, HDAC3, SIN3B, YWHAG, SIN3A, TNFRSF10B, EP300, HDAC1, SERPINE1, DDB2, MDM4, GADD45A, AKT2	1.71283
Alzheimer disease-presenilin pathway	21	0.14842	0.0268635	DVL3, LDLR, CTNNA1, LDLRAD3, FURIN, MMP2, CTNNB1, NOTCH3, NOTCH2, NOTCH1, APP, LRP5L, LRP1, CD320, ADAM17, APBB3, PCSK6, RBPJ, MLLT4, LRP4, LRP5	1.63497
Indirect targets
Term	Count	%	PValue	Genes	Fold Enrichment
Ras Pathway	26	0.0829055	0.00344503	GRB2, MAPKAPK3, RGL1, ATF2, MAP3K7, CDC42, PDPK1, PAK2, TIAM1, PAK4, RALB, RALA, PIK3CA, PAK1, AKT3, PLD2, BRAF, MAP2K2, PIK3CB, MAPK10, STAT1, MAPK1, RPS6KA1, GSK3A, MAPK14, GSK3B	1.77496
p38 MAPK pathway	17	0.055018	0.00537305	MEF2A, MAP2K3, MKNK2, RHOQ, ELK1, MAPK11, MAPKAPK2, TAB1, SRF, MEF2D, DUSP4, EIF4EBP1, RPS6KA4, DUSP1, RAC3, MAP3K10, TRAF6	2.04889
Muscarinic acetylcholine receptor 1 and 3 signaling pathway	18	0.0582543	0.00671085	ACHE, STX1A, PKN1, GRIN3B, ITPR3, ITPR1, ITPR2, PLCB4, PKN3, BCHE, GNB1, GRIN2D, DNAJC25, GNB3, VAMP2, KCNQ2, VAMP1, GNG5	1.95603
Heterotrimeric G-protein signaling pathway-Gq alpha and Go alpha mediated pathway	15	0.248344	0.00778755	DRD2, DRD5, RGS18, PRKCB, GRM5, GRM3, SSTR3, GRM8, PLEKHG7, CHRM2, SSTR1, RGS4, RGS7, CACNA1E, CACNA1B	2.1609
Cell cycle	11	0.0350754	0.00952579	CCNB1, E2F3, PSMD14, CCNK, CCND3, CCND2, PSMD11, EIF3F, PSMD3, PSME3, PSMD7	2.41375
Integrin signalling pathway	50	0.202741	0.010006	COL12A1, MAP2K6, PIK3C2G, ACTN3, ARHGAP26, ELMO1, RND1, MAPK6, LCK, COL1A2, LAMC2, GRAP2, COL24A1, PARVB, PARVA, ITGAL, FRK, CAV1, ITGAE, COL3A1, ITGA11, COL28A1, ITGB2, ARPC5, ITGAM, LAMB4, COL17A1, COL6A6, ITGAX, RAC2, ITGB7, ITGB6, COL6A3, COL8A1, LIMS3, COL8A2, COL4A3, HCK, ITGA1, COL5A3, COL4A5, ITGA9, COL19A1, COL14A1, LAMA3, MAPK13, ITGA8, ITGAD, RAP1B, ABL2	1.3908
Cadherin signaling pathway	38	0.154083	0.0105774	FRK, PCDHA9, ERBB4, CORIN, PCDHA4, PCDHGA8, CDH1, PCDHGA6, PCDHGA5, FES, CDH3, CDH6, CDH8, CDH7, CDH20, FAT3, FAT4, PCDHA10, CDH26, CDH23, EGFR, PCDHGA10, LYN, PTPN2, PCDH11Y, PCDH11X, PCDHB1, PCDHB2, PCDH9, PCDHGB6, PCDH19, WNT2B, CDH13, FZD10, CDH16, CDH17, CDH18, WNT9B	1.47442
General transcription by RNA polymerase I	9	0.0286981	0.0130622	UBTF, RRN3, POLR1D, POLR2K, PSMC3IP, TBP, POLR1B, TOX4, TOX3	2.63318
Ionotropic glutamate receptor pathway	8	0.13245	0.0139146	SLC17A8, GRM3, GRIN2B, GRIA1, GRIN2A, CACNA1E, CACNG3, CACNA1B	3.04584
EGF receptor signaling pathway	34	0.108415	0.015052	RHOJ, PRKCZ, PPP6C, YWHAZ, ERBB3, PPP2R5A, GRB2, PPP2R5C, CDC42, MAP3K3, PPP2CA, PIK3CA, RHOG, AKT3, RASA2, PRKCA, CCM2, BRAF, PIK3CB, MAP2K2, PIK3C2B, CBL, YWHAB, PRKCI, MAPK10, PRKCE, STAT1, STAT2, PRKD1, MAPK1, CBLB, MAP3K15, MAPK14, PRKD3	1.48155
Nicotinic acetylcholine receptor signaling pathway	10	0.165563	0.0183046	MYO18B, MYO1A, MYH15, MYO3A, SLC44A3, MYO7B, MYH6, CHRNA1, CACNA1C, CACNA1S	2.45068
Oxidative stress response	17	0.055018	0.0241209	UBXN1, DUSP4, MEF2A, PLA2G4A, DUSP1, MAP3K2, DUSP15, MAP2K3, JMJD7, TXN, MKNK2, ELK1, MAPK11, MAPKAPK2, DUSP9, DUSP8, DUSP6	1.76077
Heterotrimeric G-protein signaling pathway-Gi alpha and Gs alpha mediated pathway	15	0.248344	0.0279212	DRD2, DRD5, RGS18, GRM5, GRM3, SSTR3, HTR1A, SSTR1, HRH2, GRM8, CHRM2, RGS4, RGS7, GPR50, HTR2A	1.84863
DNA replication	7	0.0226545	0.0319191	TOP1, POLD1, PCNA, TOP1MT, TOP2B, TOP2A, XRN2	2.72949
Circadian clock system	7	0.0223207	0.0332865	CSNK1A1, CRY2, NR1D2, PER2, CSNK1G3, CRY1, CLOCK	2.68804
Insulin/IGF pathway-protein kinase B signaling cascade	22	0.0701508	0.0388321	IRS2, FOXJ2, FOXK1, PIK3CB, PIK3C2B, FOXM1, IGF1, FOXO3, FOXO4, FOXP4, PTEN, RALGAPA2, PDPK1, RALGAPA1, GSK3A, GSK3B, FOXG1, PIK3CA, FOXC1, INSR, PIK3R1, AKT3	1.53602
Axon guidance mediated by netrin	12	0.0382641	0.0409533	ABLIM1, CDC42, ENAH, PIK3CB, PIK3C2B, PIK3CA, NEO1, UNC5C, NFATC2, RHOU, NFATC3, PIK3R1	1.89049
5HT3 type receptor mediated signaling pathway	4	0.0662252	0.0482145	KCNK9, HTR3A, HTR3C, HTR3D	4.73798
